# Supplementary material for: Crystal structure of 4-methyl­sulfanyl-2-(2H-tetra­zol-2-yl)pyrimidine
Source: Acta Crystallogr E Crystallogr Commun. 2015 Dec 16;71(Pt 12):o1051–2. doi: 10.1107/S2056989015023634 (PMC4719974; doi:10.1107/S2056989015023634)
Supplement: Supplementary file 1 [file e-71-o1051-sup1.cif]

##############################################################################
#                                                                            #
# This CIF contains the data in a paper accepted for publication in          #
# Acta Crystallographica Section E. It conforms to the requirements of       #
# Notes for Authors for Acta Crystallographica Section E, and has been       #
# peer reviewed under the auspices of the IUCr Commission on Journals.       #
#                                                                            #
# Full details of the Crystallographic Information File format               #
# are given in the paper "The Crystallographic Information File (CIF):       #
# a New Standard Archive File for Crystallography" by S. R. Hall, F. H.      #
# Allen and I. D. Brown [Acta Cryst. (1991), A47, 655-685].                  #
#                                                                            #
# The current version of the core CIF dictionary is obtainable from          #
# ftp://ftp.iucr.org/pub/cif_core.dic.                                       #
#                                                                            #
# Software is freely available for graphical display of the structure(s)     #
# in this CIF. For information consult the CIF software page                 #
# http://www.iucr.org/resources/cif/software.                                #
#                                                                            #
# This file may be used for bona fide research purposes within the           #
# scientific community so long as proper attribution is given to the journal # 
# article from which it was obtained.                                        #
#                                                                            #
##############################################################################
data_I
_database_code_depnum_ccdc_archive 'CCDC 1441424'
_audit_creation_method     SHELXL-2014/6
_journal_date_recd_electronic     2015-12-01
_journal_date_accepted     2015-12-09
_journal_name_full     'Acta Crystallographica, Section E'
_journal_year     2015
_journal_volume     71
_journal_issue     12
_journal_page_first     o1051
_journal_page_last     o1052
_journal_paper_category     HO
_journal_paper_doi     10.1107/S2056989015023634
_journal_coeditor_code     SU5253
_publ_contact_author_name     'Rolf W. Hartmann'
_publ_contact_author_address
;
Helmholtz-Institute for Pharmaceutical Research Saarland (HIPS)
Department for Drug Design and Optimization (DDOP)
Saarland University, Campus E8.1
D-66123 Saarbruecken, Germany
;
_publ_contact_author_email     'rolf.hartmann@helmholtz-hzi.de'
_publ_contact_author_fax     '+49 681 98806 2009'
_publ_contact_author_phone     '+49 681 98806 2000'
_publ_section_title
;
Crystal structure of 4-methylsulfanyl-2-(2<i>H</i>-tetrazol-2-yl)pyrimidine
;
_publ_section_title_footnote     .
loop_
    _publ_author_name
    _publ_author_footnote
    _publ_author_address
    'Thomann, Andreas' .
;
Helmholtz-Institute for Pharmaceutical Research Saarland (HIPS)
Department for Drug Design and Optimization (DDOP)
Saarland University, Campus E8.1
D-66123 Saarbruecken,
Germany
;
    'Huch, Volker' .
;
Department of Inorganic Chemistry
Saarland University, Campus B2.2
D-66123 Saarbruecken,
Germany
;
    'Hartmann, Rolf W.' .
;
Helmholtz-Institute for Pharmaceutical Research Saarland (HIPS)
Department for Drug Design and Optimization (DDOP)
Saarland University, Campus E8.1
D-66123 Saarbruecken,
Germany
Department of Pharmacy,
Pharmaceutical and Medicinal Chemistry,
Saarland University, Campus C2.3, D-66123 Saarbruecken,
Germany
;
_publ_section_synopsis     .
_chemical_name_systematic
;
4-Methylsulfanyl-2-(2<i>H</i>-tetrazol-2-yl)pyrimidine
;
_chemical_name_common     ?
_chemical_formula_moiety     'C6 H6 N6 S'
_chemical_formula_sum     'C6 H6 N6 S'
_chemical_formula_iupac     'C6 H6 N6 S'
_chemical_formula_weight     194.23
_chemical_melting_point     ?
_shelx_space_group_comment
;
The symmetry employed for this shelxl refinement is uniquely defined
by the following loop, which should always be used as a source of
symmetry information in preference to the above space-group names.
They are only intended as comments.
;
_space_group_crystal_system     triclinic
_space_group_name_H-M_alt     'P -1'
_space_group_name_Hall     '-P 1'
loop_
    _space_group_symop_operation_xyz
    'x, y, z'
    '-x, -y, -z'
_cell_length_a     6.3001(17)
_cell_length_b     7.393(2)
_cell_length_c     18.159(5)
_cell_angle_alpha     91.407(7)
_cell_angle_beta     95.864(7)
_cell_angle_gamma     102.695(8)
_cell_volume     819.9(4)
_cell_formula_units_Z     4
_cell_measurement_reflns_used     728
_cell_measurement_theta_min     3.64
_cell_measurement_theta_max     24.30
_cell_measurement_temperature     143(2)
_exptl_crystal_description     cuboid
_exptl_crystal_colour     colourless
_exptl_crystal_size_max     0.22
_exptl_crystal_size_mid     0.22
_exptl_crystal_size_min     0.01
_exptl_crystal_density_diffrn     1.574
_exptl_crystal_density_meas     ?
_exptl_crystal_density_method     ?
_exptl_crystal_F_000     400
_exptl_absorpt_coefficient_mu     0.352
_exptl_absorpt_correction_type     multi-scan
_exptl_absorpt_process_details
;
(SADABS; Bruker, 2010)
;
_shelx_estimated_absorpt_T_min     0.925
_shelx_estimated_absorpt_T_max     0.995
_exptl_absorpt_correction_T_min     0.7159
_exptl_absorpt_correction_T_max     0.7459
_diffrn_ambient_temperature     143(2)
_diffrn_radiation_type     MoK\a
_diffrn_radiation_wavelength     0.71073
_diffrn_measurement_device_type     'Bruker APEXII CCD'
_diffrn_measurement_method     '\f and \w scans'
_diffrn_detector_area_resol_mean     ?
_diffrn_reflns_number     15501
_diffrn_reflns_av_R_equivalents     0.0277
_diffrn_reflns_theta_min     2.257
_diffrn_reflns_theta_max     29.582
_diffrn_reflns_theta_full     25.242
_diffrn_measured_fraction_theta_max     0.994
_diffrn_measured_fraction_theta_full     0.999
_diffrn_reflns_limit_h_min     -8
_diffrn_reflns_limit_h_max     8
_diffrn_reflns_limit_k_min     -10
_diffrn_reflns_limit_k_max     10
_diffrn_reflns_limit_l_min     -24
_diffrn_reflns_limit_l_max     25
_refine_special_details     ?
_reflns_number_total     4581
_reflns_number_gt     3596
_reflns_threshold_expression     'I > 2\s(I)'
_refine_ls_structure_factor_coef     Fsqd
_refine_ls_matrix_type     full
_refine_ls_R_factor_all     0.0502
_refine_ls_R_factor_gt     0.0344
_refine_ls_wR_factor_gt     0.0783
_refine_ls_wR_factor_ref     0.0859
_refine_ls_goodness_of_fit_ref     1.009
_refine_ls_restrained_S_all     1.009
_refine_ls_number_reflns     4581
_refine_ls_number_parameters     283
_refine_ls_number_restraints     0
_refine_ls_hydrogen_treatment     refall
_refine_ls_weighting_scheme     calc
_refine_ls_weighting_details
              'w=1/[\s^2^(Fo^2^)+(0.0376P)^2^+0.2718P] where P=(Fo^2^+2Fc^2^)/3'
_atom_sites_solution_hydrogens     difmap
_atom_sites_solution_primary     ?
_atom_sites_solution_secondary     ?
_refine_ls_shift/su_max     0.001
_refine_ls_shift/su_mean     0.000
_refine_diff_density_max     0.351
_refine_diff_density_min     -0.302
_refine_ls_extinction_method     none
_refine_ls_extinction_coef     .
loop_
    _atom_type_symbol
    _atom_type_description
    _atom_type_scat_dispersion_real
    _atom_type_scat_dispersion_imag
    _atom_type_scat_source
    'C' 'C' 0.0033 0.0016
                         'International Tables Vol C Tables 4.2.6.8 and 6.1.1.4'
    'H' 'H' 0.0000 0.0000
                         'International Tables Vol C Tables 4.2.6.8 and 6.1.1.4'
    'N' 'N' 0.0061 0.0033
                         'International Tables Vol C Tables 4.2.6.8 and 6.1.1.4'
    'S' 'S' 0.1246 0.1234
                         'International Tables Vol C Tables 4.2.6.8 and 6.1.1.4'
_computing_data_collection
;
APEX2 (Bruker, 2010)
;
_computing_cell_refinement
;
SAINT (Bruker, 2010)
;
_computing_data_reduction
;
SAINT (Bruker, 2010)
;
_computing_structure_solution
;
SHELXS97 (Sheldrick 2008)
;
_computing_structure_refinement
;
SHELXL2014 (Sheldrick, 2015)
;
_computing_molecular_graphics
;
PLATON (Spek, 2009)
;
_computing_publication_material
;
SHELXL2014 (Sheldrick, 2015) and PLATON (Spek, 2009)
;
loop_
    _atom_site_type_symbol
    _atom_site_label
    _atom_site_fract_x
    _atom_site_fract_y
    _atom_site_fract_z
    _atom_site_U_iso_or_equiv
    _atom_site_adp_type
    _atom_site_calc_flag
    _atom_site_occupancy
    _atom_site_disorder_assembly
    _atom_site_disorder_group
    S S1 0.84117(6) 0.83334(5) 0.58281(2) 0.01975(9) Uani d 1 . .
    N N1 1.04303(18) 0.69484(15) 0.84617(6) 0.0152(2) Uani d 1 . .
    N N2 1.00906(19) 0.60999(17) 0.90974(6) 0.0208(3) Uani d 1 . .
    N N3 1.24517(19) 0.79683(17) 0.84553(7) 0.0209(3) Uani d 1 . .
    N N4 1.3498(2) 0.77865(18) 0.91059(7) 0.0233(3) Uani d 1 . .
    N N5 0.93885(18) 0.76012(15) 0.72442(6) 0.0159(2) Uani d 1 . .
    N N6 0.56784(19) 0.65519(16) 0.66803(7) 0.0200(3) Uani d 1 . .
    C C1 0.8749(2) 0.67900(17) 0.78527(7) 0.0148(3) Uani d 1 . .
    C C2 0.6647(2) 0.58341(19) 0.79335(8) 0.0184(3) Uani d 1 . .
    C C3 0.5146(2) 0.5770(2) 0.73096(8) 0.0203(3) Uani d 1 . .
    C C4 0.7801(2) 0.74205(18) 0.66783(8) 0.0162(3) Uani d 1 . .
    C C5 1.2034(2) 0.6651(2) 0.94818(8) 0.0209(3) Uani d 1 . .
    C C6 1.1309(2) 0.9298(2) 0.60068(9) 0.0230(3) Uani d 1 . .
    H H1 0.629(3) 0.532(2) 0.8352(10) 0.028(5) Uiso d 1 . .
    H H2 0.366(3) 0.512(2) 0.7313(9) 0.023(4) Uiso d 1 . .
    H H3 1.235(3) 0.634(2) 0.9944(11) 0.030(5) Uiso d 1 . .
    H H4 1.204(3) 0.833(2) 0.6178(10) 0.032(5) Uiso d 1 . .
    H H5 1.160(3) 1.037(2) 0.6366(10) 0.030(5) Uiso d 1 . .
    H H6 1.172(3) 0.969(3) 0.5531(11) 0.040(5) Uiso d 1 . .
    S S2 0.91337(6) 0.35407(5) 0.59998(2) 0.02003(10) Uani d 1 . .
    N N7 1.07557(18) 0.19569(15) 0.85809(6) 0.0156(2) Uani d 1 . .
    N N8 1.0376(2) 0.11547(17) 0.92240(7) 0.0219(3) Uani d 1 . .
    N N9 1.28032(19) 0.29223(17) 0.85739(7) 0.0218(3) Uani d 1 . .
    N N10 1.3817(2) 0.27602(18) 0.92304(7) 0.0241(3) Uani d 1 . .
    N N11 0.97742(18) 0.26119(15) 0.73636(6) 0.0159(2) Uani d 1 . .
    N N12 0.60819(19) 0.16413(16) 0.67866(7) 0.0192(2) Uani d 1 . .
    C C7 0.9101(2) 0.18161(17) 0.79690(7) 0.0146(3) Uani d 1 . .
    C C8 0.6975(2) 0.08981(19) 0.80433(8) 0.0181(3) Uani d 1 . .
    C C9 0.5511(2) 0.0862(2) 0.74162(8) 0.0204(3) Uani d 1 . .
    C C10 0.8194(2) 0.24779(18) 0.67912(8) 0.0162(3) Uani d 1 . .
    C C11 1.2311(2) 0.1686(2) 0.96118(8) 0.0218(3) Uani d 1 . .
    C C12 0.6629(3) 0.3216(2) 0.53901(9) 0.0256(3) Uani d 1 . .
    H H7 0.658(3) 0.041(2) 0.8462(10) 0.028(5) Uiso d 1 . .
    H H8 0.400(3) 0.022(2) 0.7410(10) 0.027(4) Uiso d 1 . .
    H H9 1.264(3) 0.138(3) 1.0104(11) 0.035(5) Uiso d 1 . .
    H H10 0.564(3) 0.385(2) 0.5600(10) 0.035(5) Uiso d 1 . .
    H H11 0.702(3) 0.373(3) 0.4949(11) 0.037(5) Uiso d 1 . .
    H H12 0.600(3) 0.192(3) 0.5294(10) 0.038(5) Uiso d 1 . .
loop_
    _atom_site_aniso_label
    _atom_site_aniso_U_11
    _atom_site_aniso_U_22
    _atom_site_aniso_U_33
    _atom_site_aniso_U_12
    _atom_site_aniso_U_13
    _atom_site_aniso_U_23
    S1 0.02103(18) 0.02210(18) 0.01490(18) 0.00253(13) -0.00004(13) 0.00614(13)
    N1 0.0152(5) 0.0167(5) 0.0130(5) 0.0007(4) 0.0036(4) 0.0040(4)
    N2 0.0216(6) 0.0250(6) 0.0152(6) 0.0020(5) 0.0040(5) 0.0078(5)
    N3 0.0155(6) 0.0260(6) 0.0190(6) -0.0011(5) 0.0024(5) 0.0049(5)
    N4 0.0203(6) 0.0295(7) 0.0186(6) 0.0031(5) 0.0005(5) 0.0046(5)
    N5 0.0166(5) 0.0159(5) 0.0149(6) 0.0028(4) 0.0030(4) 0.0019(4)
    N6 0.0182(6) 0.0193(6) 0.0212(6) 0.0019(4) 0.0009(5) 0.0034(5)
    C1 0.0155(6) 0.0138(6) 0.0150(6) 0.0030(5) 0.0025(5) 0.0011(5)
    C2 0.0186(7) 0.0180(7) 0.0181(7) 0.0012(5) 0.0057(5) 0.0042(5)
    C3 0.0168(7) 0.0200(7) 0.0232(8) 0.0008(5) 0.0039(6) 0.0026(5)
    C4 0.0181(6) 0.0149(6) 0.0157(7) 0.0034(5) 0.0026(5) 0.0020(5)
    C5 0.0221(7) 0.0251(7) 0.0153(7) 0.0044(6) 0.0022(6) 0.0045(5)
    C6 0.0203(7) 0.0305(8) 0.0190(7) 0.0053(6) 0.0042(6) 0.0093(6)
    S2 0.02219(18) 0.02074(18) 0.01648(18) 0.00230(13) 0.00321(14) 0.00600(13)
    N7 0.0134(5) 0.0181(5) 0.0149(6) 0.0015(4) 0.0037(4) 0.0045(4)
    N8 0.0203(6) 0.0281(7) 0.0170(6) 0.0028(5) 0.0044(5) 0.0090(5)
    N9 0.0152(6) 0.0265(6) 0.0213(6) -0.0005(5) 0.0014(5) 0.0057(5)
    N10 0.0182(6) 0.0316(7) 0.0203(7) 0.0015(5) -0.0004(5) 0.0048(5)
    N11 0.0159(5) 0.0160(5) 0.0155(6) 0.0021(4) 0.0029(4) 0.0033(4)
    N12 0.0170(6) 0.0214(6) 0.0184(6) 0.0020(5) 0.0026(5) 0.0016(5)
    C7 0.0139(6) 0.0142(6) 0.0160(6) 0.0039(5) 0.0019(5) 0.0008(5)
    C8 0.0171(7) 0.0200(7) 0.0170(7) 0.0018(5) 0.0056(5) 0.0036(5)
    C9 0.0164(7) 0.0233(7) 0.0206(7) 0.0019(5) 0.0034(6) 0.0014(5)
    C10 0.0189(7) 0.0139(6) 0.0160(7) 0.0039(5) 0.0023(5) 0.0008(5)
    C11 0.0188(7) 0.0294(8) 0.0168(7) 0.0039(6) 0.0023(6) 0.0060(6)
    C12 0.0305(8) 0.0281(8) 0.0181(8) 0.0075(7) -0.0006(6) 0.0034(6)
_geom_special_details
;
 All esds (except the esd in the dihedral angle between two l.s. planes)
 are estimated using the full covariance matrix.  The cell esds are taken
 into account individually in the estimation of esds in distances, angles
 and torsion angles; correlations between esds in cell parameters are only
 used when they are defined by crystal symmetry.  An approximate (isotropic)
 treatment of cell esds is used for estimating esds involving l.s. planes.
;
loop_
    _geom_bond_atom_site_label_1
    _geom_bond_atom_site_label_2
    _geom_bond_site_symmetry_2
    _geom_bond_distance
    _geom_bond_publ_flag
    S1 C4 . 1.7453(15) ?
    S1 C6 . 1.8004(16) ?
    N1 N3 . 1.3311(16) ?
    N1 N2 . 1.3412(16) ?
    N1 C1 . 1.4347(17) ?
    N2 C5 . 1.3207(19) ?
    N3 N4 . 1.3176(17) ?
    N4 C5 . 1.356(2) ?
    N5 C1 . 1.3267(17) ?
    N5 C4 . 1.3412(17) ?
    N6 C3 . 1.3336(19) ?
    N6 C4 . 1.3506(18) ?
    C1 C2 . 1.3815(19) ?
    C2 C3 . 1.393(2) ?
    C2 H1 . 0.885(19) ?
    C3 H2 . 0.951(17) ?
    C5 H3 . 0.891(19) ?
    C6 H4 . 0.974(17) ?
    C6 H5 . 0.988(17) ?
    C6 H6 . 0.96(2) ?
    S2 C10 . 1.7487(15) ?
    S2 C12 . 1.7992(16) ?
    N7 N9 . 1.3314(16) ?
    N7 N8 . 1.3421(16) ?
    N7 C7 . 1.4291(17) ?
    N8 C11 . 1.3182(19) ?
    N9 N10 . 1.3148(17) ?
    N10 C11 . 1.3566(19) ?
    N11 C7 . 1.3237(17) ?
    N11 C10 . 1.3496(17) ?
    N12 C10 . 1.3377(18) ?
    N12 C9 . 1.3393(19) ?
    C7 C8 . 1.3837(19) ?
    C8 C9 . 1.386(2) ?
    C8 H7 . 0.886(19) ?
    C9 H8 . 0.965(18) ?
    C11 H9 . 0.940(19) ?
    C12 H10 . 0.955(19) ?
    C12 H11 . 0.93(2) ?
    C12 H12 . 0.957(19) ?
loop_
    _geom_angle_atom_site_label_1
    _geom_angle_atom_site_label_2
    _geom_angle_atom_site_label_3
    _geom_angle_site_symmetry_1
    _geom_angle_site_symmetry_3
    _geom_angle
    _geom_angle_publ_flag
    C4 S1 C6 . . 101.92(7) ?
    N3 N1 N2 . . 113.78(11) ?
    N3 N1 C1 . . 123.45(11) ?
    N2 N1 C1 . . 122.75(11) ?
    C5 N2 N1 . . 101.28(11) ?
    N4 N3 N1 . . 105.82(12) ?
    N3 N4 C5 . . 106.17(12) ?
    C1 N5 C4 . . 114.47(12) ?
    C3 N6 C4 . . 115.71(12) ?
    N5 C1 C2 . . 125.31(12) ?
    N5 C1 N1 . . 115.33(12) ?
    C2 C1 N1 . . 119.36(12) ?
    C1 C2 C3 . . 114.59(13) ?
    C1 C2 H1 . . 122.4(11) ?
    C3 C2 H1 . . 123.0(12) ?
    N6 C3 C2 . . 123.19(13) ?
    N6 C3 H2 . . 116.5(10) ?
    C2 C3 H2 . . 120.3(10) ?
    N5 C4 N6 . . 126.72(13) ?
    N5 C4 S1 . . 119.87(10) ?
    N6 C4 S1 . . 113.41(10) ?
    N2 C5 N4 . . 112.96(13) ?
    N2 C5 H3 . . 124.0(12) ?
    N4 C5 H3 . . 123.0(12) ?
    S1 C6 H4 . . 108.9(11) ?
    S1 C6 H5 . . 110.3(10) ?
    H4 C6 H5 . . 112.5(14) ?
    S1 C6 H6 . . 103.5(11) ?
    H4 C6 H6 . . 110.8(15) ?
    H5 C6 H6 . . 110.4(15) ?
    C10 S2 C12 . . 101.37(8) ?
    N9 N7 N8 . . 113.63(11) ?
    N9 N7 C7 . . 123.40(11) ?
    N8 N7 C7 . . 122.96(11) ?
    C11 N8 N7 . . 101.34(12) ?
    N10 N9 N7 . . 105.89(12) ?
    N9 N10 C11 . . 106.19(12) ?
    C7 N11 C10 . . 114.67(12) ?
    C10 N12 C9 . . 115.82(12) ?
    N11 C7 C8 . . 125.20(12) ?
    N11 C7 N7 . . 115.25(12) ?
    C8 C7 N7 . . 119.55(12) ?
    C7 C8 C9 . . 114.40(13) ?
    C7 C8 H7 . . 122.5(11) ?
    C9 C8 H7 . . 123.1(12) ?
    N12 C9 C8 . . 123.46(14) ?
    N12 C9 H8 . . 116.1(11) ?
    C8 C9 H8 . . 120.5(11) ?
    N12 C10 N11 . . 126.44(13) ?
    N12 C10 S2 . . 119.96(10) ?
    N11 C10 S2 . . 113.60(10) ?
    N8 C11 N10 . . 112.94(13) ?
    N8 C11 H9 . . 124.6(12) ?
    N10 C11 H9 . . 122.5(12) ?
    S2 C12 H10 . . 109.7(11) ?
    S2 C12 H11 . . 105.7(12) ?
    H10 C12 H11 . . 110.6(16) ?
    S2 C12 H12 . . 110.3(11) ?
    H10 C12 H12 . . 111.9(16) ?
    H11 C12 H12 . . 108.4(16) ?
loop_
    _geom_hbond_atom_site_label_D
    _geom_hbond_atom_site_label_H
    _geom_hbond_atom_site_label_A
    _geom_hbond_site_symmetry_A
    _geom_hbond_distance_DH
    _geom_hbond_distance_HA
    _geom_hbond_distance_DA
    _geom_hbond_angle_DHA
    C2 H1 N9 1_455 0.89(2) 2.58(2) 3.203(2) 129(2)
_shelx_hkl_file
;
  -1   0   0 619.748 10.7377   2
  -1   0   0 596.901 10.7242   2
  -1   0   0 615.027 10.8845   7
  -1   0   0 630.066 10.9333   7
  -1   0   0 607.708 10.8347   1
   1   0   0 614.809 10.6988   2
   1   0   0 603.723 10.8507   7
   1   0   0 604.619 10.8242   1
   1   0   0 601.124 10.7049   2
   1   0   0 625.152 10.9069   7
  -2   0   0 16.9621 0.72484   1
  -2   0   0 16.6975 0.62889   2
   2   0   0 16.6837 0.79653   7
   2   0   0 15.3017 0.70089   7
   2   0   0 14.9290 0.67932   1
  -3   0   0 11.4503 0.75326   1
  -3   0   0 11.3929 0.65887   2
   3   0   0 11.8882 0.71763   1
   3   0   0 12.3478 0.78127   7
   3   0   0 12.4246 0.88847   7
  -4   0   0 25.0242 1.24916   1
  -4   0   0 23.0585 1.05968   2
   4   0   0 22.9984 1.16441   7
   4   0   0 27.2751 1.33510   7
   4   0   0 23.9519 1.14286   1
  -5   0   0 -0.0400 0.39448   2
  -5   0   0 0.09757 0.44258   1
   5   0   0 0.03590 0.40924   7
   5   0   0 0.48447 0.49390   7
   5   0   0 -0.1247 0.35199   1
  -6   0   0 1.01976 0.52474   1
   6   0   0 1.18350 0.56979   7
   6   0   0 0.72001 0.66631   7
  -7   0   0 4.66291 1.06150   1
  -8   0   0 1.97406 0.96519   1
   8   0   0 0.12481 1.03981   3
  -8   1   0 8.39004 1.42101   1
   7  -1   0 14.0881 1.30784   7
   7  -1   0 12.9136 1.41653   7
  -7   1   0 11.2389 1.42355   1
   6  -1   0 2.59661 0.69140   7
   6  -1   0 2.04022 0.78833   7
  -6   1   0 1.60996 0.64143   1
  -6   1   0 0.89402 0.55772   2
   5  -1   0 0.40732 0.54319   7
   5  -1   0 -0.0858 0.40765   7
   5  -1   0 -0.5421 0.34361   1
  -5   1   0 -0.4286 0.38123   2
  -5   1   0 -0.3205 0.32250   1
   4  -1   0 73.2348 2.36899   7
   4  -1   0 71.6190 2.15934   1
   4  -1   0 72.6757 2.22462   7
  -4   1   0 73.5106 2.06204   2
  -4   1   0 71.8784 2.25538   1
   3  -1   0 62.7814 1.80276   1
   3  -1   0 62.9700 1.53654   2
   3  -1   0 65.5017 1.54376   2
   3  -1   0 60.3518 1.97369   7
   3  -1   0 63.5582 1.42662   6
   3  -1   0 62.1504 1.86688   7
  -3   1   0 62.4940 1.39305   6
  -3   1   0 62.7735 1.68897   2
  -3   1   0 63.9133 1.85186   1
   2  -1   0 14.1111 0.57247   2
   2  -1   0 14.9537 0.57789   6
   2  -1   0 14.0871 0.68517   1
   2  -1   0 14.6368 0.81239   7
   2  -1   0 13.9017 0.71171   7
   2  -1   0 15.4885 0.59101   2
  -2   1   0 15.2684 0.81463   7
  -2   1   0 14.5695 0.84416   7
  -2   1   0 15.5100 0.63986   2
  -2   1   0 15.3621 0.55811   6
  -2   1   0 15.5198 0.70863   1
   1  -1   0 2.64545 0.30174   2
   1  -1   0 2.67407 0.36242   7
   1  -1   0 2.09419 0.33958   1
   1  -1   0 2.65413 0.39742   7
   1  -1   0 1.86885 0.31409   6
  -1   1   0 2.59555 0.36469   7
  -1   1   0 2.78776 0.33303   1
  -1   1   0 1.89666 0.29097   2
  -1   1   0 3.45946 0.42312   7
  -1   1   0 2.45473 0.33311   6
   0  -1   0 -1.3048 0.19736   1
   0  -1   0 -1.1054 0.21385   7
   0  -1   0 -1.0371 0.23105   6
   0  -1   0 -0.6782 0.19754   1
   0  -1   0 -1.3131 0.16977   2
   0   1   0 -0.7908 0.19528   1
   0   1   0 -1.0019 0.23531   6
   0   1   0 -0.6361 0.22021   7
   0   1   0 -1.3008 0.16177   2
  -1  -1   0 9.67703 0.48391   4
  -1  -1   0 9.77737 0.48116   6
  -1  -1   0 9.28322 0.48938   1
  -1  -1   0 9.72655 0.48432   1
  -1  -1   0 9.80619 0.41139   2
   1   1   0 9.55731 0.42738   3
   1   1   0 9.60301 0.47608   6
   1   1   0 9.64792 0.49756   7
   1   1   0 10.2668 0.51336   4
   1   1   0 9.52339 0.53321   7
   1   1   0 10.1675 0.47716   1
  -2  -1   0 99.6704 2.02692   6
  -2  -1   0 99.2115 2.32116   1
   2   1   0 97.0404 2.26787   7
   2   1   0 97.4997 2.23387   1
   2   1   0 100.536 2.35699   7
   2   1   0 97.9567 2.01340   6
  -3  -1   0 4.07578 0.56819   1
   3   1   0 2.58126 0.51938   7
   3   1   0 3.02150 0.48503   7
   3   1   0 3.21264 0.47388   1
  -4  -1   0 20.0671 1.16148   1
   4   1   0 19.2382 1.02203   7
   4   1   0 18.1798 1.10374   7
   4   1   0 18.3304 0.99278   1
  -5  -1   0 16.6566 1.26564   1
   5   1   0 17.1855 1.22203   7
   5   1   0 16.0379 1.07601   7
  -6  -1   0 8.38723 1.17311   1
   6   1   0 9.33160 1.26175   3
  -7  -1   0 4.37710 1.02252   1
   7   1   0 3.76452 1.09557   3
  -8  -1   0 9.28369 1.55967   1
   8  -2   0 2.24354 1.00035   7
   8  -2   0 0.85198 0.74028   7
  -8   2   0 1.42494 0.98779   1
   7  -2   0 25.9873 1.92961   7
   7  -2   0 26.9289 1.72129   7
  -7   2   0 27.3299 1.88529   1
   6  -2   0 67.0048 2.72207   7
   6  -2   0 69.1948 2.54216   7
  -6   2   0 68.1972 2.40519   2
  -6   2   0 67.9068 2.65259   1
   5  -2   0 3.51162 0.71469   7
   5  -2   0 3.51086 0.81129   7
   5  -2   0 2.37586 0.61632   1
  -5   2   0 3.76931 0.77360   1
  -5   2   0 2.92298 0.62544   2
   4  -2   0 42.0387 1.28536   6
   4  -2   0 38.4905 1.55707   1
   4  -2   0 40.1182 1.29279   2
   4  -2   0 40.8537 1.66068   7
   4  -2   0 41.0065 1.27835   2
   4  -2   0 42.6599 1.84341   7
  -4   2   0 38.3200 1.46618   2
  -4   2   0 42.5455 1.24844   6
  -4   2   0 38.0286 1.60054   1
   3  -2   0 0.75320 0.29897   2
   3  -2   0 0.55165 0.39913   7
   3  -2   0 0.52083 0.37667   7
   3  -2   0 0.16207 0.29219   6
   3  -2   0 0.43254 0.32412   1
   3  -2   0 -0.0499 0.24425   2
  -3   2   0 0.48716 0.31571   2
  -3   2   0 0.57447 0.38764   7
  -3   2   0 0.20324 0.22979   6
  -3   2   0 0.30573 0.30123   1
  -3   2   0 0.52114 0.43693   7
   2  -2   0 855.366 15.3684   7
   2  -2   0 834.919 15.2546   7
   2  -2   0 839.544 14.9391   2
   2  -2   0 827.435 15.1332   6
   2  -2   0 813.172 15.1611   1
  -2   2   0 835.760 15.0042   2
  -2   2   0 825.584 15.1074   6
  -2   2   0 843.338 15.3023   7
  -2   2   0 833.379 15.1336   1
  -2   2   0 847.423 15.3467   7
   1  -2   0 242.408 4.79682   7
   1  -2   0 244.086 4.56593   2
   1  -2   0 233.232 4.71043   1
   1  -2   0 239.224 4.83643   6
  -1   2   0 234.696 4.55973   2
  -1   2   0 239.578 4.81451   6
  -1   2   0 238.822 4.80711   7
  -1   2   0 248.460 4.78847   7
  -1   2   0 236.224 4.66957   1
   0  -2   0 1857.38 32.0665   1
   0  -2   0 1678.12 32.7668   7
   0  -2   0 1839.20 32.8444   6
   0   2   0 1864.96 32.3655   1
   0   2   0 1889.77 32.2310   6
   0   2   0 1821.62 33.3040   7
   0   2   0 1866.77 32.1310   2
   0   2   0 1804.94 32.0788   7
  -1  -2   0 264.654 5.25710   6
  -1  -2   0 258.927 5.15163   1
   1   2   0 265.161 5.15197   4
   1   2   0 264.612 5.17063   7
   1   2   0 264.469 5.11032   1
   1   2   0 269.306 4.81322   3
   1   2   0 262.543 5.17819   7
   1   2   0 264.513 5.22305   6
  -2  -2   0 345.599 6.72894   1
  -2  -2   0 339.505 6.58959   6
   2   2   0 333.544 6.42272   3
   2   2   0 344.026 6.67772   4
   2   2   0 345.739 6.69115   7
   2   2   0 342.109 6.59598   1
   2   2   0 347.547 6.63545   7
   2   2   0 338.868 6.55653   6
  -3  -2   0 15.6579 0.96893   1
  -3  -2   0 17.7148 0.78014   6
   3   2   0 17.9468 0.93751   3
   3   2   0 16.5270 0.92217   7
   3   2   0 16.4073 0.89328   1
   3   2   0 17.5130 0.99948   7
   3   2   0 17.3879 0.77703   6
  -4  -2   0 5.11872 0.75705   1
   4   2   0 4.94766 0.66631   7
   4   2   0 6.30073 0.70253   1
   4   2   0 5.42170 0.73218   3
   4   2   0 5.68792 0.71999   7
  -5  -2   0 13.1897 1.30620   1
   5   2   0 11.3252 1.13868   3
  -6  -2   0 4.74471 1.02411   1
   6   2   0 3.92987 0.89082   3
  -7  -2   0 0.25067 0.70567   1
   8  -3   0 -0.4559 0.97536   7
   8  -3   0 0.21195 0.79237   7
  -8   3   0 -0.6733 0.74969   1
   7  -3   0 9.68332 1.28410   7
   7  -3   0 10.0907 1.48192   7
  -7   3   0 7.53576 1.22956   1
  -7   3   0 7.88096 1.11131   2
   6  -3   0 -0.2595 0.55865   7
   6  -3   0 0.35542 0.80798   7
   6  -3   0 0.05141 0.50944   1
  -6   3   0 -0.0067 0.53245   1
  -6   3   0 -0.3309 0.58235   2
   5  -3   0 27.1419 1.75818   7
   5  -3   0 30.1774 1.28358   6
   5  -3   0 30.5369 1.64287   7
   5  -3   0 28.4685 1.54430   1
  -5   3   0 28.9371 1.20013   6
  -5   3   0 29.9694 1.47148   2
  -5   3   0 29.9039 1.61314   1
   4  -3   0 -0.3436 0.27359   2
   4  -3   0 -0.4278 0.32652   6
   4  -3   0 -0.5691 0.45043   7
   4  -3   0 -0.2365 0.37287   1
   4  -3   0 0.07329 0.40596   7
   4  -3   0 -0.0681 0.28444   2
  -4   3   0 0.16859 0.30024   6
  -4   3   0 0.25578 0.33817   2
  -4   3   0 -0.8034 0.36571   7
  -4   3   0 0.34445 0.51175   7
  -4   3   0 -0.2276 0.31435   1
   3  -3   0 4.28894 0.71869   7
   3  -3   0 3.96559 0.61507   1
   3  -3   0 4.97141 0.66187   6
   3  -3   0 4.18979 0.55434   2
   3  -3   0 5.12778 0.56330   2
   3  -3   0 4.16814 0.63987   7
  -3   3   0 4.33524 0.69837   7
  -3   3   0 4.99755 0.61798   2
  -3   3   0 3.90394 0.57301   6
  -3   3   0 4.09829 0.63220   7
  -3   3   0 3.73455 0.62657   1
   2  -3   0 6.71757 0.73312   1
   2  -3   0 8.06178 0.83710   7
   2  -3   0 7.36226 0.81451   7
   2  -3   0 7.20356 0.76787   6
  -2   3   0 8.01430 0.75693   1
  -2   3   0 7.84887 0.74647   6
  -2   3   0 8.31979 0.74194   7
  -2   3   0 8.05825 0.84959   7
  -2   3   0 7.64737 0.68054   2
  -2   3   0 7.80608 0.89697   7
   1  -3   0 10.2261 0.79986   6
   1  -3   0 10.3967 0.75802   7
   1  -3   0 9.04534 0.70274   7
   1  -3   0 10.2911 0.74535   7
   1  -3   0 12.3045 0.75187   1
  -1   3   0 9.41650 0.65320   1
  -1   3   0 10.3362 0.73009   7
  -1   3   0 11.4577 0.62886   2
  -1   3   0 9.81784 0.75461   6
  -1   3   0 9.39613 0.68511   7
   0  -3   0 2.80113 0.43309   1
   0  -3   0 3.62656 0.57889   6
   0   3   0 3.02236 0.50436   6
   0   3   0 2.55449 0.44052   7
   0   3   0 2.63119 0.33796   2
   0   3   0 2.35592 0.39259   1
   0   3   0 2.70421 0.43967   7
  -1  -3   0 23.9828 1.16314   6
  -1  -3   0 24.9688 1.07304   1
   1   3   0 25.9868 1.15734   6
   1   3   0 23.7421 1.03302   7
   1   3   0 25.2263 1.06362   7
   1   3   0 25.1311 1.00388   1
  -2  -3   0 76.4703 2.20435   1
  -2  -3   0 74.8097 2.18320   6
   2   3   0 75.5064 2.16651   6
   2   3   0 77.4003 2.10355   7
   2   3   0 73.9064 1.71793   3
   2   3   0 77.1627 2.08032   1
   2   3   0 78.9516 2.13222   7
   2   3   0 74.9316 2.13673   4
  -3  -3   0 46.1348 1.58667   6
  -3  -3   0 49.2513 1.81263   1
   3   3   0 50.3535 1.65093   7
   3   3   0 45.1658 1.57255   1
   3   3   0 46.8388 1.44229   3
   3   3   0 46.8379 1.58387   6
   3   3   0 47.1657 1.62152   7
  -4  -3   0 2.88705 0.67679   1
   4   3   0 3.38561 0.57514   3
   4   3   0 2.11278 0.38789   6
   4   3   0 2.63475 0.37159   5
  -5  -3   0 1.96292 0.66072   1
   5   3   0 2.35981 0.57684   3
  -6  -3   0 23.4133 1.80213   1
  -7  -3   0 11.7670 1.55350   1
   8  -4   0 1.34813 0.89757   7
   8  -4   0 4.51420 1.30286   7
  -8   4   0 1.78751 0.93634   1
   7  -4   0 51.6871 2.53384   7
   7  -4   0 53.2117 2.78415   7
  -7   4   0 49.7048 2.34911   2
  -7   4   0 52.8813 2.61144   1
   6  -4   0 1.15583 0.60052   1
   6  -4   0 1.96730 0.99705   7
   6  -4   0 1.78959 0.77186   7
  -6   4   0 2.98738 0.79706   2
  -6   4   0 1.49040 0.69253   1
   5  -4   0 24.4597 1.53597   1
   5  -4   0 20.9348 1.66926   7
   5  -4   0 20.8761 1.53597   7
   5  -4   0 20.7861 1.12565   2
   5  -4   0 21.6947 1.30927   6
  -5   4   0 22.1114 1.42998   1
  -5   4   0 19.8105 1.19237   6
  -5   4   0 21.7216 1.32585   2
   4  -4   0 0.51900 0.55870   7
   4  -4   0 1.20531 0.40881   2
   4  -4   0 1.34356 0.52413   6
   4  -4   0 1.10978 0.55014   7
   4  -4   0 0.79849 0.49306   1
   4  -4   0 2.31330 0.52254   2
  -4   4   0 0.98593 0.57302   7
  -4   4   0 1.44550 0.54015   1
  -4   4   0 1.66289 0.48968   6
  -4   4   0 0.44539 0.44093   2
   3  -4   0 -0.1978 0.37325   7
   3  -4   0 0.15607 0.40287   7
   3  -4   0 -0.0861 0.35597   1
   3  -4   0 -0.7172 0.37162   6
  -3   4   0 -0.6206 0.39477   7
  -3   4   0 -0.0887 0.35439   1
  -3   4   0 0.40591 0.42435   7
  -3   4   0 0.11408 0.36640   2
  -3   4   0 -0.0758 0.33170   7
  -3   4   0 -0.4582 0.30483   6
   2  -4   0 237.438 5.49541   6
   2  -4   0 248.629 5.34402   1
   2  -4   0 246.179 5.39321   7
  -2   4   0 239.232 4.99671   2
  -2   4   0 239.843 5.21743   1
  -2   4   0 237.705 5.42234   6
  -2   4   0 235.008 5.39207   7
  -2   4   0 236.614 5.35738   7
   1  -4   0 69.0954 2.30062   6
   1  -4   0 67.2764 2.08925   1
   1  -4   0 62.6126 2.13405   7
   1  -4   0 67.6693 2.16110   7
  -1   4   0 66.7363 1.78126   2
  -1   4   0 64.8890 1.96530   1
  -1   4   0 65.0007 2.07242   7
  -1   4   0 69.6450 2.24899   6
   0  -4   0 62.8174 1.95572   1
   0  -4   0 61.0539 2.15694   6
   0   4   0 60.0687 1.55068   2
   0   4   0 59.7673 1.95391   7
   0   4   0 59.1993 2.08256   6
   0   4   0 61.1544 1.91993   7
   0   4   0 60.3265 1.83115   1
  -1  -4   0 10.4361 0.92899   1
  -1  -4   0 10.5514 1.04115   6
   1   4   0 11.8952 1.06038   6
   1   4   0 10.1797 0.75676   1
   1   4   0 10.2646 0.83380   7
   1   4   0 9.87914 0.90186   7
  -2  -4   0 26.2308 1.30406   1
  -2  -4   0 23.4075 1.29987   6
   2   4   0 25.5923 1.22094   4
   2   4   0 25.3613 1.24070   7
   2   4   0 24.7941 1.16205   7
   2   4   0 26.1922 1.32949   6
   2   4   0 25.7427 1.16976   1
  -3  -4   0 31.3326 1.57675   1
  -3  -4   0 34.6800 1.53524   6
   3   4   0 29.4315 1.30531   1
   3   4   0 35.0916 1.43209   7
   3   4   0 33.7323 1.34990   7
   3   4   0 30.8157 1.46190   6
   3   4   0 33.4175 1.52447   4
  -4  -4   0 10.3759 1.16404   1
  -5  -4   0 3.46587 0.83191   1
  -6  -4   0 0.47464 0.77317   1
  -7  -4   0 12.5222 1.72342   1
   8  -5   0 16.5570 2.16055   7
   8  -5   0 6.20889 2.18201   7
  -8   5   0 13.1956 1.56174   2
  -8   5   0 14.2972 1.74246   1
  -7   5   0 46.2343 2.52461   1
  -7   5   0 51.4563 2.43727   2
   6  -5   0 12.5914 1.29947   6
   6  -5   0 9.37509 1.31604   1
  -6   5   0 11.5134 1.44024   1
  -6   5   0 9.43630 1.17502   2
   5  -5   0 16.2571 1.46328   6
   5  -5   0 16.8633 1.59561   1
   5  -5   0 17.6466 1.76378   7
   5  -5   0 16.6184 1.15593   2
   5  -5   0 16.1107 1.60478   7
  -5   5   0 19.2050 1.43570   1
  -5   5   0 19.0787 1.48483   2
   4  -5   0 36.5401 1.85585   1
   4  -5   0 37.2435 1.87408   6
   4  -5   0 34.2411 1.93480   7
   4  -5   0 36.5489 1.89521   7
   4  -5   0 36.8691 1.49091   2
  -4   5   0 35.1244 1.74646   1
  -4   5   0 37.6118 1.63429   2
   3  -5   0 0.33579 0.48643   7
   3  -5   0 0.32205 0.50968   6
   3  -5   0 0.83165 0.55188   7
   3  -5   0 -0.0636 0.46335   1
  -3   5   0 1.03811 0.44421   1
  -3   5   0 0.24236 0.39969   7
  -3   5   0 0.46949 0.38987   2
  -3   5   0 0.22079 0.41721   7
   2  -5   0 5.20377 0.91542   6
   2  -5   0 2.70519 0.63456   7
   2  -5   0 4.75235 0.80684   7
   2  -5   0 3.94829 0.70549   1
  -2   5   0 3.50545 0.70450   7
  -2   5   0 4.03129 0.75440   7
  -2   5   0 5.24181 0.68203   2
  -2   5   0 5.39858 0.75332   1
   1  -5   0 4.14269 0.78771   6
   1  -5   0 3.87185 0.69667   1
  -1   5   0 3.26359 0.56486   1
  -1   5   0 3.07917 0.48416   2
  -1   5   0 2.59145 0.57395   7
  -1   5   0 1.34810 0.48092   7
   0  -5   0 4.94785 0.74458   1
   0  -5   0 4.28321 0.80539   6
   0   5   0 5.27909 0.70116   1
   0   5   0 5.17961 0.77358   7
   0   5   0 4.07107 0.68296   7
  -1  -5   0 3.90817 0.79177   6
  -1  -5   0 3.24803 0.69362   1
   1   5   0 4.94012 0.70734   1
   1   5   0 5.04716 0.75025   7
   1   5   0 4.28105 0.65749   7
  -2  -5   0 0.51391 0.59711   6
  -2  -5   0 1.22458 0.53675   1
   2   5   0 1.06542 0.38905   1
   2   5   0 1.95870 0.60441   4
   2   5   0 1.14531 0.53625   7
   2   5   0 1.58065 0.55470   7
  -3  -5   0 30.0368 1.64128   6
  -3  -5   0 28.9604 1.66770   1
   3   5   0 28.6344 1.54850   4
  -4  -5   0 52.2655 2.40760   1
  -4  -5   0 50.4281 2.17050   6
  -5  -5   0 11.3672 1.39379   1
  -6  -5   0 6.22722 1.26961   1
  -8   6   0 -0.7889 0.81679   2
  -8   6   0 -0.8216 0.97143   1
  -7   6   0 9.54270 1.54125   1
  -7   6   0 6.22155 1.18332   2
   6  -6   0 6.66814 1.26006   1
   6  -6   0 9.83828 1.06896   2
   6  -6   0 8.06977 1.22994   6
  -6   6   0 6.70225 1.10170   2
  -6   6   0 9.07359 1.41760   1
   5  -6   0 0.86522 0.60386   6
   5  -6   0 0.18332 0.52513   2
   5  -6   0 0.26820 0.66469   1
  -5   6   0 1.78492 0.75375   1
  -5   6   0 1.72204 0.68230   2
   4  -6   0 72.5753 2.82185   1
   4  -6   0 66.5636 2.81726   6
  -4   6   0 73.6283 2.45449   2
  -4   6   0 67.3058 2.61991   1
   3  -6   0 39.3187 2.15552   6
   3  -6   0 37.7433 1.96153   1
  -3   6   0 39.3398 1.98657   7
  -3   6   0 38.4626 1.62118   2
  -3   6   0 39.1412 1.85717   1
  -3   6   0 38.5758 1.96485   7
   2  -6   0 12.2260 1.48725   6
   2  -6   0 13.5993 1.39069   1
  -2   6   0 12.0583 1.25284   7
  -2   6   0 13.1398 0.92305   2
  -2   6   0 14.7734 1.14784   1
   1  -6   0 1.93274 0.66810   6
   1  -6   0 0.41184 0.47822   1
  -1   6   0 1.46299 0.52586   1
  -1   6   0 0.83365 0.34598   2
  -1   6   0 0.96632 0.54465   7
  -1   6   0 0.75902 0.51460   7
   0  -6   0 21.3126 1.62541   6
   0  -6   0 22.0650 1.46320   1
   0   6   0 22.4675 1.43284   7
   0   6   0 22.0829 1.30465   1
   0   6   0 20.2925 1.30970   7
  -1  -6   0 93.4898 3.29939   6
  -1  -6   0 84.3086 2.94280   1
   1   6   0 82.9781 2.68123   1
   1   6   0 92.7266 2.76533   7
   1   6   0 92.8304 2.86374   7
  -2  -6   0 -1.1972 0.46147   6
  -2  -6   0 0.78681 0.54233   1
   2   6   0 -0.0851 0.50154   7
   2   6   0 -0.2191 0.43489   7
   2   6   0 0.07269 0.49303   4
  -3  -6   0 14.5871 1.49831   1
  -3  -6   0 17.2933 1.58839   6
   3   6   0 19.1988 1.43363   4
  -4  -6   0 15.9171 1.74990   1
  -5  -6   0 0.87727 0.80687   1
  -7   7   0 10.2058 1.42199   2
  -7   7   0 13.2325 1.83593   1
   6  -7   0 0.79418 0.75703   2
   6  -7   0 1.97061 0.89619   6
   6  -7   0 0.49315 0.90937   1
  -6   7   0 0.41693 0.80677   2
  -6   7   0 1.13860 0.88136   1
   5  -7   0 -0.2790 0.54120   2
   5  -7   0 -0.1004 0.74590   6
   5  -7   0 -0.1681 0.75779   1
  -5   7   0 -0.4922 0.58423   2
  -5   7   0 0.52782 0.69652   1
   4  -7   0 3.60020 1.02508   6
   4  -7   0 3.93703 1.04891   1
  -4   7   0 5.04507 0.90763   2
  -4   7   0 3.54586 0.93786   1
   3  -7   0 0.30446 0.65987   6
   3  -7   0 0.61872 0.67180   1
  -3   7   0 0.61276 0.53710   2
  -3   7   0 0.46942 0.60891   1
   2  -7   0 1.36380 0.63830   6
   2  -7   0 1.12320 0.70078   1
  -2   7   0 0.84464 0.54105   1
  -2   7   0 1.97287 0.78410   7
  -2   7   0 0.61509 0.63298   7
   1  -7   0 1.70264 0.69879   6
   1  -7   0 0.85266 0.65270   1
  -1   7   0 1.65495 0.65688   7
  -1   7   0 1.75504 0.71235   7
  -1   7   0 1.24876 0.56927   1
   0  -7   0 6.83071 1.10910   1
   0  -7   0 6.77253 1.25083   6
   0   7   0 5.04368 0.90955   7
   0   7   0 6.44820 0.99625   7
  -1  -7   0 18.9491 1.90888   6
  -1  -7   0 19.7766 1.72707   1
   1   7   0 15.2716 1.29452   7
   1   7   0 19.6704 1.45583   7
   1   7   0 15.8336 1.54150   4
  -2  -7   0 17.2699 1.71967   1
  -2  -7   0 18.2785 1.88158   6
   2   7   0 17.4505 1.56227   4
  -3  -7   0 2.30015 0.81987   6
  -3  -7   0 1.74798 0.82109   1
  -4  -7   0 22.4371 2.13984   1
   6  -8   0 3.90870 1.17108   6
   6  -8   0 4.96526 1.05850   2
  -6   8   0 5.57565 1.22398   1
  -6   8   0 4.71030 1.05350   2
   5  -8   0 1.54489 0.74350   2
   5  -8   0 0.35206 0.85083   1
   5  -8   0 -0.3573 0.78281   6
  -5   8   0 0.35669 0.72504   1
  -5   8   0 0.02516 0.63775   2
   4  -8   0 3.28817 1.10235   1
   4  -8   0 4.73978 1.30804   6
  -4   8   0 4.50538 0.88416   2
  -4   8   0 2.73307 0.90306   1
   3  -8   0 1.04502 0.78986   1
   3  -8   0 1.12238 0.85473   6
  -3   8   0 1.34137 0.55724   2
  -3   8   0 0.69205 0.64759   1
   2  -8   0 18.5733 2.02279   6
   2  -8   0 18.9480 1.93171   1
  -2   8   0 20.1099 1.95011   7
  -2   8   0 17.3518 1.76799   7
   1  -8   0 88.2698 3.70242   6
   1  -8   0 76.8556 3.26372   1
  -1   8   0 82.3949 3.10533   7
  -1   8   0 77.8767 3.16791   7
   0  -8   0 6.09719 1.32957   6
   0  -8   0 7.19881 1.28034   1
   0   8   0 8.98395 1.25372   7
   0   8   0 7.06304 1.08425   7
  -1  -8   0 28.3843 1.98969   1
  -1  -8   0 29.3478 2.22879   6
   1   8   0 28.9883 1.76107   7
   1   8   0 24.1374 1.84908   4
   1   8   0 25.7898 1.67547   7
  -2  -8   0 0.25579 0.82104   1
  -2  -8   0 -0.6742 0.76682   6
  -3  -8   0 7.24177 1.42118   1
   5  -9   0 1.44628 1.10014   1
   5  -9   0 1.23800 0.85583   2
  -5   9   0 1.10306 0.80599   2
   4  -9   0 -0.5405 0.82310   1
  -4   9   0 0.12005 0.55460   2
   3  -9   0 1.19540 0.98997   1
   2  -9   0 0.68437 0.98423   1
  -2   9   0 0.38851 0.91569   7
   1  -9   0 3.77435 1.12083   1
  -1   9   0 3.04133 1.04241   7
  -1   9   0 0.24984 0.75400   7
   0  -9   0 2.24692 1.01053   1
   0   9   0 1.72604 0.91949   7
   0   9   0 1.04382 0.89791   7
  -1  -9   0 0.53698 0.97105   1
   1   9   0 -0.7988 0.74946   7
  -2  -9   0 11.9728 1.85287   1
   3 -10   0 42.3995 2.94842   1
   2 -10   0 -0.8958 0.82967   1
   1 -10   0 5.09687 1.33510   1
  -1  10   0 7.69425 1.50510   7
  -1  10   0 8.15522 1.50651   7
   0 -10   1 71.8837 3.65130   1
  -1  10  -1 26.1311 2.15163   7
  -1  10  -1 24.9006 2.09370   7
   1 -10   1 25.9899 2.64847   1
  -2  10  -1 42.6780 2.64545   7
  -2  10  -1 39.4531 2.62775   7
   2 -10   1 44.5830 2.88499   1
   3 -10   1 7.52292 1.70902   1
  -2  -9   1 18.2901 2.08371   1
   1   9  -1 2.76670 0.98563   4
  -1  -9   1 2.09529 1.05604   1
   0   9  -1 1.24858 0.81844   7
   0   9  -1 0.22559 0.77673   7
   0  -9   1 -0.6887 0.82514   1
  -1   9  -1 0.02184 0.72000   7
  -1   9  -1 0.35026 0.75002   7
   1  -9   1 0.02892 0.78948   1
  -2   9  -1 0.36390 0.81907   7
  -2   9  -1 -0.4050 0.77679   7
   2  -9   1 0.69672 0.89067   1
   3  -9   1 1.91712 1.09412   1
   4  -9   1 -0.6745 0.78745   1
  -5   9  -1 0.84123 0.66573   2
   5  -9   1 0.74995 1.07382   1
   5  -9   1 1.63288 0.88011   2
  -3  -8   1 3.13396 1.00592   1
   2   8  -1 69.3842 2.92473   4
  -2  -8   1 67.8674 3.30446   6
  -2  -8   1 70.8916 3.16919   1
   1   8  -1 2.62863 0.95270   4
  -1  -8   1 3.92197 1.22108   6
  -1  -8   1 4.38881 1.03470   1
   0   8  -1 0.67676 0.68760   7
   0   8  -1 0.23498 0.64311   7
   0  -8   1 0.83404 0.73519   1
   0  -8   1 0.71202 0.84182   6
  -1   8  -1 1.31207 0.76741   7
  -1   8  -1 1.63717 0.78532   7
   1  -8   1 1.33301 0.85622   1
   1  -8   1 2.55652 0.98599   6
  -2   8  -1 64.4358 2.83041   7
  -2   8  -1 57.4513 2.64778   7
   2  -8   1 61.8821 2.86891   1
   2  -8   1 59.7335 3.08443   6
  -3   8  -1 14.1087 1.87407   1
   3  -8   1 15.7434 1.74783   1
   3  -8   1 14.9038 1.83727   6
  -4   8  -1 11.7509 1.50899   1
  -4   8  -1 11.5723 1.20803   2
   4  -8   1 11.4863 1.63377   1
   4  -8   1 9.56560 1.70206   6
  -5   8  -1 11.2989 1.48550   1
  -5   8  -1 9.82473 1.23326   2
   5  -8   1 8.69006 1.20382   2
   5  -8   1 8.41735 1.53026   6
   5  -8   1 9.33938 1.57328   1
  -6   8  -1 12.8194 1.69287   1
  -6   8  -1 10.8581 1.33667   2
   6  -8   1 13.2853 1.90625   1
   6  -8   1 13.5352 1.46812   2
   6  -8   1 10.6668 1.72264   6
  -4  -7   1 17.3198 1.85778   1
   3   7  -1 4.17943 0.91569   4
  -3  -7   1 5.49904 1.07680   6
  -3  -7   1 5.29572 1.10412   1
   2   7  -1 18.3850 1.67088   4
  -2  -7   1 17.8091 1.66254   1
  -2  -7   1 18.2620 1.87657   6
   1   7  -1 13.5968 1.46514   4
   1   7  -1 14.9586 1.18496   7
   1   7  -1 15.2149 1.24369   7
  -1  -7   1 16.2140 1.74650   6
  -1  -7   1 17.0877 1.62166   1
   0   7  -1 14.6525 1.36268   7
   0   7  -1 15.8216 1.33906   7
   0  -7   1 15.0289 1.53543   1
   0  -7   1 16.0752 1.77257   6
  -1   7  -1 1.53329 0.69691   7
  -1   7  -1 1.34562 0.65435   7
  -1   7  -1 1.60289 0.55828   1
   1  -7   1 0.79078 0.65442   1
   1  -7   1 0.03475 0.52958   6
  -2   7  -1 0.31363 0.49126   7
  -2   7  -1 0.30290 0.47605   1
  -2   7  -1 0.25098 0.62858   7
   2  -7   1 1.49596 0.69341   1
   2  -7   1 0.23246 0.54184   6
  -3   7  -1 -0.1253 0.56496   7
  -3   7  -1 0.45665 0.45939   2
  -3   7  -1 -0.1146 0.55456   7
  -3   7  -1 1.18559 0.61888   1
   3  -7   1 -0.6854 0.56012   1
   3  -7   1 -0.4781 0.62048   6
  -4   7  -1 17.4646 1.29648   2
  -4   7  -1 19.2167 1.77082   1
   4  -7   1 18.9053 1.97776   6
   4  -7   1 14.0008 1.62745   1
  -5   7  -1 14.0454 1.42238   2
  -5   7  -1 13.1731 1.55192   1
   5  -7   1 16.6727 1.87914   1
   5  -7   1 14.9834 1.39156   2
   5  -7   1 15.5851 1.85788   6
  -6   7  -1 1.13067 0.82267   2
  -6   7  -1 1.20032 0.96102   1
   6  -7   1 2.00847 0.81707   2
   6  -7   1 1.31520 0.88988   6
   6  -7   1 0.31936 0.84086   1
  -7   7  -1 1.00657 0.86990   2
  -7   7  -1 0.74687 0.84390   1
   7  -7   1 1.92323 0.77706   2
  -5  -6   1 -0.7433 0.67801   1
  -4  -6   1 18.8979 1.77159   1
   3   6  -1 9.40583 1.17632   4
  -3  -6   1 7.66832 1.13148   1
  -3  -6   1 8.18301 1.18794   6
   2   6  -1 27.6094 1.64136   4
  -2  -6   1 28.8353 1.68284   1
  -2  -6   1 27.7614 1.80849   6
   1   6  -1 3.78527 0.68438   7
   1   6  -1 4.23600 0.77685   7
  -1  -6   1 3.99423 0.80242   1
  -1  -6   1 2.88541 0.81820   6
   0   6  -1 21.2290 1.29777   7
   0   6  -1 22.3648 1.40125   7
   0   6  -1 21.7375 1.27161   1
   0  -6   1 23.9045 1.51178   1
   0  -6   1 21.3148 1.65246   6
  -1   6  -1 25.0541 1.35345   1
  -1   6  -1 23.1339 1.44652   7
  -1   6  -1 22.3580 1.39624   7
   1  -6   1 24.7812 1.53452   1
   1  -6   1 23.8997 1.67840   6
  -2   6  -1 2.83069 0.54055   2
  -2   6  -1 0.87207 0.55191   7
  -2   6  -1 2.06015 0.59721   7
  -2   6  -1 1.55264 0.56163   1
   2  -6   1 1.76349 0.63087   1
   2  -6   1 0.47062 0.73116   6
  -3   6  -1 0.51487 0.51429   7
  -3   6  -1 0.70188 0.50213   1
  -3   6  -1 1.21076 0.61646   7
  -3   6  -1 1.35975 0.52433   2
   3  -6   1 1.74163 0.72149   1
   3  -6   1 1.05939 0.71622   6
  -4   6  -1 94.3264 3.18967   1
  -4   6  -1 93.4411 2.86226   2
   4  -6   1 98.7655 3.50326   6
   4  -6   1 98.3103 3.36467   1
  -5   6  -1 66.3024 2.75887   1
  -5   6  -1 71.7255 2.55029   2
   5  -6   1 70.1747 2.42285   2
   5  -6   1 67.6256 2.86334   6
   5  -6   1 72.7516 2.97923   1
  -6   6  -1 1.49884 0.77967   2
  -6   6  -1 0.12711 0.70172   1
   6  -6   1 0.39724 0.72644   6
   6  -6   1 0.14941 0.72978   1
   6  -6   1 0.58022 0.66536   2
  -7   6  -1 13.7696 1.52543   2
  -7   6  -1 15.6321 1.81847   1
  -6  -5   1 3.35506 0.96901   1
  -5  -5   1 1.77709 0.77967   1
  -4  -5   1 42.3721 1.92551   6
  -4  -5   1 43.5697 2.15087   1
   3   5  -1 55.1993 2.21428   4
  -3  -5   1 56.5651 2.25587   6
  -3  -5   1 54.7005 2.19874   1
   2   5  -1 2.54447 0.64106   4
   2   5  -1 2.78655 0.57263   7
  -2  -5   1 3.08257 0.65753   1
  -2  -5   1 1.26007 0.57980   6
   1   5  -1 -0.0945 0.35870   7
   1   5  -1 -0.3983 0.27972   1
   1   5  -1 0.42990 0.41781   7
  -1  -5   1 -0.1671 0.46353   6
  -1  -5   1 -0.0279 0.32685   1
   0   5  -1 -0.2440 0.24591   1
   0   5  -1 -0.4515 0.35516   7
   0   5  -1 0.56706 0.41658   7
   0  -5   1 0.22146 0.42817   6
   0  -5   1 -0.0887 0.32849   1
  -1   5  -1 -0.2085 0.34851   7
  -1   5  -1 0.00461 0.31774   1
  -1   5  -1 0.44189 0.40696   7
   1  -5   1 -0.0665 0.35045   1
   1  -5   1 -0.1586 0.36133   6
  -2   5  -1 1.70289 0.54076   7
  -2   5  -1 1.03651 0.42720   2
  -2   5  -1 1.69168 0.50220   1
  -2   5  -1 1.88382 0.59678   7
   2  -5   1 0.95263 0.50955   1
   2  -5   1 1.23292 0.52814   7
   2  -5   1 1.19886 0.51977   7
   2  -5   1 2.64695 0.67565   6
  -3   5  -1 0.60146 0.49679   7
  -3   5  -1 0.25787 0.45591   7
  -3   5  -1 0.68669 0.41062   2
  -3   5  -1 1.19474 0.47954   1
   3  -5   1 0.88654 0.56278   7
   3  -5   1 0.42116 0.51283   1
   3  -5   1 0.27951 0.47196   6
   3  -5   1 0.80196 0.47568   7
  -4   5  -1 73.2656 2.57948   1
  -4   5  -1 80.2991 3.34781   7
  -4   5  -1 74.1427 3.16495   7
  -4   5  -1 68.5101 3.13206   7
  -4   5  -1 72.6479 2.34770   2
   4  -5   1 77.7218 2.76784   6
   4  -5   1 74.0454 2.25363   2
   4  -5   1 70.7263 2.75578   7
   4  -5   1 70.5874 2.65692   1
   4  -5   1 70.4272 2.83360   7
  -5   5  -1 69.3508 2.43600   2
  -5   5  -1 70.2263 2.69173   1
   5  -5   1 71.4884 2.28666   2
   5  -5   1 69.0170 2.62961   6
   5  -5   1 64.6779 2.67411   1
  -6   5  -1 58.3853 2.60443   1
  -6   5  -1 57.6556 2.35991   2
   6  -5   1 56.3664 2.08113   2
   6  -5   1 56.8312 2.59509   1
   6  -5   1 54.2629 2.48486   6
  -7   5  -1 26.2015 1.93783   1
  -7   5  -1 20.8759 1.78765   2
  -8   5  -1 15.1040 1.88301   1
  -7  -4   1 1.46900 0.99399   1
  -6  -4   1 -0.2537 0.70062   1
  -5  -4   1 11.7885 1.30312   1
   4   4  -1 85.8311 2.41610   5
  -4  -4   1 89.5257 2.95152   1
  -4  -4   1 90.2082 2.60995   6
   3   4  -1 64.1957 1.72410   3
   3   4  -1 66.6468 2.15378   6
   3   4  -1 64.1707 2.25292   4
  -3  -4   1 62.5350 2.17716   6
  -3  -4   1 62.5757 2.22573   1
   2   4  -1 20.1587 1.16357   4
   2   4  -1 20.9337 0.99454   7
   2   4  -1 22.4070 1.04956   7
   2   4  -1 21.1137 1.20683   6
   2   4  -1 20.4645 0.97958   1
  -2  -4   1 21.9275 1.18145   1
  -2  -4   1 21.9278 1.25453   6
   1   4  -1 65.7260 2.18761   6
   1   4  -1 65.5965 1.93362   7
   1   4  -1 64.2129 1.86140   7
   1   4  -1 60.6483 1.84820   1
  -1  -4   1 63.1097 2.20122   6
  -1  -4   1 65.5840 2.03010   1
   0   4  -1 0.26122 0.30645   7
   0   4  -1 0.04447 0.24439   1
   0   4  -1 0.04265 0.31112   7
   0   4  -1 0.07567 0.36999   6
   0  -4   1 -0.0723 0.29163   1
   0  -4   1 1.86439 0.56404   6
  -1   4  -1 181.863 4.16372   7
  -1   4  -1 176.842 3.73929   2
  -1   4  -1 182.911 4.39256   6
  -1   4  -1 184.586 4.07410   1
   1  -4   1 182.388 4.18720   1
   1  -4   1 184.673 4.46993   6
  -2   4  -1 7.89831 0.91694   7
  -2   4  -1 7.49235 0.75682   1
  -2   4  -1 5.95110 0.79536   6
  -2   4  -1 6.48439 0.78464   7
  -2   4  -1 6.67243 0.66746   2
   2  -4   1 7.18212 0.86938   7
   2  -4   1 6.69757 0.89799   6
   2  -4   1 8.41284 0.96101   7
   2  -4   1 8.86810 0.90579   1
  -3   4  -1 18.1183 1.25059   7
  -3   4  -1 20.4226 1.25689   7
  -3   4  -1 19.8324 1.18369   6
  -3   4  -1 18.9477 1.02635   2
  -3   4  -1 19.1925 1.22092   7
  -3   4  -1 20.6208 1.15839   1
   3  -4   1 17.4611 1.23249   7
   3  -4   1 17.5751 1.16833   7
   3  -4   1 18.0416 1.18621   1
   3  -4   1 18.2765 1.21673   6
  -4   4  -1 92.6777 3.00106   7
  -4   4  -1 90.3029 2.58289   2
  -4   4  -1 88.5835 2.65592   6
  -4   4  -1 91.9816 2.79874   1
  -4   4  -1 87.1731 3.01816   7
   4  -4   1 90.9751 2.46079   2
   4  -4   1 91.0379 2.87294   1
   4  -4   1 86.7009 3.03266   7
   4  -4   1 89.2237 2.75788   6
   4  -4   1 84.0039 2.87612   7
  -5   4  -1 86.8506 2.67184   2
  -5   4  -1 85.5240 2.88771   1
  -5   4  -1 80.6609 2.51787   6
   5  -4   1 80.5359 2.86222   1
   5  -4   1 80.1623 3.15488   7
   5  -4   1 82.1453 2.63137   6
   5  -4   1 80.0970 2.93146   7
   5  -4   1 84.0573 2.41083   2
  -6   4  -1 175.438 4.76522   1
  -6   4  -1 161.498 4.35155   2
   6  -4   1 156.669 4.97808   7
   6  -4   1 165.771 4.66789   1
   6  -4   1 162.409 4.75291   7
  -7   4  -1 9.24388 1.24825   2
  -7   4  -1 12.2543 1.59875   1
   7  -4   1 8.57343 1.35933   7
   7  -4   1 10.0205 1.60840   7
  -8   4  -1 -0.4396 0.78167   1
   8  -4   1 -0.1207 0.82150   7
   8  -4   1 0.86493 1.12572   7
  -7  -3   1 12.3255 1.61220   1
  -6  -3   1 57.5989 2.64600   1
   5   3  -1 60.8502 2.24572   3
  -5  -3   1 60.4207 2.43490   1
   4   3  -1 -0.0546 0.23209   5
   4   3  -1 0.54861 0.25178   6
   4   3  -1 -0.4215 0.36044   3
  -4  -3   1 -0.3720 0.26617   6
  -4  -3   1 -0.3599 0.37061   1
   3   3  -1 23.5111 1.07442   6
   3   3  -1 23.2200 1.03715   3
   3   3  -1 25.0449 1.03756   1
  -3  -3   1 24.6996 1.22787   1
  -3  -3   1 24.9161 1.14220   6
   2   3  -1 17.0375 0.81013   7
   2   3  -1 16.0389 0.93077   6
   2   3  -1 16.8341 0.72702   3
   2   3  -1 16.6934 0.94797   4
   2   3  -1 16.9826 0.82246   1
   2   3  -1 15.4762 0.77265   7
  -2  -3   1 15.7013 0.93780   6
  -2  -3   1 14.9803 0.88314   1
   1   3  -1 17.1118 0.84036   7
   1   3  -1 15.6546 0.75442   1
   1   3  -1 16.9058 0.80639   7
   1   3  -1 15.8449 0.93173   6
  -1  -3   1 18.0958 1.00660   6
  -1  -3   1 17.4078 0.88473   1
   0   3  -1 6.76544 0.59276   1
   0   3  -1 7.18375 0.73308   6
   0   3  -1 6.65604 0.58777   7
   0   3  -1 6.18446 0.56593   7
   0  -3   1 6.60331 0.73649   6
   0  -3   1 7.40767 0.66662   1
  -1   3  -1 1.18877 0.40317   6
  -1   3  -1 0.86725 0.30900   7
  -1   3  -1 1.87359 0.33974   2
  -1   3  -1 1.27487 0.32142   1
  -1   3  -1 1.14479 0.35020   7
   1  -3   1 1.88755 0.69935   7
   1  -3   1 1.66476 0.46823   6
   1  -3   1 1.26314 0.36255   1
  -2   3  -1 5.18008 0.60616   1
  -2   3  -1 5.34088 0.54984   2
  -2   3  -1 5.71482 0.69883   6
  -2   3  -1 4.73729 0.67621   7
  -2   3  -1 4.57373 0.62237   7
  -2   3  -1 3.53361 0.55513   7
   2  -3   1 6.36117 0.75056   7
   2  -3   1 4.78969 0.62361   1
   2  -3   1 5.36364 0.69343   6
  -3   3  -1 22.5141 1.22807   7
  -3   3  -1 23.8794 1.16347   1
  -3   3  -1 23.6846 1.05073   2
  -3   3  -1 21.5518 1.22925   7
  -3   3  -1 21.6678 1.07634   6
   3  -3   1 22.0633 1.11550   6
   3  -3   1 22.2336 1.19806   7
   3  -3   1 18.7111 1.17250   2
   3  -3   1 23.4770 0.97004   2
   3  -3   1 22.3724 1.28957   7
   3  -3   1 23.5958 1.18282   1
  -4   3  -1 0.84916 0.56004   7
  -4   3  -1 1.67948 0.49483   2
  -4   3  -1 0.97326 0.46316   1
  -4   3  -1 2.00360 0.64586   7
  -4   3  -1 0.94705 0.36224   6
   4  -3   1 1.27169 0.44373   2
   4  -3   1 1.05638 0.46667   1
   4  -3   1 1.37528 0.43020   2
   4  -3   1 1.28304 0.45403   6
   4  -3   1 0.23016 0.52388   7
   4  -3   1 0.64541 0.46254   7
  -5   3  -1 21.1255 1.03537   6
  -5   3  -1 21.6168 1.29844   2
  -5   3  -1 22.1013 1.41920   1
   5  -3   1 20.0989 1.33780   1
   5  -3   1 21.2523 1.10980   6
   5  -3   1 22.9332 1.48129   7
   5  -3   1 21.4693 1.09367   2
   5  -3   1 21.8393 1.64813   7
  -6   3  -1 150.378 4.29708   1
  -6   3  -1 146.911 3.96435   2
   6  -3   1 146.527 4.16201   1
   6  -3   1 140.267 4.51168   7
   6  -3   1 145.422 4.26258   7
  -7   3  -1 51.6006 2.55733   1
   7  -3   1 57.0524 2.80971   7
   7  -3   1 55.3592 2.57080   7
  -8   3  -1 16.7108 1.82329   1
   8  -3   1 16.5814 1.83863   7
   8  -3   1 20.1642 2.08003   7
  -7  -2   1 0.64853 0.79205   1
   6   2  -1 5.68819 1.00786   3
  -6  -2   1 4.73606 0.96008   1
   5   2  -1 18.6425 1.36324   3
  -5  -2   1 17.9019 1.32492   1
   4   2  -1 3.12518 0.62143   3
   4   2  -1 3.21188 0.49495   1
  -4  -2   1 3.21074 0.61495   1
   3   2  -1 104.261 2.49798   1
   3   2  -1 108.704 2.39016   6
   3   2  -1 106.888 2.34741   5
   3   2  -1 103.335 2.67329   3
  -3  -2   1 106.791 2.40795   6
  -3  -2   1 102.210 2.70355   1
   2   2  -1 274.216 5.22964   7
   2   2  -1 273.331 5.54981   4
   2   2  -1 272.114 5.21617   7
   2   2  -1 268.314 5.30263   3
   2   2  -1 268.176 5.32452   6
   2   2  -1 275.612 5.25672   1
   2   2  -1 270.039 5.24304   1
  -2  -2   1 269.094 5.38812   1
  -2  -2   1 267.083 5.34320   6
   1   2  -1 221.588 4.51533   4
   1   2  -1 222.720 4.28430   7
   1   2  -1 221.269 4.24118   3
   1   2  -1 223.358 4.50315   6
   1   2  -1 223.184 4.29739   1
   1   2  -1 229.995 4.32078   7
  -1  -2   1 220.198 4.38027   1
  -1  -2   1 218.145 4.51476   6
   0   2  -1 388.548 7.34760   6
   0   2  -1 384.248 7.12575   7
   0   2  -1 378.434 7.15131   7
   0   2  -1 391.140 7.09326   1
   0  -2   1 382.971 7.14227   1
   0  -2   1 390.736 7.35730   6
  -1   2  -1 33.9787 1.12151   7
  -1   2  -1 33.6146 1.15505   6
  -1   2  -1 34.0702 1.04083   1
  -1   2  -1 35.5536 0.96680   2
  -1   2  -1 32.5931 1.11956   7
   1  -2   1 33.5349 1.16577   6
   1  -2   1 34.5544 1.13198   7
   1  -2   1 34.8160 1.18689   7
   1  -2   1 34.7455 1.09405   1
  -2   2  -1 11.9140 0.77678   7
  -2   2  -1 11.1091 0.67239   1
  -2   2  -1 8.96804 0.65899   7
  -2   2  -1 10.1978 0.64723   6
  -2   2  -1 11.3412 0.62871   2
   2  -2   1 11.0946 0.72074   7
   2  -2   1 12.0460 0.62630   2
   2  -2   1 10.9964 0.70448   1
   2  -2   1 10.7322 0.77788   7
   2  -2   1 10.2328 0.67740   6
  -3   2  -1 15.4973 0.83094   2
  -3   2  -1 15.4502 0.75007   6
  -3   2  -1 14.0431 0.87912   1
  -3   2  -1 15.5383 1.04068   7
  -3   2  -1 14.4106 0.98732   7
   3  -2   1 15.3630 0.79650   6
   3  -2   1 14.8781 1.05086   7
   3  -2   1 15.8653 0.78619   2
   3  -2   1 15.8120 0.92033   1
   3  -2   1 14.6144 0.76812   2
   3  -2   1 16.3317 0.99583   7
  -4   2  -1 97.2952 2.55860   2
  -4   2  -1 94.8782 2.25276   6
  -4   2  -1 94.4788 2.75108   1
   4  -2   1 97.7340 2.32320   6
   4  -2   1 98.0287 3.01419   7
   4  -2   1 95.6513 2.81330   7
   4  -2   1 93.6250 2.72655   1
   4  -2   1 95.4512 2.35332   2
  -5   2  -1 14.4490 1.04985   2
  -5   2  -1 16.5317 1.24600   1
   5  -2   1 15.5124 1.20395   7
   5  -2   1 16.1520 1.49828   7
   5  -2   1 15.2073 1.17052   1
  -6   2  -1 47.7097 2.02006   2
  -6   2  -1 47.6657 2.26692   1
   6  -2   1 52.9904 2.25731   7
   6  -2   1 52.7672 2.18934   1
   6  -2   1 48.8568 2.43175   7
  -7   2  -1 4.49101 1.08112   1
   7  -2   1 3.00013 0.88868   7
   7  -2   1 4.05608 1.18032   7
  -8   2  -1 -0.6520 0.81713   1
   8  -2   1 0.76390 0.87227   7
   8  -2   1 0.58883 1.07646   7
   8   1  -1 13.6082 2.05442   3
  -8  -1   1 14.1780 1.77606   1
   7   1  -1 4.32498 1.11691   3
  -7  -1   1 2.04124 0.82049   1
   6   1  -1 1.07728 0.68734   3
  -6  -1   1 -0.1448 0.49845   1
   5   1  -1 23.2436 1.49190   3
  -5  -1   1 20.9219 1.36059   1
   4   1  -1 37.1354 1.27693   7
   4   1  -1 32.6223 1.31719   7
   4   1  -1 35.3707 1.28910   1
  -4  -1   1 33.6582 1.24978   2
  -4  -1   1 34.6210 1.48451   1
   3   1  -1 115.948 2.71423   7
   3   1  -1 123.076 2.65994   7
   3   1  -1 115.816 2.66262   1
  -3  -1   1 115.070 2.82834   1
  -3  -1   1 119.309 2.57833   2
   2   1  -1 2.82913 0.27372   6
   2   1  -1 2.24714 0.32155   1
   2   1  -1 2.66334 0.27945   5
   2   1  -1 2.44292 0.39174   3
  -2  -1   1 2.61091 0.35684   1
  -2  -1   1 2.05468 0.26166   6
   1   1  -1 43.5858 1.08726   3
   1   1  -1 42.5982 1.05658   6
   1   1  -1 40.9913 1.15093   4
  -1  -1   1 41.7650 1.01577   1
  -1  -1   1 44.1841 1.17030   4
  -1  -1   1 42.0950 1.02004   1
  -1  -1   1 41.8535 1.05364   6
   0   1  -1 -0.6963 0.14965   6
   0   1  -1 -0.4378 0.13011   7
   0   1  -1 -0.5493 0.10942   1
   0   1  -1 -0.7651 0.10242   7
   0  -1   1 -0.6694 0.12361   7
   0  -1   1 -0.3890 0.13529   1
   0  -1   1 -0.4069 0.11808   1
   0  -1   1 -0.6244 0.11965   7
   0  -1   1 -0.7959 0.16125   6
  -1   1  -1 2.25656 0.28212   6
  -1   1  -1 3.08794 0.37347   7
  -1   1  -1 2.26277 0.27222   2
  -1   1  -1 2.41090 0.29185   1
  -1   1  -1 3.10875 0.34711   7
   1  -1   1 2.23694 0.32236   7
   1  -1   1 2.95290 0.32358   1
   1  -1   1 2.30605 0.27135   2
   1  -1   1 2.53617 0.30726   6
  -2   1  -1 1.26386 0.29746   2
  -2   1  -1 0.96206 0.21770   6
  -2   1  -1 1.57273 0.38153   7
  -2   1  -1 1.30498 0.34167   1
  -2   1  -1 0.78776 0.32593   7
   2  -1   1 1.23825 0.33536   1
   2  -1   1 0.77748 0.30045   7
   2  -1   1 1.10716 0.27610   2
   2  -1   1 0.79181 0.25311   2
   2  -1   1 1.41417 0.40087   7
   2  -1   1 1.37827 0.25482   6
  -3   1  -1 60.9191 1.66513   2
  -3   1  -1 61.2001 1.83414   1
   3  -1   1 59.1320 1.40748   6
   3  -1   1 59.6247 1.55434   2
   3  -1   1 60.5476 1.57123   2
   3  -1   1 56.7745 1.78425   1
   3  -1   1 60.2042 1.88061   7
   3  -1   1 60.4199 1.98984   7
  -4   1  -1 163.004 3.71308   2
  -4   1  -1 158.415 3.95769   1
   4  -1   1 164.878 3.99825   7
   4  -1   1 164.222 3.44142   2
   4  -1   1 162.667 3.90885   1
   4  -1   1 162.693 3.42327   2
   4  -1   1 162.420 4.13857   7
  -5   1  -1 2.12862 0.62212   1
  -5   1  -1 2.96281 0.62490   2
   5  -1   1 2.62582 0.76034   7
   5  -1   1 2.21901 0.58266   1
   5  -1   1 2.76368 0.65110   7
  -6   1  -1 1.46535 0.62731   1
   6  -1   1 0.89592 0.59498   7
   6  -1   1 2.00507 0.85288   7
  -7   1  -1 49.8785 2.53247   1
   7  -1   1 51.3758 2.27968   7
   7  -1   1 51.5449 2.52427   7
  -8   1  -1 16.0089 1.91254   1
   8  -1   1 17.0780 1.75397   7
   8  -1   1 19.5846 1.69108   7
   8   0  -1 0.70977 1.05083   3
  -8   0   1 -0.4959 0.70049   1
   7   0  -1 0.43562 0.78107   3
  -7   0   1 -0.5984 0.52708   1
  -6   0   1 13.6478 1.33688   1
   5   0  -1 2.96199 0.64889   7
   5   0  -1 2.37815 0.50627   1
   5   0  -1 2.49886 0.55409   7
  -5   0   1 2.18866 0.51864   2
  -5   0   1 2.80817 0.65739   1
   4   0  -1 54.8767 1.69186   1
   4   0  -1 54.9362 1.80921   7
   4   0  -1 55.5350 1.70682   7
  -4   0   1 56.1280 1.65231   2
  -4   0   1 50.2423 1.82148   1
   3   0  -1 848.658 15.5361   7
   3   0  -1 868.349 15.4356   1
   3   0  -1 854.666 15.4189   7
  -3   0   1 853.523 15.2699   2
  -3   0   1 841.513 15.5481   1
   2   0  -1 7.86276 0.54864   7
   2   0  -1 7.63869 0.45913   7
   2   0  -1 7.15027 0.44974   1
  -2   0   1 7.52899 0.37389   5
  -2   0   1 8.16425 0.41429   2
  -2   0   1 6.74518 0.48155   1
  -1   0   1 225.602 4.06892   5
  -1   0   1 222.718 4.08976   1
   0   0  -1 -0.2306 0.05769   3
   0   0   1 -0.3732 0.04718   3
  -1   0  -1 271.403 5.05677   7
  -1   0  -1 268.027 4.84065   2
  -1   0  -1 258.114 4.99903   7
  -1   0  -1 260.433 4.94139   1
   1   0   1 268.065 4.83595   2
   1   0   1 266.175 5.00296   7
   1   0   1 270.508 4.84157   2
   1   0   1 275.535 5.05926   7
   1   0   1 258.074 4.93954   1
  -2   0  -1 27.1320 0.99539   1
  -2   0  -1 29.3369 0.89877   2
   2   0   1 28.6047 1.03913   7
   2   0   1 28.6021 0.84721   2
   2   0   1 27.3775 0.97817   1
   2   0   1 27.7127 1.10205   7
  -3   0  -1 5.16337 0.54590   2
  -3   0  -1 5.78828 0.63830   1
   3   0   1 6.03479 0.63162   1
   3   0   1 5.37591 0.45725   2
   3   0   1 7.41946 0.81961   7
   3   0   1 6.42299 0.49097   2
   3   0   1 6.15865 0.69924   7
  -4   0  -1 197.567 4.58309   1
   4   0   1 193.953 4.47041   7
   4   0   1 195.412 4.66202   7
   4   0   1 188.498 4.39788   1
  -5   0  -1 19.3666 1.30683   1
   5   0   1 19.6766 1.38697   7
   5   0   1 19.3452 1.24148   7
   5   0   1 18.9659 1.21747   1
  -6   0  -1 1.67326 0.73092   1
   6   0   1 2.93279 0.86159   7
   6   0   1 2.60980 0.71170   7
  -7   0  -1 19.6365 1.80144   1
   7   0   1 15.7746 1.35063   7
   7   0   1 18.9781 1.66133   7
  -8   0  -1 10.8764 1.65353   1
   8   0   1 9.39753 1.70143   3
   8  -1  -1 0.06720 0.90546   3
  -8   1   1 2.83821 1.05204   1
  -7   1   1 40.7853 2.25210   1
   6  -1  -1 54.8894 2.21237   7
   6  -1  -1 57.2278 2.05749   7
  -6   1   1 53.4100 2.27824   1
   5  -1  -1 15.5716 1.06588   7
   5  -1  -1 15.4350 1.00028   1
   5  -1  -1 15.7387 1.18170   7
  -5   1   1 13.6774 0.99027   2
  -5   1   1 15.0745 1.10590   1
   4  -1  -1 31.2578 1.42017   7
   4  -1  -1 26.5052 1.22448   7
   4  -1  -1 26.5965 1.19642   1
  -4   1   1 28.3833 1.29293   1
  -4   1   1 26.9693 1.13691   2
   3  -1  -1 206.808 3.99440   6
   3  -1  -1 209.291 4.60040   7
   3  -1  -1 219.365 4.47602   7
   3  -1  -1 210.125 4.42605   1
  -3   1   1 216.189 4.49622   1
  -3   1   1 214.778 4.29628   2
   2  -1  -1 0.03465 0.26908   7
   2  -1  -1 0.10874 0.17224   2
   2  -1  -1 0.10224 0.19235   6
   2  -1  -1 -0.0523 0.21688   7
   2  -1  -1 0.05483 0.20103   1
  -2   1   1 -0.0853 0.15254   6
  -2   1   1 0.18708 0.21848   1
  -2   1   1 -0.1679 0.18720   2
   1  -1  -1 0.32258 0.24962   7
   1  -1  -1 0.30986 0.22713   7
   1  -1  -1 0.26280 0.20787   1
   1  -1  -1 0.41906 0.22580   6
   1  -1  -1 0.36137 0.14323   2
  -1   1   1 0.59542 0.23279   7
  -1   1   1 0.53666 0.20304   2
  -1   1   1 0.42176 0.22571   6
  -1   1   1 0.61613 0.25057   7
  -1   1   1 0.38098 0.19592   1
   0  -1  -1 -0.8995 0.16438   1
   0  -1  -1 -0.5425 0.19913   7
   0  -1  -1 -0.7819 0.14193   2
   0  -1  -1 -0.6556 0.19282   6
   0   1   1 -0.9805 0.14343   7
   0   1   1 -1.1070 0.14118   7
   0   1   1 -0.7613 0.16118   1
   0   1   1 -0.7782 0.19114   6
   0   1   1 -0.6301 0.15235   2
  -1  -1  -1 2.77776 0.31737   6
  -1  -1  -1 3.22119 0.29843   4
  -1  -1  -1 2.42678 0.36725   7
  -1  -1  -1 2.71382 0.40293   7
  -1  -1  -1 2.65280 0.27903   2
  -1  -1  -1 2.34907 0.32407   1
   1   1   1 3.01620 0.38731   7
   1   1   1 3.17229 0.36087   1
   1   1   1 3.67061 0.31080   4
   1   1   1 2.48197 0.31645   6
   1   1   1 3.44769 0.44174   7
   1   1   1 2.86884 0.27812   2
  -2  -1  -1 192.519 3.99295   1
   2   1   1 189.185 3.92767   1
   2   1   1 190.948 3.66294   6
   2   1   1 187.268 4.08924   7
   2   1   1 187.886 3.61858   2
   2   1   1 187.897 3.92628   1
   2   1   1 190.631 3.64115   2
   2   1   1 190.027 4.00645   7
  -3  -1  -1 45.9121 1.62040   1
   3   1   1 48.8524 1.55845   1
   3   1   1 48.8804 1.63530   7
   3   1   1 45.7353 1.69904   7
  -4  -1  -1 32.5953 1.51780   1
   4   1   1 32.8123 1.53226   7
   4   1   1 33.3854 1.44507   7
   4   1   1 32.2642 1.38930   1
  -5  -1  -1 67.1014 2.49006   1
   5   1   1 66.9248 2.23257   1
   5   1   1 66.2019 2.41296   7
   5   1   1 64.8581 2.24720   7
  -6  -1  -1 53.2824 2.44560   1
   6   1   1 55.7314 2.10092   7
   6   1   1 50.9285 2.23184   7
  -7  -1  -1 1.99511 0.93676   1
   7   1   1 1.75636 0.94825   3
  -8  -1  -1 7.80424 1.43848   1
  -8   2   1 6.45190 1.21307   1
   7  -2  -1 4.70641 1.05290   7
   7  -2  -1 3.56041 0.78883   7
  -7   2   1 3.17415 0.96644   1
   6  -2  -1 24.1519 1.50155   7
   6  -2  -1 22.4487 1.60962   7
  -6   2   1 25.7983 1.61978   1
  -6   2   1 25.5194 1.45452   2
   5  -2  -1 85.2286 2.64190   1
   5  -2  -1 90.2342 2.92677   7
   5  -2  -1 92.1732 2.77089   7
  -5   2   1 93.1930 2.62841   2
  -5   2   1 96.0348 2.88131   1
   4  -2  -1 1.65768 0.34419   6
   4  -2  -1 1.80995 0.45311   1
   4  -2  -1 1.46970 0.50247   7
   4  -2  -1 0.88252 0.54131   7
  -4   2   1 1.40050 0.47400   1
  -4   2   1 1.78012 0.46082   2
  -4   2   1 1.79613 0.32226   6
   3  -2  -1 67.1903 1.99490   7
   3  -2  -1 68.4080 1.64002   2
   3  -2  -1 66.7281 1.79162   6
   3  -2  -1 68.6341 2.11450   7
   3  -2  -1 63.8457 1.89859   1
   3  -2  -1 64.6716 1.62605   2
  -3   2   1 65.2240 1.74623   6
  -3   2   1 64.7831 1.90842   1
  -3   2   1 67.9861 1.80538   2
   2  -2  -1 16.2030 0.88150   7
   2  -2  -1 16.6292 0.80022   1
   2  -2  -1 16.1942 0.63856   2
   2  -2  -1 15.9003 0.66412   2
   2  -2  -1 14.6079 0.78731   6
   2  -2  -1 16.9450 0.85741   7
  -2   2   1 15.5879 0.77501   6
  -2   2   1 16.7600 0.85131   7
  -2   2   1 16.2098 0.87933   7
  -2   2   1 17.0260 0.79156   1
  -2   2   1 17.1171 0.72773   2
   1  -2  -1 227.952 4.57292   7
   1  -2  -1 233.312 4.63749   7
   1  -2  -1 226.425 4.64270   6
   1  -2  -1 227.997 4.32537   2
   1  -2  -1 223.133 4.49635   1
  -1   2   1 229.725 4.35412   2
  -1   2   1 229.930 4.62989   6
  -1   2   1 219.509 4.58596   7
  -1   2   1 222.907 4.46319   1
   0  -2  -1 108.900 2.54233   7
   0  -2  -1 109.926 2.60240   6
   0  -2  -1 111.270 2.36420   2
   0  -2  -1 108.029 2.46870   1
   0  -2  -1 116.177 2.59994   7
   0   2   1 110.620 2.44496   1
   0   2   1 111.819 2.55016   7
   0   2   1 115.608 2.54972   7
   0   2   1 114.332 2.60714   6
   0   2   1 109.575 2.30633   2
  -1  -2  -1 4.93031 0.52173   6
  -1  -2  -1 4.64548 0.48510   1
   1   2   1 6.20648 0.58679   7
   1   2   1 5.73785 0.40090   2
   1   2   1 5.63950 0.51954   1
   1   2   1 6.30971 0.57886   6
   1   2   1 5.81252 0.59094   7
   1   2   1 6.03743 0.49049   4
  -2  -2  -1 594.075 10.9789   6
  -2  -2  -1 589.698 11.1600   1
   2   2   1 584.417 10.9516   6
   2   2   1 590.538 10.7246   3
   2   2   1 594.437 11.2051   7
   2   2   1 600.059 11.0832   1
   2   2   1 605.721 11.1720   7
  -3  -2  -1 57.3385 1.97263   1
   3   2   1 61.6338 1.94122   7
   3   2   1 62.2682 1.79104   3
   3   2   1 59.4717 1.85627   1
   3   2   1 59.7958 1.61903   6
   3   2   1 61.3741 2.01598   7
  -4  -2  -1 1.49481 0.48959   1
   4   2   1 0.10538 0.40062   3
   4   2   1 0.44051 0.49227   7
   4   2   1 0.39820 0.36822   1
   4   2   1 0.96336 0.47220   7
  -5  -2  -1 19.2268 1.44568   1
   5   2   1 23.1538 1.31054   7
   5   2   1 23.2516 1.43031   7
   5   2   1 21.1944 1.38456   3
  -6  -2  -1 0.23371 0.63896   1
   6   2   1 0.22532 0.56707   3
  -7  -2  -1 0.47160 0.81247   1
   8  -3  -1 36.5471 2.29985   7
   8  -3  -1 35.2146 2.00524   7
  -8   3   1 35.2258 2.40503   1
   7  -3  -1 0.91600 0.64337   7
   7  -3  -1 2.25564 0.97745   7
  -7   3   1 1.43360 0.83620   1
   6  -3  -1 1.86347 0.82128   7
   6  -3  -1 2.71108 0.77119   7
  -6   3   1 2.63851 0.81266   1
  -6   3   1 3.05030 0.73901   2
   5  -3  -1 75.7608 2.17275   6
   5  -3  -1 77.0837 2.81528   7
   5  -3  -1 75.6037 2.52911   1
   5  -3  -1 74.2596 2.59719   7
  -5   3   1 78.0980 2.62330   1
  -5   3   1 76.7823 2.11837   6
  -5   3   1 76.4974 2.39342   2
   4  -3  -1 19.6739 0.90230   2
   4  -3  -1 21.7140 1.39183   7
   4  -3  -1 18.8138 1.22376   7
   4  -3  -1 18.5046 0.88567   2
   4  -3  -1 20.6960 1.17163   1
   4  -3  -1 19.9961 1.08024   6
  -4   3   1 20.2231 1.02419   6
  -4   3   1 17.9839 1.12095   1
  -4   3   1 20.4368 1.07200   2
   3  -3  -1 1.63900 0.50565   7
   3  -3  -1 1.52770 0.44358   6
   3  -3  -1 1.69492 0.37544   2
   3  -3  -1 1.34642 0.35225   2
   3  -3  -1 1.56137 0.43235   1
   3  -3  -1 1.04549 0.45282   7
  -3   3   1 0.98646 0.38761   1
  -3   3   1 1.02773 0.41561   7
  -3   3   1 0.88605 0.36545   6
  -3   3   1 0.81577 0.39445   7
  -3   3   1 0.71755 0.38179   2
   2  -3  -1 -0.0595 0.32608   7
   2  -3  -1 0.00132 0.25794   2
   2  -3  -1 0.11440 0.32582   1
   2  -3  -1 0.34471 0.39969   6
   2  -3  -1 0.64747 0.36240   7
  -2   3   1 0.26969 0.27031   7
  -2   3   1 0.36757 0.33296   6
  -2   3   1 0.29505 0.29187   2
  -2   3   1 -0.1667 0.26101   1
  -2   3   1 0.13064 0.35780   7
   1  -3  -1 4.87843 0.63003   7
   1  -3  -1 3.71238 0.52877   1
   1  -3  -1 4.91695 0.67792   6
  -1   3   1 5.17564 0.60789   7
  -1   3   1 5.31204 0.51730   2
  -1   3   1 5.81030 0.60457   1
  -1   3   1 4.31540 0.60939   7
  -1   3   1 5.35646 0.64044   6
   0  -3  -1 11.1929 0.77387   7
   0  -3  -1 11.1483 0.82918   6
   0  -3  -1 12.4430 0.76670   1
   0  -3  -1 11.7331 0.84415   7
   0   3   1 11.3992 0.76558   7
   0   3   1 11.2685 0.60941   2
   0   3   1 12.0130 0.71696   1
   0   3   1 12.6075 0.83851   6
   0   3   1 10.4555 0.72817   7
  -1  -3  -1 3.27012 0.56892   6
  -1  -3  -1 2.30369 0.46411   1
   1   3   1 2.27036 0.49003   6
   1   3   1 2.73092 0.35046   2
   1   3   1 2.49974 0.43279   1
   1   3   1 3.88430 0.58178   7
   1   3   1 2.42224 0.48891   7
  -2  -3  -1 97.9198 2.61673   1
  -2  -3  -1 93.8148 2.59261   6
   2   3   1 102.245 2.68203   7
   2   3   1 98.2745 2.54026   1
   2   3   1 99.2872 2.63206   7
   2   3   1 95.9125 2.45876   4
   2   3   1 91.8591 2.53579   6
  -3  -3  -1 55.7580 2.02136   1
  -3  -3  -1 57.7777 1.80704   6
   3   3   1 56.7450 1.93594   7
   3   3   1 55.5866 1.77777   6
   3   3   1 54.9500 1.84972   1
   3   3   1 58.1091 1.98837   7
   3   3   1 55.6470 1.87039   1
   3   3   1 57.4681 1.57433   3
  -4  -3  -1 19.9098 1.35264   1
   4   3   1 19.6628 1.04969   3
   4   3   1 21.2585 1.27274   7
   4   3   1 18.5659 1.18645   7
   4   3   1 18.9516 0.93898   6
   4   3   1 20.8117 1.44763   1
  -5  -3  -1 0.28015 0.52754   1
  -6  -3  -1 6.18160 1.17351   1
  -7  -3  -1 24.8072 2.27583   1
   8  -4  -1 3.66891 1.06651   7
   8  -4  -1 2.86660 1.26226   7
  -8   4   1 4.80866 1.19841   1
   7  -4  -1 6.47464 1.27818   7
   7  -4  -1 4.42388 1.05901   7
  -7   4   1 5.12020 1.05725   2
  -7   4   1 5.24271 1.10458   1
   6  -4  -1 13.1170 1.59236   7
   6  -4  -1 14.0058 1.42349   7
   6  -4  -1 13.8900 2.15545   1
  -6   4   1 13.6833 1.38260   2
  -6   4   1 11.8335 1.40454   1
   5  -4  -1 75.1571 2.64056   1
   5  -4  -1 71.9938 2.40090   6
   5  -4  -1 69.4746 2.63588   7
   5  -4  -1 74.0932 2.93888   7
  -5   4   1 69.2953 2.56190   1
  -5   4   1 72.7824 2.40563   2
  -5   4   1 74.2094 2.34589   6
   4  -4  -1 14.4212 1.40932   7
   4  -4  -1 14.5843 1.30171   1
   4  -4  -1 14.5694 1.25247   6
   4  -4  -1 12.1673 1.22447   7
   4  -4  -1 13.2390 0.83164   2
   4  -4  -1 12.3045 0.84251   2
  -4   4   1 14.4989 0.99726   2
  -4   4   1 12.3117 0.98940   6
  -4   4   1 11.7424 1.23034   7
  -4   4   1 14.5010 1.10744   1
  -4   4   1 10.6831 1.20317   7
   3  -4  -1 1.13040 0.38740   2
   3  -4  -1 1.74398 0.52943   1
   3  -4  -1 0.95332 0.51893   6
   3  -4  -1 1.21408 0.48274   7
   3  -4  -1 1.06266 0.51666   7
  -3   4   1 1.61572 0.56050   7
  -3   4   1 0.88730 0.40636   7
  -3   4   1 2.14579 0.51235   1
  -3   4   1 0.99606 0.48384   7
  -3   4   1 1.15504 0.49044   6
  -3   4   1 0.65017 0.41005   2
   2  -4  -1 30.5918 1.52777   6
   2  -4  -1 32.6981 1.48429   7
   2  -4  -1 33.0854 1.43284   1
   2  -4  -1 32.9264 1.52826   7
  -2   4   1 31.7507 1.49053   6
  -2   4   1 31.1624 1.42529   7
  -2   4   1 30.6526 1.43013   7
  -2   4   1 35.1704 1.39119   1
  -2   4   1 31.2499 1.22269   2
   1  -4  -1 52.8241 1.92150   7
   1  -4  -1 52.3473 1.90128   7
   1  -4  -1 53.2995 1.82136   1
  -1   4   1 52.5237 1.84208   7
  -1   4   1 50.1831 1.91404   6
  -1   4   1 55.7455 1.76584   1
  -1   4   1 54.9175 1.59276   2
   0  -4  -1 108.001 3.10054   6
   0  -4  -1 108.375 2.87312   1
   0   4   1 107.828 2.88854   7
   0   4   1 108.570 2.93587   7
   0   4   1 108.956 3.04447   6
   0   4   1 107.208 2.48505   2
   0   4   1 107.197 2.76381   1
  -1  -4  -1 67.5072 2.32788   6
  -1  -4  -1 71.2122 2.21260   1
   1   4   1 65.9997 2.26247   6
   1   4   1 70.9531 2.24208   7
   1   4   1 70.6476 2.11267   1
   1   4   1 73.1261 2.18817   7
  -2  -4  -1 127.451 3.44658   6
  -2  -4  -1 125.829 3.41298   1
   2   4   1 132.260 3.37179   7
   2   4   1 128.470 3.18160   4
   2   4   1 124.331 3.37107   6
   2   4   1 125.963 3.26299   7
   2   4   1 124.953 3.21837   1
  -3  -4  -1 0.39703 0.42266   6
  -3  -4  -1 0.41401 0.48431   1
   3   4   1 0.41075 0.40641   6
   3   4   1 1.03354 0.40828   1
   3   4   1 1.01345 0.49474   7
   3   4   1 0.77908 0.46911   7
  -4  -4  -1 14.4300 1.38402   1
   4   4   1 13.7909 1.10391   7
   4   4   1 10.8277 1.02674   7
  -5  -4  -1 1.94582 0.73226   1
  -6  -4  -1 -1.2274 0.62225   1
  -7  -4  -1 -0.0317 0.96915   1
   8  -5  -1 27.5675 2.14478   7
   8  -5  -1 24.1866 2.31354   7
  -8   5   1 22.3555 2.20687   1
   7  -5  -1 53.7212 2.65831   7
   7  -5  -1 52.5112 2.98189   7
  -7   5   1 54.4166 2.69361   1
  -7   5   1 50.9288 2.47649   2
   6  -5  -1 15.5529 1.80325   7
   6  -5  -1 14.2519 1.61164   7
   6  -5  -1 14.6530 1.35365   6
   6  -5  -1 16.1473 2.49655   1
  -6   5   1 14.1825 1.51537   1
  -6   5   1 15.9901 1.49348   2
   5  -5  -1 2.34262 0.79446   1
   5  -5  -1 2.92252 0.62416   2
   5  -5  -1 2.27425 0.83690   7
   5  -5  -1 2.82121 0.77783   6
   5  -5  -1 2.84955 0.81415   7
  -5   5   1 4.52800 0.87606   1
  -5   5   1 2.27338 0.64164   2
   4  -5  -1 10.0878 1.20526   1
   4  -5  -1 12.3569 1.41092   7
   4  -5  -1 11.1475 1.25851   7
   4  -5  -1 12.6537 1.32963   6
   4  -5  -1 12.3942 0.99550   2
  -4   5   1 12.6617 1.12887   2
  -4   5   1 14.2610 1.30269   1
   3  -5  -1 0.27159 0.43809   1
   3  -5  -1 0.54082 0.48467   7
   3  -5  -1 0.25200 0.47390   7
   3  -5  -1 0.01612 0.44190   6
  -3   5   1 0.79134 0.48625   7
  -3   5   1 0.09854 0.39892   1
  -3   5   1 0.00868 0.35042   7
  -3   5   1 -0.1827 0.39667   2
   2  -5  -1 1.36937 0.56387   6
   2  -5  -1 1.05752 0.52162   7
   2  -5  -1 1.25764 0.53633   1
   2  -5  -1 0.13677 0.44488   7
  -2   5   1 -0.0106 0.36586   2
  -2   5   1 0.71596 0.42100   1
  -2   5   1 0.27210 0.38440   7
  -2   5   1 0.35721 0.44353   7
   1  -5  -1 0.51896 0.46743   7
   1  -5  -1 -0.0364 0.40281   7
   1  -5  -1 0.77763 0.46930   1
   1  -5  -1 0.30051 0.42869   6
  -1   5   1 0.06436 0.33893   1
  -1   5   1 0.96082 0.47102   7
  -1   5   1 1.37656 0.52682   7
  -1   5   1 1.07432 0.39515   2
   0  -5  -1 8.91150 1.02239   1
   0  -5  -1 7.71769 1.00269   6
   0   5   1 8.07350 0.89648   7
   0   5   1 8.90487 0.71550   2
   0   5   1 7.24168 0.87018   7
   0   5   1 8.43413 0.86125   1
  -1  -5  -1 7.81997 1.04822   6
  -1  -5  -1 7.64230 0.94352   1
   1   5   1 7.05158 0.83319   1
   1   5   1 8.51435 0.92027   7
   1   5   1 8.88754 1.01001   7
  -2  -5  -1 14.2537 1.35682   6
  -2  -5  -1 13.2907 1.27738   1
   2   5   1 11.6487 1.14472   7
   2   5   1 12.6062 0.96613   1
   2   5   1 12.1630 0.95222   4
   2   5   1 12.0424 1.03496   7
  -3  -5  -1 0.01953 0.44762   1
  -3  -5  -1 -0.3303 0.45411   6
   3   5   1 0.12417 0.41705   4
   3   5   1 0.30814 0.47708   7
   3   5   1 0.33815 0.47968   7
  -4  -5  -1 39.2328 2.10830   1
  -5  -5  -1 52.5200 2.64414   1
  -6  -5  -1 6.09774 1.34625   1
  -8   6   1 -0.1323 0.83961   2
  -8   6   1 0.40147 0.96805   1
  -7   6   1 72.3962 3.00945   2
  -7   6   1 77.5882 3.33990   1
   6  -6  -1 43.6759 2.24405   6
  -6   6   1 46.1573 2.22353   2
  -6   6   1 46.7929 2.44586   1
   5  -6  -1 24.0132 2.08391   1
   5  -6  -1 22.0621 1.35326   2
   5  -6  -1 23.1401 1.73613   6
  -5   6   1 24.3779 1.71894   1
  -5   6   1 24.6914 1.57057   2
   4  -6  -1 5.25603 1.01398   1
   4  -6  -1 2.92770 0.82205   6
  -4   6   1 6.26156 0.99957   1
  -4   6   1 5.28588 0.84537   2
   3  -6  -1 9.36543 1.17787   1
   3  -6  -1 12.7481 1.49641   6
  -3   6   1 7.95422 1.03204   1
  -3   6   1 11.1258 1.04638   2
  -3   6   1 10.7454 1.24812   7
  -3   6   1 10.0260 1.25867   7
   2  -6  -1 62.1892 2.44299   1
   2  -6  -1 66.8467 2.76899   6
  -2   6   1 64.7306 2.46972   7
  -2   6   1 58.5312 2.02962   2
  -2   6   1 63.4333 2.31222   1
   1  -6  -1 4.00646 0.92091   6
   1  -6  -1 2.56947 0.72431   1
  -1   6   1 3.50281 0.68098   1
  -1   6   1 2.20757 0.70737   7
  -1   6   1 2.85325 0.56308   2
  -1   6   1 2.93587 0.77423   7
   0  -6  -1 31.6720 1.72634   1
   0  -6  -1 30.3875 1.89709   6
   0   6   1 31.8433 1.72077   7
   0   6   1 30.3166 1.61183   7
   0   6   1 33.4230 1.63134   1
  -1  -6  -1 14.1533 1.52109   6
  -1  -6  -1 14.4318 1.41272   1
   1   6   1 13.9793 1.23952   1
   1   6   1 13.0216 1.22192   7
   1   6   1 14.8706 1.23475   7
  -2  -6  -1 29.2263 1.86324   6
  -2  -6  -1 32.1096 1.83905   1
   2   6   1 31.6804 1.63250   4
   2   6   1 29.6114 1.65853   7
   2   6   1 34.8789 1.68528   7
  -3  -6  -1 75.4189 3.02055   1
  -3  -6  -1 76.9386 2.95870   6
   3   6   1 75.5411 2.60491   4
   3   6   1 79.8486 2.58726   7
   3   6   1 76.4267 2.51333   7
  -4  -6  -1 4.44306 1.09725   1
  -5  -6  -1 2.31785 1.04679   1
  -7   7   1 33.9220 2.43707   1
  -7   7   1 29.9068 2.09914   2
   6  -7  -1 23.8736 1.54223   2
   6  -7  -1 20.9420 1.98614   6
  -6   7   1 24.5298 1.93403   2
  -6   7   1 24.7696 2.15378   1
   5  -7  -1 32.5722 1.67986   2
   5  -7  -1 31.4415 2.15947   6
   5  -7  -1 31.7068 2.17234   1
  -5   7   1 27.8187 1.78957   2
  -5   7   1 30.8999 2.03383   1
   4  -7  -1 0.41759 0.72651   6
   4  -7  -1 -0.3859 0.68374   1
  -4   7   1 -0.5454 0.49917   1
  -4   7   1 0.32886 0.54193   2
   3  -7  -1 0.83324 0.72942   6
   3  -7  -1 0.23579 0.62512   1
  -3   7   1 -0.3751 0.52283   1
  -3   7   1 1.01415 0.55425   2
   2  -7  -1 0.49110 0.59997   6
   2  -7  -1 -0.2228 0.53745   1
  -2   7   1 -0.0735 0.45787   1
  -2   7   1 0.50609 0.64657   7
  -2   7   1 0.10389 0.39630   2
  -2   7   1 0.30601 0.56466   7
   1  -7  -1 -0.4236 0.47619   1
   1  -7  -1 0.41256 0.54232   6
  -1   7   1 -0.0236 0.47632   7
  -1   7   1 -0.6695 0.51979   7
  -1   7   1 0.40875 0.46041   1
   0  -7  -1 0.20770 0.62115   6
   0  -7  -1 0.58812 0.64336   1
   0   7   1 0.74386 0.61328   7
   0   7   1 0.35627 0.45444   1
   0   7   1 0.16607 0.59921   7
  -1  -7  -1 2.56380 0.83007   1
  -1  -7  -1 2.62658 0.84320   6
   1   7   1 4.51774 0.93623   7
   1   7   1 3.60647 0.81798   4
   1   7   1 2.32209 0.72500   7
  -2  -7  -1 36.8624 2.16610   1
  -2  -7  -1 37.5029 2.26993   6
   2   7   1 36.2794 1.83998   4
   2   7   1 38.2382 1.93475   7
   2   7   1 36.4562 1.83125   7
  -3  -7  -1 34.6404 2.13854   6
  -3  -7  -1 36.2711 2.28096   1
  -4  -7  -1 2.20542 0.96617   1
   6  -8  -1 22.5364 2.22465   6
   6  -8  -1 27.4377 1.74631   2
  -6   8   1 24.5434 1.98817   2
  -6   8   1 24.9695 2.30727   1
   5  -8  -1 50.9513 2.91659   6
   5  -8  -1 56.5735 2.30984   2
   5  -8  -1 49.7681 2.80368   1
  -5   8   1 53.8520 2.45055   2
  -5   8   1 57.5212 2.85016   1
   4  -8  -1 0.18600 0.79808   1
   4  -8  -1 -0.7751 0.78052   6
  -4   8   1 -0.2483 0.59265   2
  -4   8   1 1.27340 0.82452   1
   3  -8  -1 3.51701 1.12491   6
   3  -8  -1 4.63469 1.19335   1
  -3   8   1 2.32452 0.85124   1
  -3   8   1 3.70477 0.77396   2
   2  -8  -1 15.8553 1.95620   6
   2  -8  -1 12.5840 1.65426   1
  -2   8   1 11.7922 1.44856   1
   1  -8  -1 7.14419 1.25010   1
   1  -8  -1 4.96407 1.22606   6
  -1   8   1 6.64476 1.18939   7
  -1   8   1 6.62685 1.19824   7
   0  -8  -1 5.85843 1.27484   6
   0  -8  -1 6.67339 1.21790   1
   0   8   1 7.43773 1.15921   7
   0   8   1 7.76007 1.21295   7
   0   8   1 7.80877 1.21634   7
  -1  -8  -1 10.2959 1.65357   6
  -1  -8  -1 8.75629 1.43992   1
   1   8   1 10.7585 1.25375   7
   1   8   1 12.2950 1.43709   7
   1   8   1 10.1004 1.29477   4
  -2  -8  -1 9.09728 1.51835   6
  -2  -8  -1 8.89670 1.46100   1
   2   8   1 9.27818 1.14193   7
   2   8   1 10.7807 1.28966   7
  -3  -8  -1 19.3361 2.10712   1
   5  -9  -1 9.37837 1.70833   1
   5  -9  -1 9.04106 1.27006   2
  -5   9   1 5.81013 1.13008   2
   4  -9  -1 -1.1798 0.72676   1
  -4   9   1 0.26743 0.62245   2
   3  -9  -1 2.16755 1.02133   1
   2  -9  -1 -0.1793 0.80304   1
   1  -9  -1 6.54883 1.45341   1
  -1   9   1 6.90888 1.32518   7
  -1   9   1 8.44220 1.41390   7
   0  -9  -1 6.77779 1.41874   1
   0   9   1 9.80156 1.41337   7
   0   9   1 7.38037 1.38987   7
  -1  -9  -1 4.06743 1.18317   1
   1   9   1 5.59963 1.20437   7
   1   9   1 7.97038 1.25853   7
  -2  -9  -1 2.02342 1.10087   1
   3 -10  -1 12.9609 2.02697   1
   2 -10  -1 1.34351 1.15846   1
   1 -10  -1 1.52372 0.98009   1
  -1  10   1 1.42590 1.06362   7
  -1  10   1 1.72001 0.97693   7
  -1  10  -2 22.8273 1.92793   7
   1 -10   2 23.8633 2.51479   1
  -2  10  -2 12.8651 1.70592   7
  -2  10  -2 13.6337 1.75731   7
   2 -10   2 13.6745 1.99860   1
   3 -10   2 14.4524 2.03088   1
  -2  -9   2 3.96355 1.19923   1
   1   9  -2 13.4872 1.81604   4
  -1  -9   2 14.4303 1.84910   1
   0   9  -2 1.60095 0.79502   7
   0  -9   2 0.62785 0.84029   1
  -1   9  -2 -0.1397 0.74618   7
  -1   9  -2 -0.1821 0.78389   7
   1  -9   2 2.11924 0.97492   1
  -2   9  -2 -0.1997 0.70491   7
  -2   9  -2 0.62052 0.88700   7
   2  -9   2 0.34942 0.79146   1
   3  -9   2 4.78744 1.29929   1
   4  -9   2 0.12572 0.87624   1
   5  -9   2 7.97898 1.31957   2
   5  -9   2 8.66604 1.80644   1
  -3  -8   2 0.10785 0.73397   1
   2   8  -2 0.58873 0.76202   4
  -2  -8   2 -0.2917 0.64525   1
  -2  -8   2 -0.3212 0.81459   6
   1   8  -2 36.3562 2.28706   4
  -1  -8   2 29.0738 2.31171   6
  -1  -8   2 34.6641 2.21189   1
   0   8  -2 20.5587 1.48115   7
   0   8  -2 18.9137 1.40903   7
   0  -8   2 16.7989 1.94841   6
   0  -8   2 23.5902 2.07024   1
  -1   8  -2 0.33442 0.61785   7
  -1   8  -2 -0.5530 0.71202   7
   1  -8   2 0.97374 0.85372   6
   1  -8   2 -0.4398 0.64748   1
  -2   8  -2 92.6863 3.41287   7
  -2   8  -2 92.7604 3.32150   7
   2  -8   2 90.6337 3.86989   6
   2  -8   2 92.0122 3.55390   1
  -3   8  -2 62.7523 2.88318   7
  -3   8  -2 67.3884 3.22605   7
   3  -8   2 64.6361 3.31302   6
   3  -8   2 66.9397 3.04903   1
  -4   8  -2 2.91653 0.67917   2
   4  -8   2 0.80085 0.90062   6
   4  -8   2 3.53642 1.08838   1
  -5   8  -2 3.78332 1.04715   1
  -5   8  -2 2.83456 0.82807   2
   5  -8   2 4.53105 0.98096   2
   5  -8   2 1.79932 0.99900   6
   5  -8   2 1.92904 0.98113   1
  -6   8  -2 0.55543 1.01420   1
   6  -8   2 0.69755 0.96856   1
   6  -8   2 0.55106 0.93610   6
   6  -8   2 -0.2254 0.86141   2
  -4  -7   2 11.5625 1.54860   1
   3   7  -2 16.6538 1.72020   4
  -3  -7   2 19.9132 1.82628   1
  -3  -7   2 17.2243 1.78278   6
   2   7  -2 0.47560 0.65866   4
  -2  -7   2 -0.3284 0.51096   1
  -2  -7   2 0.20223 0.68677   6
   1   7  -2 7.03019 1.15407   4
  -1  -7   2 6.89228 1.12960   1
  -1  -7   2 6.88727 1.18252   6
   0   7  -2 5.33378 0.89645   7
   0   7  -2 5.32965 0.86626   7
   0  -7   2 3.82308 1.00664   6
   0  -7   2 3.19952 0.85558   1
  -1   7  -2 2.40879 0.74380   7
  -1   7  -2 1.93478 0.72559   7
   1  -7   2 2.63323 0.78624   1
   1  -7   2 3.94999 1.00814   6
  -2   7  -2 -0.2217 0.53598   7
  -2   7  -2 -0.2319 0.59556   7
  -2   7  -2 -0.0239 0.37391   1
   2  -7   2 -0.5197 0.55756   6
   2  -7   2 0.10625 0.56868   1
  -3   7  -2 0.86071 0.63221   7
  -3   7  -2 1.21181 0.60373   1
  -3   7  -2 0.95592 0.49084   2
  -3   7  -2 1.06629 0.71238   7
   3  -7   2 1.30966 0.86749   6
   3  -7   2 0.32620 0.69054   1
  -4   7  -2 2.31644 0.78151   1
  -4   7  -2 2.46195 0.68234   2
   4  -7   2 1.87990 0.87445   1
   4  -7   2 1.07464 0.82187   6
  -5   7  -2 1.02025 0.63536   2
  -5   7  -2 1.95334 0.86949   1
   5  -7   2 0.80654 0.88020   1
   5  -7   2 3.33576 0.98505   6
   5  -7   2 1.74351 0.69150   2
  -6   7  -2 5.18050 1.05903   2
  -6   7  -2 3.62954 1.09339   1
   6  -7   2 4.71226 1.16539   6
   6  -7   2 7.63203 1.15596   2
   6  -7   2 8.49411 1.47200   1
  -7   7  -2 -0.3276 0.81377   1
   7  -7   2 1.85658 0.83967   2
  -5  -6   2 3.77004 1.04856   1
  -4  -6   2 18.7204 1.77025   1
   3   6  -2 -0.4289 0.58011   4
  -3  -6   2 0.29458 0.64424   6
  -3  -6   2 -0.0234 0.54889   1
   2   6  -2 41.9188 2.05017   4
  -2  -6   2 41.2836 2.18303   6
  -2  -6   2 45.4260 2.03437   1
   1   6  -2 10.5557 0.99021   7
  -1  -6   2 10.3107 1.13615   1
  -1  -6   2 10.4768 1.32289   6
   0   6  -2 167.830 4.13967   1
   0   6  -2 179.363 4.29455   7
   0   6  -2 170.569 4.17208   7
   0  -6   2 165.667 4.84473   6
   0  -6   2 171.692 4.47155   1
  -1   6  -2 47.1213 1.84726   1
  -1   6  -2 48.4887 2.02520   7
  -1   6  -2 47.5105 1.94676   7
   1  -6   2 51.1957 2.36855   6
   1  -6   2 50.5920 2.15131   1
  -2   6  -2 -0.3930 0.35506   1
  -2   6  -2 0.30596 0.30584   2
  -2   6  -2 1.27597 0.59040   7
  -2   6  -2 1.27259 0.53131   7
   2  -6   2 0.00582 0.58900   6
   2  -6   2 0.40268 0.54801   1
  -3   6  -2 0.69036 0.53261   7
  -3   6  -2 1.11489 0.63380   7
  -3   6  -2 1.41472 0.48004   2
  -3   6  -2 0.02095 0.43876   1
   3  -6   2 0.29512 0.59102   6
   3  -6   2 0.99759 0.61685   1
  -4   6  -2 8.41263 1.09756   1
  -4   6  -2 5.56423 0.82989   2
   4  -6   2 4.70118 1.03343   6
   4  -6   2 5.31583 1.03568   1
  -5   6  -2 7.80774 1.16797   1
  -5   6  -2 8.46769 1.05891   2
   5  -6   2 8.12646 1.25525   1
   5  -6   2 8.17184 1.04954   2
   5  -6   2 6.69472 1.19192   6
  -6   6  -2 0.78762 0.77207   1
  -6   6  -2 2.52218 0.79904   2
   6  -6   2 1.09340 0.70770   2
   6  -6   2 1.81833 0.87870   1
   6  -6   2 0.62823 0.72626   6
  -7   6  -2 6.13366 1.30537   1
   7  -6   2 6.46850 0.97784   2
  -6  -5   2 38.8483 2.34262   1
  -5  -5   2 21.4099 1.88788   1
  -4  -5   2 3.57004 0.73641   6
  -4  -5   2 4.67726 0.89798   1
   3   5  -2 25.9376 1.57825   4
  -3  -5   2 25.3091 1.48081   1
  -3  -5   2 24.7852 1.53010   6
   2   5  -2 25.6982 1.48475   4
  -2  -5   2 25.8464 1.39331   1
  -2  -5   2 26.3851 1.59626   6
   1   5  -2 7.70571 0.75581   1
   1   5  -2 8.59407 0.83106   7
   1   5  -2 6.94278 0.70466   7
  -1  -5   2 7.99575 1.05164   6
  -1  -5   2 7.36711 0.86222   1
   0   5  -2 3.37142 0.61350   7
   0   5  -2 3.65489 0.59423   1
   0   5  -2 3.79866 0.61541   7
   0  -5   2 4.54184 0.70772   1
   0  -5   2 2.98176 0.71190   6
  -1   5  -2 0.69163 0.44874   7
  -1   5  -2 0.61138 0.46031   7
  -1   5  -2 0.15688 0.35829   1
   1  -5   2 1.09452 0.51959   6
   1  -5   2 0.68117 0.43260   1
  -2   5  -2 1.21885 0.53978   7
  -2   5  -2 0.42928 0.41081   7
  -2   5  -2 0.75052 0.42321   1
  -2   5  -2 0.99564 0.36255   2
   2  -5   2 0.62531 0.44992   1
   2  -5   2 1.18063 0.56360   6
  -3   5  -2 10.0963 1.07491   1
  -3   5  -2 10.1952 1.11832   7
  -3   5  -2 10.8670 1.15959   7
  -3   5  -2 11.2433 0.94283   2
   3  -5   2 11.5007 1.26168   6
   3  -5   2 8.08339 1.07492   7
   3  -5   2 10.7844 1.18024   1
  -4   5  -2 0.28525 0.45849   2
  -4   5  -2 -0.1651 0.59311   7
  -4   5  -2 -0.3501 0.45806   1
  -4   5  -2 -0.0312 0.50442   7
  -4   5  -2 -0.2087 0.48504   7
   4  -5   2 0.19129 0.51890   1
   4  -5   2 0.29690 0.51855   6
   4  -5   2 0.03122 0.38957   2
  -5   5  -2 9.76916 1.21434   1
  -5   5  -2 8.96703 1.05460   2
   5  -5   2 10.8112 1.06317   2
   5  -5   2 9.82629 1.32674   1
   5  -5   2 8.55521 1.17658   6
  -6   5  -2 14.1079 1.37661   2
  -6   5  -2 11.4169 1.39402   1
   6  -5   2 11.8634 1.51384   6
   6  -5   2 10.8353 1.47660   1
   6  -5   2 14.9798 1.28866   2
  -7   5  -2 31.1875 2.13458   1
  -8   5  -2 2.77402 1.08160   1
  -7  -4   2 17.4981 1.96630   1
  -6  -4   2 1.16784 0.70003   1
  -5  -4   2 15.6824 1.48253   1
   4   4  -2 49.3908 1.73108   5
   4   4  -2 52.0492 1.86879   3
  -4  -4   2 50.7400 2.10329   1
  -4  -4   2 51.3300 1.86683   6
   3   4  -2 0.80046 0.41967   6
   3   4  -2 0.06299 0.28609   3
   3   4  -2 -0.3613 0.37664   4
  -3  -4   2 -0.0880 0.35989   6
  -3  -4   2 0.21365 0.32931   1
   2   4  -2 217.185 5.00390   6
   2   4  -2 227.276 5.09593   4
  -2  -4   2 215.091 4.86473   1
  -2  -4   2 215.083 5.07654   6
   1   4  -2 31.8470 1.10655   7
   1   4  -2 31.0332 1.15198   7
   1   4  -2 28.4468 1.40464   6
   1   4  -2 29.5263 1.12486   1
  -1  -4   2 28.3342 1.26518   1
  -1  -4   2 28.0175 1.42814   6
   0   4  -2 30.9983 1.24129   7
   0   4  -2 30.8774 1.45640   6
   0   4  -2 30.9940 1.18302   7
   0   4  -2 29.1920 1.11978   1
   0  -4   2 29.3565 1.26510   1
   0  -4   2 28.3582 1.44370   6
  -1   4  -2 35.6706 1.31984   1
  -1   4  -2 33.7348 1.37021   7
  -1   4  -2 36.8624 1.57566   6
   1  -4   2 35.9480 1.43302   1
   1  -4   2 36.5196 1.63619   6
  -2   4  -2 91.2455 2.26804   2
  -2   4  -2 90.0176 2.70872   6
  -2   4  -2 90.7260 2.49030   1
  -2   4  -2 90.8367 2.65095   7
  -2   4  -2 94.3814 2.65592   7
   2  -4   2 90.3391 2.62072   1
   2  -4   2 93.1470 2.79498   6
   2  -4   2 87.8417 2.66266   7
   2  -4   2 88.0863 2.71915   7
  -3   4  -2 185.544 4.36782   1
  -3   4  -2 172.755 4.60530   7
  -3   4  -2 188.390 4.59361   7
  -3   4  -2 182.275 4.43499   6
  -3   4  -2 183.465 4.10084   2
  -3   4  -2 184.349 4.64822   7
   3  -4   2 191.896 4.53382   1
   3  -4   2 182.140 4.55466   7
   3  -4   2 181.921 4.68818   7
   3  -4   2 184.355 4.53535   6
  -4   4  -2 8.50626 1.12787   7
  -4   4  -2 6.95846 1.01900   7
  -4   4  -2 8.54652 0.90130   2
  -4   4  -2 8.45270 0.95794   1
  -4   4  -2 9.44504 0.94443   6
   4  -4   2 9.65800 0.90398   2
   4  -4   2 10.3347 1.23706   7
   4  -4   2 9.36582 1.01499   6
   4  -4   2 10.6112 1.14686   1
   4  -4   2 7.05072 1.03755   7
  -5   4  -2 9.11390 0.94376   6
  -5   4  -2 9.98719 1.08038   2
  -5   4  -2 10.1396 1.21357   1
   5  -4   2 10.6646 0.99878   2
   5  -4   2 11.6207 1.31193   1
   5  -4   2 9.72441 1.05979   6
   5  -4   2 11.3295 1.33638   7
   5  -4   2 8.79763 1.25742   7
  -6   4  -2 2.69796 0.77322   1
  -6   4  -2 1.95682 0.70767   2
   6  -4   2 3.01744 0.91612   1
   6  -4   2 2.29255 0.64540   2
  -7   4  -2 4.34419 1.11109   1
  -8   4  -2 2.25165 0.99554   1
  -7  -3   2 13.5985 1.67606   1
  -6  -3   2 13.2822 1.45253   1
   5   3  -2 70.5366 2.55143   3
  -5  -3   2 75.7316 2.68910   1
   4   3  -2 59.3987 1.68364   6
   4   3  -2 56.6079 1.99849   3
   4   3  -2 55.6419 1.63803   5
  -4  -3   2 56.1301 1.71930   6
  -4  -3   2 56.6649 2.09368   1
   3   3  -2 3.68997 0.53085   6
   3   3  -2 3.79988 0.55620   3
   3   3  -2 4.65034 0.71472   4
  -3  -3   2 3.01357 0.54068   1
  -3  -3   2 4.05698 0.58107   6
   2   3  -2 29.7603 1.23083   6
   2   3  -2 29.0581 1.06173   3
   2   3  -2 26.2680 1.25876   4
  -2  -3   2 28.4433 1.23193   6
  -2  -3   2 29.3872 1.16536   1
   1   3  -2 5.23901 0.48317   1
   1   3  -2 5.04497 0.67238   4
   1   3  -2 3.73274 0.56290   6
  -1  -3   2 4.08568 0.61427   6
  -1  -3   2 4.12815 0.51173   1
   0   3  -2 4.61022 0.57446   6
   0   3  -2 3.69880 0.42689   1
   0   3  -2 3.42061 0.43522   7
   0   3  -2 2.92770 0.41528   7
   0  -3   2 3.03266 0.53209   6
   0  -3   2 3.40699 0.46173   1
  -1   3  -2 12.3254 0.74015   7
  -1   3  -2 11.8969 0.72961   7
  -1   3  -2 12.2846 0.58894   2
  -1   3  -2 11.0689 0.66059   1
  -1   3  -2 10.8923 0.79823   6
   1  -3   2 12.7547 0.87099   6
   1  -3   2 11.0103 0.73059   1
  -2   3  -2 -0.2844 0.25339   1
  -2   3  -2 0.06371 0.27584   2
  -2   3  -2 0.27228 0.31008   6
  -2   3  -2 0.62166 0.35528   7
  -2   3  -2 0.29173 0.40298   7
  -2   3  -2 0.07995 0.28021   7
   2  -3   2 -0.1644 0.29867   1
   2  -3   2 -0.1452 0.32253   7
   2  -3   2 0.18652 0.33493   6
   2  -3   2 -0.1130 0.34164   7
  -3   3  -2 88.2196 2.46279   6
  -3   3  -2 89.8289 2.69862   7
  -3   3  -2 92.4083 2.36947   2
  -3   3  -2 88.1304 2.51561   1
  -3   3  -2 89.2283 2.71049   7
   3  -3   2 92.2411 2.81441   7
   3  -3   2 92.3331 2.67709   7
   3  -3   2 91.0269 2.53442   6
   3  -3   2 92.8276 2.29783   2
   3  -3   2 89.3942 2.61516   1
  -4   3  -2 35.8856 1.63239   1
  -4   3  -2 38.3205 1.50206   2
  -4   3  -2 35.0942 1.76477   7
  -4   3  -2 36.1144 1.41086   6
  -4   3  -2 35.8438 1.77785   7
   4  -3   2 38.7135 1.42855   2
   4  -3   2 37.5099 1.71689   7
   4  -3   2 38.0889 1.92398   7
   4  -3   2 36.1882 1.66076   1
   4  -3   2 36.6590 1.49041   6
   4  -3   2 36.4927 1.41248   2
  -5   3  -2 30.6270 1.65146   1
  -5   3  -2 31.2681 1.50828   2
   5  -3   2 29.0259 1.32106   6
   5  -3   2 28.6343 1.86195   7
   5  -3   2 27.5618 1.62847   1
   5  -3   2 29.2341 1.70301   7
   5  -3   2 29.0795 1.34229   2
  -6   3  -2 45.8312 2.21051   1
   6  -3   2 42.3821 2.45524   7
   6  -3   2 44.4413 2.21378   7
   6  -3   2 42.1033 1.63582   2
   6  -3   2 45.4538 2.17436   1
  -7   3  -2 37.5180 2.22382   1
   7  -3   2 42.2016 2.31583   7
   7  -3   2 38.4962 2.47075   7
  -8   3  -2 13.6946 1.72799   1
   8  -3   2 17.4505 2.03241   7
   8  -3   2 14.8437 1.71687   7
   7   2  -2 1.15463 0.91054   3
  -7  -2   2 0.32550 0.69262   1
   6   2  -2 -0.4823 0.52757   3
  -6  -2   2 -0.3798 0.46897   1
   5   2  -2 14.1220 1.29901   3
  -5  -2   2 11.0316 1.15080   1
   4   2  -2 73.5882 1.78366   5
   4   2  -2 71.7112 2.36902   3
  -4  -2   2 73.1407 2.31958   1
   3   2  -2 3.42579 0.44301   5
   3   2  -2 3.48326 0.41557   6
   3   2  -2 3.21494 0.54818   3
  -3  -2   2 2.69523 0.49084   1
  -3  -2   2 3.53118 0.44725   6
   2   2  -2 1.02750 0.33842   3
   2   2  -2 1.59340 0.43408   4
   2   2  -2 0.92817 0.30338   6
  -2  -2   2 0.59178 0.42437   1
  -2  -2   2 1.06934 0.31058   1
  -2  -2   2 0.30152 0.28186   6
   1   2  -2 32.8499 1.11890   6
   1   2  -2 31.8507 1.01716   3
   1   2  -2 33.1257 1.17588   4
  -1  -2   2 31.6458 1.11674   6
  -1  -2   2 31.5078 0.95448   1
  -1  -2   2 31.9946 0.93731   1
   0   2  -2 518.464 9.27172   1
   0   2  -2 519.849 9.61946   6
   0   2  -2 502.824 9.26282   7
   0   2  -2 512.421 9.30619   7
   0  -2   2 504.391 9.33801   1
   0  -2   2 530.383 9.65395   6
   0  -2   2 520.351 9.31213   1
  -1   2  -2 395.901 7.52136   6
  -1   2  -2 399.309 7.33129   1
  -1   2  -2 392.097 7.45238   7
  -1   2  -2 399.704 7.16068   2
  -1   2  -2 384.306 7.41384   7
   1  -2   2 395.034 7.54785   6
   1  -2   2 389.831 7.39867   1
  -2   2  -2 -0.0755 0.28969   7
  -2   2  -2 0.04039 0.29900   7
  -2   2  -2 -0.0969 0.23591   2
  -2   2  -2 -0.0867 0.23171   1
  -2   2  -2 -0.2687 0.20930   6
   2  -2   2 -0.3130 0.25668   6
   2  -2   2 0.37267 0.31164   7
   2  -2   2 -0.0079 0.24720   1
   2  -2   2 -0.0706 0.14108   7
  -3   2  -2 9.58603 0.98076   7
  -3   2  -2 8.79099 0.61443   6
  -3   2  -2 10.8631 0.79337   1
  -3   2  -2 8.36605 0.71837   2
   3  -2   2 9.82985 0.67909   2
   3  -2   2 10.0441 0.76834   2
   3  -2   2 7.41755 0.66214   6
   3  -2   2 9.99565 0.86594   7
   3  -2   2 9.91973 1.04161   7
   3  -2   2 9.48448 0.84982   1
  -4   2  -2 18.3966 1.27583   7
  -4   2  -2 19.6211 1.31348   7
  -4   2  -2 18.3594 1.02307   2
  -4   2  -2 17.7506 1.12685   1
   4  -2   2 17.3302 1.31201   7
   4  -2   2 19.7025 1.14799   1
   4  -2   2 18.1911 0.94787   2
   4  -2   2 17.4475 0.85699   6
   4  -2   2 19.5336 1.20399   7
   4  -2   2 17.1014 0.94546   2
  -5   2  -2 31.0514 1.65268   1
  -5   2  -2 31.1556 1.46530   2
   5  -2   2 25.4347 1.26479   2
   5  -2   2 29.5419 1.58221   1
   5  -2   2 29.6107 1.89246   7
   5  -2   2 30.0364 1.63638   7
   5  -2   2 31.5233 1.28719   2
   5  -2   2 30.6471 1.06859   6
  -6   2  -2 70.3563 2.82554   1
   6  -2   2 78.7708 2.78902   1
   6  -2   2 77.5567 3.06887   7
   6  -2   2 74.6068 2.81328   7
  -7   2  -2 4.76370 1.07332   1
   7  -2   2 5.66519 1.28151   7
   7  -2   2 4.27676 1.02146   7
  -8   2  -2 -0.1050 0.80371   1
   8  -2   2 -0.3332 0.78471   7
   8  -2   2 0.02608 0.98217   7
   8   1  -2 4.57145 1.27440   3
  -8  -1   2 6.62520 1.33245   1
   7   1  -2 21.7654 2.06463   3
  -7  -1   2 24.6926 1.80249   1
   6   1  -2 2.08000 0.82254   3
  -6  -1   2 1.85856 0.69640   1
   5   1  -2 4.54467 0.87692   3
  -5  -1   2 4.09935 0.76484   1
   4   1  -2 49.3434 1.91683   3
  -4  -1   2 46.4614 1.44661   2
  -4  -1   2 46.2598 1.69039   1
   3   1  -2 62.5454 1.99117   3
   3   1  -2 63.5125 1.51069   5
  -3  -1   2 63.6540 1.79738   1
   2   1  -2 28.6817 1.09845   3
   2   1  -2 30.0097 0.88244   5
  -2  -1   2 28.5282 0.90144   1
  -2  -1   2 29.1031 0.83159   6
  -2  -1   2 28.4619 0.89577   1
  -2  -1   2 28.6416 0.91029   1
   1   1  -2 31.6109 0.91049   6
   1   1  -2 31.7128 0.97401   3
   1   1  -2 32.6040 1.03696   4
  -1  -1   2 30.6429 1.00668   4
  -1  -1   2 31.9095 0.91438   6
   0   1  -2 -0.3402 0.16363   6
   0  -1   2 -0.1443 0.10082   1
   0  -1   2 -0.0726 0.11717   1
   0  -1   2 -0.0332 0.19007   6
  -1   1  -2 -0.0875 0.20607   1
  -1   1  -2 0.10845 0.26970   7
  -1   1  -2 -0.1146 0.20860   6
  -1   1  -2 0.25106 0.26033   7
   1  -1   2 -0.0080 0.21284   1
   1  -1   2 -0.0572 0.23032   7
   1  -1   2 -0.0478 0.19948   2
   1  -1   2 -0.5727 0.21827   6
   1  -1   2 -0.2790 0.22653   7
  -2   1  -2 8.34491 0.48980   2
  -2   1  -2 7.92021 0.66890   7
  -2   1  -2 9.24606 0.60799   1
  -2   1  -2 7.45239 0.51754   2
   2  -1   2 7.77224 0.50500   2
   2  -1   2 7.65279 0.58658   1
   2  -1   2 8.57798 0.63081   7
   2  -1   2 8.38926 0.76173   7
   2  -1   2 8.59343 0.52650   2
   2  -1   2 7.45347 0.48567   6
  -3   1  -2 1.81923 0.48170   7
  -3   1  -2 1.38922 0.42291   1
  -3   1  -2 1.11535 0.44347   7
  -3   1  -2 1.29824 0.36744   2
   3  -1   2 0.93164 0.38504   7
   3  -1   2 1.12633 0.49414   7
   3  -1   2 1.41362 0.38270   2
   3  -1   2 1.46266 0.28585   6
   3  -1   2 1.97170 0.40010   2
   3  -1   2 0.83940 0.37556   1
  -4   1  -2 40.6574 1.68802   1
   4  -1   2 40.0374 1.68947   7
   4  -1   2 40.6054 1.36132   2
   4  -1   2 41.1205 1.64127   1
   4  -1   2 44.2746 1.89317   7
  -5   1  -2 6.96244 0.93386   1
   5  -1   2 8.36623 0.99914   1
   5  -1   2 7.26236 0.96809   7
   5  -1   2 7.93981 1.11877   7
  -6   1  -2 23.0129 1.60534   1
   6  -1   2 19.4145 1.71108   7
   6  -1   2 20.3692 1.48031   7
  -7   1  -2 1.66007 0.81348   1
   7  -1   2 1.35059 0.73520   7
   7  -1   2 2.18506 1.01617   7
  -8   1  -2 45.6777 2.78544   1
   8  -1   2 54.1355 2.80980   7
   8  -1   2 58.2426 2.60758   7
   8   0  -2 0.04453 0.96769   3
  -8   0   2 0.41866 0.70915   1
   7   0  -2 1.45241 0.90577   3
  -7   0   2 0.74756 0.65468   1
   6   0  -2 11.4286 1.48316   3
  -6   0   2 12.6720 1.29120   1
  -5   0   2 6.99162 0.74255   2
  -5   0   2 7.94855 0.94405   1
   4   0  -2 18.0942 0.86971   1
  -4   0   2 18.0304 1.02307   1
  -4   0   2 15.8063 0.80535   2
   3   0  -2 172.534 3.53622   1
  -3   0   2 173.426 3.70389   1
  -3   0   2 170.783 3.42728   2
  -2   0   2 405.267 7.36019   1
  -2   0   2 396.032 7.35443   1
   1   0  -2 1033.11 18.2859   5
   1   0  -2 1022.16 18.2185   3
   0   0  -2 219.099 3.95180   1
   0   0  -2 223.386 4.13643   3
   0   0  -2 226.005 4.03272   4
   0   0  -2 220.226 4.08407   5
   0   0   2 222.614 3.96745   1
   0   0   2 226.180 3.97064   1
   0   0   2 217.894 4.02583   4
   0   0   2 232.579 4.22472   3
   0   0   2 211.176 4.07025   5
   0   0   2 223.796 3.97956   7
   0   0   2 225.004 3.97203   7
  -1   0  -2 1609.47 27.5333   7
  -1   0  -2 1577.70 27.2482   2
  -1   0  -2 1509.32 27.6337   1
  -1   0  -2 1569.18 27.3561   5
   1   0   2 1545.52 27.3434   5
   1   0   2 1576.54 27.9433   1
   1   0   2 1582.69 27.4174   2
   1   0   2 1540.28 27.7468   7
  -2   0  -2 13.5196 0.84340   7
  -2   0  -2 13.3758 0.72573   1
  -2   0  -2 13.1036 0.78286   7
   2   0   2 12.6465 0.81282   7
   2   0   2 13.4479 0.61541   2
   2   0   2 13.4787 0.71000   1
   2   0   2 13.4896 0.62944   2
   2   0   2 13.0095 0.75262   7
  -3   0  -2 70.4446 2.09746   1
   3   0   2 72.7407 2.07269   1
   3   0   2 71.5296 2.27069   7
   3   0   2 74.8351 2.17321   7
   3   0   2 73.2312 1.79550   2
  -4   0  -2 3.36639 0.63966   1
   4   0   2 1.75743 0.63000   7
   4   0   2 3.66404 0.64372   7
   4   0   2 2.22167 0.41062   2
   4   0   2 1.91540 0.51587   1
  -5   0  -2 64.0635 2.44277   1
   5   0   2 67.6711 2.39535   7
   5   0   2 65.3268 2.31747   1
   5   0   2 67.8691 2.59385   7
  -6   0  -2 51.6257 2.42692   1
   6   0   2 58.6451 2.52296   7
   6   0   2 53.7325 2.26612   7
  -7   0  -2 -0.6346 0.67888   1
   7   0   2 0.86308 0.74683   7
   7   0   2 0.34288 0.85327   7
  -8   0  -2 5.11249 1.22826   1
   8  -1  -2 7.57307 1.58139   3
  -8   1   2 5.46363 1.18314   1
  -7   1   2 7.80253 1.17735   1
  -6   1   2 11.6512 1.24565   1
   5  -1  -2 9.87946 0.89222   7
   5  -1  -2 8.56074 0.80286   1
   5  -1  -2 10.2839 0.99581   7
  -5   1   2 8.89106 0.97432   1
  -5   1   2 8.55598 0.83111   2
   4  -1  -2 0.64540 0.42680   7
   4  -1  -2 0.18220 0.29833   1
   4  -1  -2 -0.0029 0.32294   7
  -4   1   2 0.51889 0.33436   2
  -4   1   2 0.98977 0.38523   1
   3  -1  -2 73.5019 2.02109   7
   3  -1  -2 72.4360 1.90379   7
   3  -1  -2 71.3255 1.85967   1
  -3   1   2 70.4411 1.94240   1
  -3   1   2 72.4354 1.76423   2
  -3   1   2 74.3790 1.61162   6
   2  -1  -2 -0.0784 0.24101   7
   2  -1  -2 0.37371 0.23034   7
   2  -1  -2 0.17298 0.20501   1
  -2   1   2 -0.2477 0.17951   1
  -2   1   2 0.40611 0.20633   6
  -2   1   2 -0.0935 0.18526   2
   1  -1  -2 2.62406 0.32251   7
   1  -1  -2 3.81240 0.38230   7
   1  -1  -2 2.88995 0.34456   6
   1  -1  -2 2.82264 0.31200   1
  -1   1   2 2.95387 0.36158   6
  -1   1   2 3.11156 0.25950   2
  -1   1   2 2.55910 0.29455   1
  -1   1   2 3.50674 0.32327   1
   0  -1  -2 5.97168 0.34735   2
   0  -1  -2 5.91541 0.47845   7
   0  -1  -2 5.42264 0.32407   3
   0  -1  -2 5.78244 0.42287   7
   0  -1  -2 5.70721 0.40356   1
   0  -1  -2 4.89450 0.44303   6
   0   1   2 5.11775 0.34789   2
   0   1   2 5.70746 0.47538   7
   0   1   2 4.96759 0.37798   1
   0   1   2 5.56964 0.32985   3
   0   1   2 5.71414 0.46518   6
  -1  -1  -2 14.1342 0.66224   1
  -1  -1  -2 13.9073 0.73080   7
  -1  -1  -2 14.6638 0.46008   4
  -1  -1  -2 17.1764 0.83666   7
  -1  -1  -2 15.1331 0.59146   2
   1   1   2 13.2468 0.63265   6
   1   1   2 14.5820 0.80392   7
   1   1   2 14.6395 0.66552   1
   1   1   2 15.6968 0.73834   7
   1   1   2 15.4962 0.57668   2
  -2  -1  -2 64.8998 1.58109   4
  -2  -1  -2 64.0253 1.81742   1
   2   1   2 65.4470 1.58149   6
   2   1   2 65.6404 1.55234   2
   2   1   2 67.0841 1.57881   2
   2   1   2 64.8954 1.78711   1
   2   1   2 64.5996 1.86496   7
   2   1   2 62.2572 1.92475   7
  -3  -1  -2 131.519 3.26304   1
   3   1   2 127.551 3.25351   7
   3   1   2 132.988 2.71886   6
   3   1   2 133.235 3.38691   7
   3   1   2 131.803 2.79382   2
   3   1   2 126.465 3.15460   1
   3   1   2 130.373 2.76877   2
  -4  -1  -2 -0.3790 0.41595   1
   4   1   2 -0.5485 0.33602   1
   4   1   2 0.16546 0.41064   7
   4   1   2 0.34480 0.50452   7
  -5  -1  -2 3.85671 0.80182   1
   5   1   2 2.94585 0.64038   1
   5   1   2 3.02411 0.83477   7
   5   1   2 3.46121 0.74261   7
  -6  -1  -2 17.2664 1.62233   1
   6   1   2 15.4537 1.40980   7
   6   1   2 16.9029 1.59612   7
  -7  -1  -2 13.4350 1.63940   1
   7   1   2 13.7542 1.61406   3
   7   1   2 14.3456 1.53914   7
   7   1   2 17.2219 1.50433   7
  -8  -1  -2 2.44236 1.08325   1
   8  -2  -2 8.51765 1.68364   3
  -8   2   2 5.94670 1.24216   1
  -7   2   2 1.21297 0.76205   1
   6  -2  -2 0.25964 0.45249   7
   6  -2  -2 -0.0533 0.58422   7
  -6   2   2 0.93346 0.54264   1
   5  -2  -2 7.59697 0.94219   7
   5  -2  -2 8.05566 0.88262   1
   5  -2  -2 7.65601 0.90230   7
  -5   2   2 7.48837 0.93685   1
  -5   2   2 4.47535 0.68331   2
   4  -2  -2 1.53550 0.55869   7
   4  -2  -2 1.82431 0.47971   1
   4  -2  -2 2.30033 0.51668   7
  -4   2   2 1.38556 0.32967   6
  -4   2   2 2.01794 0.47224   2
  -4   2   2 1.48332 0.46592   1
   3  -2  -2 33.0087 1.29954   7
   3  -2  -2 33.6994 1.18345   6
   3  -2  -2 34.0130 1.41972   7
   3  -2  -2 32.0028 1.20994   1
  -3   2   2 32.3728 1.13521   6
  -3   2   2 32.2774 1.25807   1
  -3   2   2 35.5293 1.15741   2
   2  -2  -2 210.893 4.38333   1
   2  -2  -2 214.126 4.44890   6
   2  -2  -2 218.949 4.54007   7
   2  -2  -2 207.559 4.44231   7
   2  -2  -2 216.960 4.09649   2
  -2   2   2 217.724 4.44365   6
  -2   2   2 215.462 4.23044   2
  -2   2   2 215.254 4.37221   1
   1  -2  -2 9515.21 168.861   6
   1  -2  -2 9504.18 167.865   7
   1  -2  -2 9517.77 166.284   2
   1  -2  -2 9999.99 168.859   7
   1  -2  -2 9341.02 167.603   1
  -1   2   2 9083.93 167.785   1
  -1   2   2 9614.12 166.630   2
  -1   2   2 9837.53 168.246   7
  -1   2   2 9166.19 168.168   7
  -1   2   2 9687.21 168.574   6
   0  -2  -2 815.150 15.1432   1
   0  -2  -2 833.554 14.9461   2
   0  -2  -2 823.742 15.3028   7
   0  -2  -2 850.054 15.3343   6
   0  -2  -2 849.046 14.7978   3
   0   2   2 837.737 14.9629   2
   0   2   2 821.132 15.2678   7
   0   2   2 872.693 15.3224   7
   0   2   2 856.086 15.1504   1
   0   2   2 868.267 15.3545   6
  -1  -2  -2 1.07022 0.40205   7
  -1  -2  -2 1.41976 0.35252   1
  -1  -2  -2 1.08726 0.33969   6
  -1  -2  -2 0.38191 0.31729   7
   1   2   2 1.23863 0.24078   4
   1   2   2 0.91615 0.30849   1
   1   2   2 1.75043 0.42172   7
   1   2   2 0.72396 0.33175   6
   1   2   2 1.27492 0.27469   2
   1   2   2 1.72953 0.39507   7
  -2  -2  -2 54.2345 1.74018   1
   2   2   2 54.0169 1.40910   2
   2   2   2 54.8363 1.61718   6
   2   2   2 57.0126 1.87941   7
   2   2   2 54.5672 1.68969   1
   2   2   2 53.9467 1.77911   7
  -3  -2  -2 39.7422 1.60922   1
   3   2   2 40.2473 1.31545   6
   3   2   2 41.0624 1.71082   7
   3   2   2 40.0713 1.52161   1
   3   2   2 39.6694 1.52957   1
   3   2   2 41.7176 1.65226   7
  -4  -2  -2 1.78917 0.55348   1
   4   2   2 1.35764 0.57684   7
   4   2   2 1.11625 0.29084   6
   4   2   2 1.59248 0.51117   1
   4   2   2 1.40828 0.59810   7
  -5  -2  -2 12.8541 1.33203   1
   5   2   2 9.19825 1.13977   7
   5   2   2 11.6177 1.12575   3
   5   2   2 10.4351 1.14943   7
  -6  -2  -2 2.11349 0.88877   1
   6   2   2 1.66891 0.75823   7
   6   2   2 1.17216 0.65385   3
   6   2   2 1.94082 0.72306   7
  -7  -2  -2 3.56666 1.05230   1
  -8   3   2 4.18025 1.13758   1
   7  -3  -2 0.20631 0.61107   7
   7  -3  -2 0.45745 0.79426   7
  -7   3   2 -0.0303 0.61207   1
   6  -3  -2 0.06318 0.67685   7
   6  -3  -2 -0.0323 0.53387   7
  -6   3   2 0.07885 0.54097   2
  -6   3   2 0.79947 0.56136   1
   5  -3  -2 25.2477 1.17525   6
   5  -3  -2 28.9108 1.45029   1
   5  -3  -2 28.1960 1.66136   7
   5  -3  -2 30.0183 1.52583   7
  -5   3   2 26.2687 1.14633   6
  -5   3   2 31.0376 1.41265   2
  -5   3   2 28.9458 1.56206   1
   4  -3  -2 31.9642 1.65083   7
   4  -3  -2 33.0546 1.38106   6
   4  -3  -2 36.0541 1.54941   7
   4  -3  -2 33.7362 1.47822   1
  -4   3   2 34.6619 1.49159   1
  -4   3   2 35.3750 1.41325   2
  -4   3   2 34.4237 1.35538   6
   3  -3  -2 4.69794 0.62803   1
   3  -3  -2 5.31798 0.70194   6
   3  -3  -2 4.82132 0.50273   2
   3  -3  -2 2.51854 0.37593   2
   3  -3  -2 3.66849 0.62370   7
   3  -3  -2 5.13374 0.75454   7
  -3   3   2 4.81338 0.61055   2
  -3   3   2 3.73292 0.57650   1
  -3   3   2 3.98928 0.58085   6
   2  -3  -2 0.86563 0.35839   1
   2  -3  -2 0.68390 0.40382   7
   2  -3  -2 0.55754 0.41110   7
   2  -3  -2 0.83384 0.29799   2
   2  -3  -2 0.61820 0.41415   6
  -2   3   2 0.79805 0.44680   7
  -2   3   2 0.61073 0.31056   1
  -2   3   2 0.29282 0.33217   7
  -2   3   2 0.48959 0.32358   2
  -2   3   2 0.85957 0.36750   6
  -2   3   2 1.03377 0.41548   7
   1  -3  -2 1.25201 0.48747   7
   1  -3  -2 0.82984 0.44617   7
   1  -3  -2 0.18854 0.33794   1
   1  -3  -2 0.46736 0.41130   6
   1  -3  -2 0.80506 0.32805   2
  -1   3   2 0.33876 0.39771   6
  -1   3   2 0.05326 0.31206   1
  -1   3   2 0.99520 0.44597   7
  -1   3   2 0.74951 0.35997   2
  -1   3   2 0.81467 0.40804   7
   0  -3  -2 -0.1399 0.28421   7
   0  -3  -2 0.12520 0.29557   1
   0  -3  -2 0.07460 0.32794   6
   0  -3  -2 0.84643 0.40083   7
   0   3   2 -0.1599 0.28074   1
   0   3   2 -0.0640 0.26061   2
   0   3   2 -0.0492 0.26855   7
   0   3   2 0.05405 0.32272   6
   0   3   2 -0.4170 0.30213   7
  -1  -3  -2 24.6645 1.21156   6
  -1  -3  -2 25.3390 1.13407   1
   1   3   2 24.5081 1.18066   6
   1   3   2 26.2664 1.24255   7
   1   3   2 24.5470 0.90801   2
   1   3   2 23.3169 1.07172   1
   1   3   2 25.2305 1.19263   7
  -2  -3  -2 2.60133 0.51217   1
  -2  -3  -2 2.53632 0.52086   6
   2   3   2 3.09236 0.52970   1
   2   3   2 3.14645 0.54574   6
   2   3   2 2.80268 0.45719   4
   2   3   2 2.66755 0.59117   7
   2   3   2 3.35902 0.61497   7
  -3  -3  -2 33.4285 1.55734   1
   3   3   2 34.1469 1.46535   1
   3   3   2 35.2552 1.56601   7
   3   3   2 35.6665 1.38419   6
   3   3   2 35.4763 1.66835   7
   3   3   2 34.1992 1.09867   3
  -4  -3  -2 15.3840 1.40485   1
   4   3   2 19.2777 1.27449   7
   4   3   2 16.4163 0.92923   3
   4   3   2 19.6528 1.39154   7
   4   3   2 19.1906 1.16674   1
   4   3   2 16.6457 0.92109   6
  -5  -3  -2 6.84894 1.06768   1
   5   3   2 7.49406 1.01474   7
   5   3   2 8.66561 1.03170   7
  -6  -3  -2 0.15485 0.76356   1
  -7  -3  -2 5.45231 1.23316   1
   8  -4  -2 10.8932 1.41747   7
   8  -4  -2 9.76473 1.48860   7
  -8   4   2 9.38280 1.53199   1
   7  -4  -2 36.2343 2.29654   7
   7  -4  -2 33.3103 1.96078   7
  -7   4   2 37.1060 2.19402   1
   6  -4  -2 -0.2887 0.77417   7
   6  -4  -2 0.70716 0.63825   7
  -6   4   2 1.04377 0.62140   1
  -6   4   2 0.98296 0.64934   2
   5  -4  -2 14.6153 1.13269   6
   5  -4  -2 16.0418 1.58044   7
   5  -4  -2 16.1379 1.32926   7
   5  -4  -2 15.4294 1.21999   1
  -5   4   2 17.1614 1.11156   6
  -5   4   2 17.0982 1.29216   1
  -5   4   2 18.8386 1.22610   2
   4  -4  -2 7.10929 0.95883   7
   4  -4  -2 7.01847 0.86806   6
   4  -4  -2 5.52194 0.93179   7
   4  -4  -2 6.67856 0.66814   2
   4  -4  -2 5.53766 0.83772   1
  -4   4   2 7.22413 0.85298   2
  -4   4   2 5.54706 0.86320   1
  -4   4   2 6.46120 0.82485   6
   3  -4  -2 231.153 5.34653   6
   3  -4  -2 218.798 5.33231   7
   3  -4  -2 221.742 5.16765   1
   3  -4  -2 227.945 4.73529   2
   3  -4  -2 232.676 5.31996   7
  -3   4   2 234.922 5.28430   6
  -3   4   2 238.016 5.47452   7
  -3   4   2 228.523 4.93633   2
  -3   4   2 229.600 5.16688   1
  -3   4   2 224.187 5.44845   7
  -3   4   2 219.848 5.28582   7
   2  -4  -2 50.0096 1.94258   6
   2  -4  -2 47.4370 1.76575   1
   2  -4  -2 46.3933 1.85282   7
   2  -4  -2 49.1555 1.88117   7
  -2   4   2 49.5003 1.73456   1
  -2   4   2 48.4746 1.83808   7
  -2   4   2 45.0364 1.83697   6
  -2   4   2 48.3422 1.83144   7
  -2   4   2 49.0597 1.58595   2
   1  -4  -2 1133.24 21.2247   6
   1  -4  -2 1154.77 21.1482   7
   1  -4  -2 1153.14 20.9168   1
  -1   4   2 1091.15 20.9706   7
  -1   4   2 1166.83 21.2140   6
  -1   4   2 1125.03 20.8173   1
  -1   4   2 1177.28 20.5775   2
   0  -4  -2 117.947 3.27986   7
   0  -4  -2 118.251 3.32500   6
   0  -4  -2 119.880 3.11510   1
   0  -4  -2 116.645 3.23940   7
   0   4   2 117.498 3.27432   6
   0   4   2 120.080 3.20912   7
   0   4   2 116.749 3.11378   7
   0   4   2 119.392 2.75860   2
   0   4   2 125.109 3.06297   1
  -1  -4  -2 275.180 6.00738   1
  -1  -4  -2 273.090 6.16913   6
   1   4   2 281.638 6.10890   7
   1   4   2 281.221 6.03796   7
   1   4   2 273.867 5.45141   2
   1   4   2 277.399 5.89242   1
   1   4   2 273.973 6.12675   6
  -2  -4  -2 13.4036 1.16859   6
  -2  -4  -2 12.0268 1.09150   1
   2   4   2 9.75820 0.99812   7
   2   4   2 11.8299 1.03993   6
   2   4   2 11.8634 0.81562   4
   2   4   2 11.8299 1.01413   7
   2   4   2 13.3076 0.94371   1
  -3  -4  -2 0.46302 0.46284   1
   3   4   2 0.03226 0.37163   1
   3   4   2 0.30094 0.51332   7
   3   4   2 0.26208 0.37577   6
   3   4   2 0.46328 0.49156   7
  -4  -4  -2 5.18088 0.91837   1
   4   4   2 4.61930 0.82835   7
   4   4   2 4.76583 0.82723   7
  -5  -4  -2 4.20225 0.97904   1
   5   4   2 7.74982 0.99936   7
  -6  -4  -2 -0.3422 0.68157   1
   8  -5  -2 1.56880 1.11269   7
   8  -5  -2 1.55355 1.02543   7
  -8   5   2 1.51402 0.91236   1
   7  -5  -2 1.61416 1.03690   7
   7  -5  -2 1.80265 0.92542   7
  -7   5   2 0.98550 0.82606   2
  -7   5   2 1.60746 0.88109   1
   6  -5  -2 12.0887 1.48261   7
   6  -5  -2 12.3232 1.26916   6
   6  -5  -2 13.7785 1.75257   7
  -6   5   2 15.1825 1.61295   1
  -6   5   2 12.2035 1.34546   2
   5  -5  -2 0.31415 0.70632   7
   5  -5  -2 -0.5384 0.49267   6
   5  -5  -2 0.57162 0.51873   1
   5  -5  -2 0.05108 0.54217   7
  -5   5   2 0.54562 0.54191   1
  -5   5   2 0.11445 0.49825   2
   4  -5  -2 4.51950 0.85477   1
   4  -5  -2 3.86648 0.85377   7
   4  -5  -2 5.08622 0.94574   6
   4  -5  -2 3.52225 0.85152   7
   4  -5  -2 3.29797 0.56273   2
  -4   5   2 3.27632 0.71749   1
  -4   5   2 3.32659 0.77002   2
   3  -5  -2 4.31324 0.83142   6
   3  -5  -2 5.03169 0.89957   7
   3  -5  -2 4.71860 0.89351   7
   3  -5  -2 4.82849 0.86798   1
  -3   5   2 3.24302 0.71832   7
  -3   5   2 4.45939 0.69994   2
  -3   5   2 4.80081 0.78584   1
  -3   5   2 4.37976 0.76785   7
   2  -5  -2 8.02971 1.08096   6
   2  -5  -2 7.10665 1.00780   7
   2  -5  -2 7.60179 0.93632   1
   2  -5  -2 9.76768 1.14274   7
  -2   5   2 6.95638 0.98765   7
  -2   5   2 8.18990 0.98743   7
  -2   5   2 7.69444 0.81733   2
  -2   5   2 7.31792 0.86291   1
   1  -5  -2 0.23880 0.42063   6
   1  -5  -2 0.24717 0.41868   7
   1  -5  -2 -0.3474 0.28236   7
   1  -5  -2 -0.4812 0.34890   1
  -1   5   2 0.21065 0.30207   2
  -1   5   2 0.04548 0.41614   7
  -1   5   2 0.15119 0.37398   7
  -1   5   2 0.12523 0.32131   1
   0  -5  -2 11.7544 1.12155   1
   0  -5  -2 11.0057 1.25582   6
   0   5   2 11.3404 1.01625   1
   0   5   2 10.7958 1.10198   7
   0   5   2 11.0709 0.77095   2
   0   5   2 11.6545 1.12241   7
  -1  -5  -2 44.7339 1.95371   1
  -1  -5  -2 49.9952 2.14106   6
   1   5   2 49.6361 2.03748   7
   1   5   2 49.4672 1.94243   7
   1   5   2 48.7998 1.86303   1
  -2  -5  -2 33.2629 1.70295   1
  -2  -5  -2 30.1876 1.69367   6
   2   5   2 27.9028 1.52961   7
   2   5   2 32.5250 1.67711   7
   2   5   2 29.5225 1.37388   4
   2   5   2 32.7541 1.54902   1
  -3  -5  -2 2.97402 0.82665   1
  -3  -5  -2 1.83726 0.66128   6
   3   5   2 3.48725 0.77351   7
   3   5   2 1.72323 0.67776   7
  -4  -5  -2 1.00248 0.73760   1
   4   5   2 2.20128 0.68445   7
   4   5   2 3.34063 0.78420   7
  -5  -5  -2 15.6735 1.75621   1
  -6  -5  -2 12.9394 1.76704   1
   8  -6  -2 23.0142 2.27842   7
   8  -6  -2 21.5724 2.38073   7
  -8   6   2 24.1447 2.33538   1
  -7   6   2 4.06810 1.06237   2
  -7   6   2 2.15179 0.97712   1
   6  -6  -2 16.1716 1.61240   6
  -6   6   2 14.0346 1.50601   2
  -6   6   2 18.6713 1.82655   1
   5  -6  -2 0.42492 0.63149   6
   5  -6  -2 0.34766 0.54078   2
   5  -6  -2 0.40127 0.58494   1
  -5   6   2 1.03749 0.63706   2
  -5   6   2 0.36772 0.56962   1
   4  -6  -2 0.05064 0.58295   1
   4  -6  -2 -0.1024 0.56468   6
  -4   6   2 0.01180 0.50661   2
  -4   6   2 0.06248 0.44519   1
   3  -6  -2 113.159 3.53290   1
   3  -6  -2 109.168 3.73180   6
  -3   6   2 110.229 3.12190   2
  -3   6   2 109.621 3.40594   1
   2  -6  -2 12.0382 1.47043   6
   2  -6  -2 11.2462 1.22646   1
  -2   6   2 14.9174 1.17741   2
  -2   6   2 11.1857 1.18649   1
  -2   6   2 12.1734 1.29077   7
   1  -6  -2 31.4100 1.93893   6
   1  -6  -2 34.0034 1.77220   1
  -1   6   2 31.6092 1.37956   2
  -1   6   2 32.5976 1.64960   1
  -1   6   2 31.1795 1.77105   7
  -1   6   2 32.5421 1.72253   7
   0  -6  -2 10.9527 1.37424   6
   0  -6  -2 12.0690 1.29825   1
   0   6   2 9.69992 1.12579   7
   0   6   2 10.3545 1.21243   7
   0   6   2 9.55906 0.81973   2
   0   6   2 8.97887 1.08504   1
  -1  -6  -2 40.2326 1.99665   1
  -1  -6  -2 40.8114 2.17541   6
   1   6   2 42.7263 1.87498   1
   1   6   2 42.6021 1.96909   7
   1   6   2 42.6287 2.01821   7
  -2  -6  -2 8.37280 1.14310   1
  -2  -6  -2 9.41187 1.26760   6
   2   6   2 7.92280 0.92037   4
   2   6   2 9.45064 1.21147   7
   2   6   2 8.38742 1.09218   7
  -3  -6  -2 5.96850 1.09301   1
  -3  -6  -2 5.71748 1.06885   6
   3   6   2 4.68382 0.91202   7
   3   6   2 5.37488 0.95713   7
  -4  -6  -2 6.88785 1.23451   1
  -5  -6  -2 0.27769 0.84712   1
  -7   7   2 1.94027 0.99745   1
  -7   7   2 0.86938 0.85964   2
   6  -7  -2 6.94481 1.27256   6
  -6   7   2 7.36232 1.41615   1
  -6   7   2 8.93019 1.32916   2
   5  -7  -2 11.7915 1.60923   6
   5  -7  -2 14.9352 1.31078   2
   5  -7  -2 12.4157 1.65651   1
  -5   7   2 13.7705 1.44185   2
  -5   7   2 14.3493 1.69349   1
   4  -7  -2 1.58899 0.83463   6
   4  -7  -2 0.91888 0.76827   1
  -4   7   2 0.57236 0.62868   1
  -4   7   2 0.40461 0.61719   2
   3  -7  -2 0.56597 0.69933   1
   3  -7  -2 0.74624 0.85325   6
  -3   7   2 2.67807 0.86850   1
  -3   7   2 1.30985 0.63306   2
   2  -7  -2 2.48069 0.88369   6
   2  -7  -2 3.06260 0.81797   1
  -2   7   2 1.11539 0.60256   1
  -2   7   2 2.67329 0.67927   2
  -2   7   2 2.51484 0.90408   7
   1  -7  -2 1.89214 0.80781   6
   1  -7  -2 2.63708 0.79318   1
  -1   7   2 2.18513 0.74345   7
  -1   7   2 3.38983 0.65722   2
  -1   7   2 2.90606 0.75691   1
  -1   7   2 2.73732 0.81053   7
   0  -7  -2 0.28731 0.55327   1
   0  -7  -2 0.29524 0.63994   6
   0   7   2 -0.0586 0.41685   1
   0   7   2 0.30406 0.57483   7
   0   7   2 0.37389 0.66590   7
  -1  -7  -2 0.37271 0.65534   6
  -1  -7  -2 0.04593 0.56343   1
   1   7   2 0.68052 0.55874   4
   1   7   2 0.33445 0.61554   7
   1   7   2 0.26666 0.59875   7
  -2  -7  -2 12.1627 1.50134   1
  -2  -7  -2 11.0089 1.47778   6
   2   7   2 9.62224 1.22769   7
   2   7   2 12.7350 1.88636   4
   2   7   2 11.4121 1.28876   7
  -3  -7  -2 29.0274 2.09051   1
  -3  -7  -2 27.1996 1.92924   6
   3   7   2 27.1359 1.73605   7
   3   7   2 28.5320 1.72804   7
  -4  -7  -2 10.2565 1.50229   1
   6  -8  -2 0.27256 0.66815   2
   6  -8  -2 1.02495 0.90066   6
  -6   8   2 0.06145 0.79739   2
  -6   8   2 -1.3782 0.71785   1
   5  -8  -2 18.1047 2.02241   6
   5  -8  -2 23.4924 1.54515   2
   5  -8  -2 19.4877 2.12617   1
  -5   8   2 20.7459 1.85770   2
  -5   8   2 21.6997 2.14274   1
   4  -8  -2 19.4075 2.02564   1
   4  -8  -2 13.9446 1.82512   6
  -4   8   2 14.1972 1.69479   1
  -4   8   2 14.5233 1.44413   2
   3  -8  -2 4.52350 1.26076   6
   3  -8  -2 3.57129 1.11936   1
  -3   8   2 4.19463 0.88807   2
  -3   8   2 7.41548 1.29927   1
   2  -8  -2 0.02995 0.68445   6
   2  -8  -2 0.31407 0.66898   1
  -2   8   2 -0.0034 0.47624   1
  -2   8   2 0.62172 0.46534   2
   1  -8  -2 15.0617 1.73931   1
   1  -8  -2 9.94415 1.53678   6
  -1   8   2 13.1959 1.60189   7
  -1   8   2 12.6071 1.48668   7
   0  -8  -2 21.2954 2.00868   1
   0  -8  -2 20.5439 2.15164   6
   0   8   2 23.7069 1.85496   7
   0   8   2 20.2222 1.69829   7
  -1  -8  -2 -0.0932 0.75083   6
  -1  -8  -2 -0.0778 0.75636   1
   1   8   2 0.61717 0.74455   7
   1   8   2 -0.1699 0.55322   4
   1   8   2 -0.2485 0.68810   7
  -2  -8  -2 4.44118 1.05230   6
  -2  -8  -2 3.34247 1.03550   1
   2   8   2 3.36326 0.92578   7
   2   8   2 2.73489 0.96625   7
  -3  -8  -2 8.70403 1.55567   1
   5  -9  -2 1.71337 0.88320   2
  -5   9   2 2.46358 1.12260   1
  -5   9   2 2.18593 0.89669   2
   4  -9  -2 0.28096 0.91718   1
  -4   9   2 -0.1049 0.89343   1
  -4   9   2 -0.2833 0.65530   2
   3  -9  -2 0.23589 0.90816   1
  -3   9   2 -0.2070 0.58024   2
   2  -9  -2 0.69317 0.84736   1
   1  -9  -2 3.24488 1.24326   1
   0  -9  -2 8.40375 1.44460   1
   0   9   2 10.3342 1.54003   7
   0   9   2 5.75753 1.23100   7
  -1  -9  -2 9.54983 1.60311   1
   1   9   2 7.67918 1.29732   7
   1   9   2 9.43465 1.43171   7
  -2  -9  -2 0.58525 0.87033   1
   3 -10  -2 3.18766 1.27001   1
   2 -10  -2 22.9906 2.46656   1
   1 -10  -2 1.30991 1.06109   1
   1 -10   3 4.27485 1.33116   1
  -2  10  -3 -0.0857 1.04494   7
  -2  10  -3 -0.6689 0.88726   7
   2 -10   3 0.57566 1.08992   1
  -3  10  -3 23.1230 2.26739   7
  -3  10  -3 19.5829 2.13280   7
   3 -10   3 19.2410 2.21261   1
   2   9  -3 -0.0442 1.04006   4
  -2  -9   3 0.41610 0.76072   1
   1   9  -3 5.54889 1.25992   4
  -1  -9   3 8.22252 1.49117   1
   0  -9   3 4.73461 1.16491   1
  -1   9  -3 -0.1690 0.77768   7
  -1   9  -3 0.43995 0.70718   7
   1  -9   3 1.24674 1.02609   1
  -2   9  -3 1.38998 0.85666   7
  -2   9  -3 0.02241 0.84277   7
   2  -9   3 1.94532 0.96023   1
  -3   9  -3 0.06151 0.90727   7
  -3   9  -3 1.01155 0.91351   7
   3  -9   3 0.53766 0.84992   1
   4  -9   3 1.63040 1.18813   1
   5  -9   3 -0.0302 0.97452   1
   3   8  -3 -0.9096 0.93998   4
  -3  -8   3 0.26327 0.74530   1
   2   8  -3 0.92268 0.77930   4
  -2  -8   3 1.06188 0.83606   1
  -2  -8   3 -0.8592 0.78365   6
   1   8  -3 145.137 4.74764   4
  -1  -8   3 143.898 5.04780   6
  -1  -8   3 147.185 4.61560   1
   0  -8   3 83.5546 3.31203   1
   0  -8   3 78.8721 3.63144   6
  -1   8  -3 86.6288 2.96234   7
  -1   8  -3 88.6910 3.07885   7
   1  -8   3 91.2345 3.83627   6
   1  -8   3 83.3572 3.32671   1
  -2   8  -3 35.8369 2.01547   7
  -2   8  -3 35.3285 2.03206   7
   2  -8   3 27.0897 2.50766   6
   2  -8   3 33.4900 2.17992   1
  -3   8  -3 1.83784 0.85058   7
  -3   8  -3 2.89027 0.97803   7
   3  -8   3 2.33372 1.11701   6
   3  -8   3 2.82841 1.05266   1
   4  -8   3 11.8312 1.54141   1
   4  -8   3 8.66765 1.63579   6
   5  -8   3 5.52297 1.09133   2
   5  -8   3 4.55517 1.30768   1
   5  -8   3 5.17309 1.27244   6
   6  -8   3 3.12510 1.27383   1
   6  -8   3 2.29305 1.02689   2
   6  -8   3 1.06720 1.19773   6
  -4  -7   3 15.7143 1.69844   1
   3   7  -3 26.8160 1.94962   4
  -3  -7   3 27.9436 1.88084   1
  -3  -7   3 26.7075 1.96969   6
   2   7  -3 5.94030 1.12250   4
  -2  -7   3 6.45161 1.22479   6
  -2  -7   3 5.18334 1.00015   1
   1   7  -3 0.34560 0.62802   4
  -1  -7   3 1.40593 0.79779   6
  -1  -7   3 1.46440 0.69127   1
   0   7  -3 -0.4244 0.46485   7
   0   7  -3 0.63348 0.47757   7
   0  -7   3 -0.5465 0.59308   6
   0  -7   3 0.56804 0.56916   1
  -1   7  -3 -0.0464 0.48386   7
  -1   7  -3 0.05062 0.48980   7
   1  -7   3 -1.2160 0.43903   6
   1  -7   3 0.13006 0.57994   1
  -2   7  -3 6.01834 1.00130   7
  -2   7  -3 10.5504 1.27482   7
  -2   7  -3 7.68006 0.98161   1
   2  -7   3 9.99364 1.26439   1
   2  -7   3 6.67026 1.18477   6
  -3   7  -3 1.99423 0.83733   7
  -3   7  -3 1.90769 0.80671   7
  -3   7  -3 2.31239 0.71076   1
   3  -7   3 2.08893 0.86919   1
   3  -7   3 1.52527 0.86100   6
  -4   7  -3 3.60996 0.72021   2
  -4   7  -3 3.54980 0.85564   1
   4  -7   3 5.23002 1.21676   6
   4  -7   3 4.20459 1.02384   1
  -5   7  -3 19.7872 1.82034   1
   5  -7   3 17.8948 1.93664   6
   5  -7   3 17.6574 1.96153   1
   5  -7   3 15.9019 1.46873   2
  -6   7  -3 3.47927 0.98010   1
   6  -7   3 2.30820 0.97974   6
   6  -7   3 4.65603 1.00090   2
   6  -7   3 2.37454 1.07559   1
  -7   7  -3 2.73467 1.05087   1
   7  -7   3 3.72998 1.00399   2
  -5  -6   3 1.11446 0.79059   1
  -4  -6   3 6.68524 1.07173   1
   3   6  -3 119.145 3.86107   4
  -3  -6   3 122.484 3.72571   1
  -3  -6   3 110.714 3.73147   6
   2   6  -3 8.95910 1.18016   4
  -2  -6   3 8.29188 1.18840   6
  -2  -6   3 10.6419 1.17119   1
  -1  -6   3 1.26132 0.57357   1
  -1  -6   3 1.57081 0.72513   6
   0   6  -3 0.14857 0.46594   7
   0   6  -3 0.06868 0.33854   1
   0   6  -3 0.89491 0.45450   7
   0  -6   3 -0.2469 0.53884   6
   0  -6   3 0.46164 0.46522   1
  -1   6  -3 185.277 4.51594   7
  -1   6  -3 182.739 4.41976   1
  -1   6  -3 186.531 4.58819   7
   1  -6   3 185.934 4.78033   1
   1  -6   3 190.315 5.21509   6
  -2   6  -3 67.5032 2.30666   1
  -2   6  -3 64.3808 2.40600   7
   2  -6   3 63.7015 2.73354   6
   2  -6   3 63.8175 2.50971   1
  -3   6  -3 21.8710 1.39418   1
  -3   6  -3 25.8337 1.57713   7
  -3   6  -3 21.1891 1.12347   2
  -3   6  -3 22.7836 1.56420   7
   3  -6   3 24.5081 1.61138   1
   3  -6   3 24.6743 1.70836   6
  -4   6  -3 10.9979 1.59454   7
  -4   6  -3 11.1088 1.04990   2
  -4   6  -3 10.8827 1.47154   7
  -4   6  -3 12.3986 1.31787   1
   4  -6   3 8.47644 1.29073   6
   4  -6   3 9.01106 1.24590   1
  -5   6  -3 23.0885 1.47817   2
  -5   6  -3 25.2731 1.73585   1
   5  -6   3 25.5065 1.85857   6
   5  -6   3 27.7242 1.93556   1
   5  -6   3 27.0466 1.56067   2
  -6   6  -3 1.39201 0.86016   1
   6  -6   3 2.42657 0.94108   1
   6  -6   3 2.16240 0.84117   6
   6  -6   3 2.67419 0.92236   2
  -7   6  -3 3.21290 1.14293   1
   7  -6   3 3.77429 0.93794   2
  -6  -5   3 17.0268 1.80627   1
  -5  -5   3 18.9742 1.75342   1
   4   5  -3 8.71521 0.94705   5
  -4  -5   3 11.3148 1.28981   1
  -4  -5   3 8.70247 1.03647   6
   3   5  -3 29.3126 1.73280   4
  -3  -5   3 32.4397 1.72487   6
  -3  -5   3 29.7340 1.60467   1
   2   5  -3 20.3801 1.36507   4
  -2  -5   3 22.7640 1.27295   1
  -2  -5   3 21.4943 1.47078   6
   1   5  -3 16.1862 0.87879   1
  -1  -5   3 18.3519 1.14032   1
  -1  -5   3 16.7654 1.47100   6
   0   5  -3 2.68701 0.54839   7
   0   5  -3 3.89627 0.55565   1
   0   5  -3 4.50575 0.60089   7
   0  -5   3 3.33068 0.63845   1
   0  -5   3 4.80523 0.83624   6
  -1   5  -3 0.12163 0.37690   7
  -1   5  -3 -0.0828 0.24534   1
  -1   5  -3 0.27051 0.36314   7
   1  -5   3 0.98130 0.52227   6
   1  -5   3 0.06380 0.34335   1
  -2   5  -3 1.06697 0.45006   1
  -2   5  -3 0.72978 0.42458   7
  -2   5  -3 1.21788 0.36795   2
  -2   5  -3 2.00572 0.58391   7
   2  -5   3 1.87321 0.59463   1
   2  -5   3 0.84927 0.52958   6
  -3   5  -3 24.5073 1.51908   7
  -3   5  -3 24.4712 1.43661   7
  -3   5  -3 22.9592 1.31775   1
  -3   5  -3 22.3434 1.11923   2
   3  -5   3 20.6834 1.41495   1
   3  -5   3 23.8614 1.51904   6
  -4   5  -3 20.9417 1.61276   7
  -4   5  -3 23.5213 1.26666   2
  -4   5  -3 18.0395 1.51236   7
  -4   5  -3 19.1703 1.35243   1
  -4   5  -3 21.3982 1.58939   7
   4  -5   3 21.8999 1.50041   6
   4  -5   3 22.0359 1.54685   1
   4  -5   3 22.2779 1.23746   2
  -5   5  -3 13.4827 1.43287   1
  -5   5  -3 11.6671 1.17313   2
   5  -5   3 14.2727 1.24292   2
   5  -5   3 9.67311 1.27252   1
   5  -5   3 12.4181 1.31655   6
  -6   5  -3 -0.2284 0.61875   1
   6  -5   3 -0.1052 0.71578   1
   6  -5   3 0.35322 0.63146   2
  -7   5  -3 5.41615 1.21174   1
   7  -5   3 6.00427 1.00209   2
  -8   5  -3 11.2065 1.66817   1
  -7  -4   3 8.45966 1.42647   1
  -6  -4   3 0.53243 0.74158   1
  -5  -4   3 9.86802 1.19398   1
   4   4  -3 4.23020 0.62011   3
   4   4  -3 4.15975 0.63557   5
  -4  -4   3 5.11049 0.80263   1
  -4  -4   3 5.17429 0.77127   6
   3   4  -3 74.3971 2.32542   6
   3   4  -3 73.1761 2.58482   4
   3   4  -3 70.9684 2.12820   3
  -3  -4   3 74.9690 2.38200   1
  -3  -4   3 74.9568 2.41083   6
   2   4  -3 0.37253 0.36128   6
   2   4  -3 0.28498 0.42996   4
  -2  -4   3 0.56328 0.41365   6
  -2  -4   3 0.24111 0.34688   1
   1   4  -3 54.1963 1.96706   6
  -1  -4   3 54.7583 1.76673   1
  -1  -4   3 56.3923 2.05715   6
   0   4  -3 55.3999 1.61290   1
   0   4  -3 58.4163 1.63213   7
   0   4  -3 56.8134 1.68407   7
   0   4  -3 55.3761 2.01244   6
   0  -4   3 59.2310 2.09466   6
   0  -4   3 56.4980 1.79878   1
  -1   4  -3 4.60990 0.61716   7
  -1   4  -3 3.19523 0.50246   7
  -1   4  -3 3.23407 0.60599   6
  -1   4  -3 3.86595 0.52247   1
   1  -4   3 5.16828 0.77530   6
   1  -4   3 3.66580 0.57881   1
  -2   4  -3 -0.1297 0.25524   2
  -2   4  -3 -0.3078 0.40424   7
  -2   4  -3 0.81911 0.35105   1
  -2   4  -3 -0.1596 0.34226   6
  -2   4  -3 0.39874 0.31797   7
   2  -4   3 0.04259 0.34468   6
   2  -4   3 0.22086 0.35173   1
  -3   4  -3 124.854 3.51960   7
  -3   4  -3 121.919 2.97589   2
  -3   4  -3 120.100 3.43489   7
  -3   4  -3 124.508 3.36544   6
  -3   4  -3 126.361 3.25886   1
  -3   4  -3 120.386 3.50399   7
   3  -4   3 124.019 3.37301   1
   3  -4   3 117.249 3.41825   7
   3  -4   3 111.904 3.56949   7
   3  -4   3 128.227 3.46427   6
  -4   4  -3 150.704 4.26482   7
  -4   4  -3 151.880 3.97090   1
  -4   4  -3 150.303 3.72155   2
  -4   4  -3 150.431 4.27158   7
   4  -4   3 153.191 4.00425   6
   4  -4   3 160.937 4.17158   1
   4  -4   3 157.259 4.37780   7
   4  -4   3 146.852 4.19652   7
   4  -4   3 151.138 3.66380   2
  -5   4  -3 2.29695 0.65553   2
  -5   4  -3 3.04788 0.76537   1
   5  -4   3 3.35203 0.81690   1
   5  -4   3 2.55933 0.66351   2
   5  -4   3 3.80870 0.75612   6
  -6   4  -3 27.9090 1.80181   1
   6  -4   3 27.0298 1.50769   2
   6  -4   3 26.7392 1.80947   1
  -7   4  -3 -0.0466 0.71944   1
  -8   4  -3 0.84466 0.96858   1
  -7  -3   3 5.42639 1.14516   1
  -6  -3   3 0.55003 0.67134   1
   5   3  -3 36.1449 1.82097   3
  -5  -3   3 37.9200 1.86052   1
   4   3  -3 55.6646 2.04306   3
   4   3  -3 57.8914 1.74123   5
  -4  -3   3 55.7117 2.03353   1
  -4  -3   3 55.5777 1.74110   6
   3   3  -3 1.47721 0.43811   3
   3   3  -3 2.41465 0.59568   4
   3   3  -3 0.57806 0.35185   6
   3   3  -3 1.60702 0.41784   5
  -3  -3   3 1.55395 0.41991   6
  -3  -3   3 0.87089 0.35528   1
   2   3  -3 2.05259 0.43616   3
   2   3  -3 2.17142 0.47191   6
   2   3  -3 2.04092 0.51832   4
  -2  -3   3 2.24436 0.49308   6
  -2  -3   3 2.39327 0.42148   1
   1   3  -3 0.22420 0.37553   4
   1   3  -3 -0.1130 0.28671   6
  -1  -3   3 0.05995 0.34755   6
  -1  -3   3 0.31025 0.28721   1
   0   3  -3 -0.1648 0.27109   6
   0   3  -3 0.12933 0.20991   1
   0   3  -3 0.28853 0.25667   7
   0   3  -3 0.31898 0.28711   7
   0  -3   3 1.26757 0.33700   1
   0  -3   3 -0.0575 0.33768   6
  -1   3  -3 2.69213 0.39995   1
  -1   3  -3 2.45494 0.48401   6
  -1   3  -3 2.35608 0.48705   7
  -1   3  -3 2.62373 0.44188   7
   1  -3   3 3.48550 0.60843   6
   1  -3   3 2.86289 0.45668   1
  -2   3  -3 8.83489 0.82041   6
  -2   3  -3 8.76178 0.76040   1
  -2   3  -3 6.36680 0.76539   7
  -2   3  -3 7.51381 0.64153   2
  -2   3  -3 7.00072 0.78546   7
  -2   3  -3 6.26412 0.75801   7
   2  -3   3 8.36354 0.85082   7
   2  -3   3 7.90133 0.91020   7
   2  -3   3 7.75367 0.79781   1
   2  -3   3 7.80593 0.82987   6
  -3   3  -3 143.951 3.32480   2
  -3   3  -3 149.110 3.80220   7
  -3   3  -3 147.071 3.78967   7
  -3   3  -3 149.439 3.57672   1
  -3   3  -3 148.316 3.54445   6
   3  -3   3 124.654 3.71325   7
   3  -3   3 142.310 3.72225   7
   3  -3   3 148.657 3.59275   6
   3  -3   3 143.437 3.27722   2
   3  -3   3 151.408 3.70485   1
  -4   3  -3 159.785 3.76993   6
  -4   3  -3 162.359 3.80839   2
  -4   3  -3 156.123 4.29438   7
  -4   3  -3 159.024 4.04956   1
  -4   3  -3 165.146 4.33843   7
   4  -3   3 163.635 4.25454   7
   4  -3   3 154.346 4.10589   1
   4  -3   3 153.764 4.38625   7
   4  -3   3 160.129 3.71346   2
   4  -3   3 158.544 3.83379   6
  -5   3  -3 68.1248 2.51519   1
   5  -3   3 68.5071 2.59398   1
   5  -3   3 68.5412 2.18777   2
   5  -3   3 65.3562 2.78849   7
   5  -3   3 68.1273 2.63510   7
   5  -3   3 68.7321 2.13939   6
  -6   3  -3 69.7590 2.75853   1
   6  -3   3 67.2363 2.76481   1
   6  -3   3 69.2109 3.10079   7
   6  -3   3 64.9860 2.19728   2
   6  -3   3 71.1373 2.87634   7
  -7   3  -3 37.0290 2.19613   1
  -8   3  -3 31.1082 2.31311   1
  -8  -2   3 4.45527 1.11696   1
   7   2  -3 0.94507 0.79961   3
  -7  -2   3 -0.0875 0.58436   1
   6   2  -3 18.9282 1.74055   3
  -6  -2   3 20.4133 1.55880   1
   5   2  -3 64.7843 2.52112   3
  -5  -2   3 64.0475 2.33683   1
   4   2  -3 79.4517 2.00674   5
   4   2  -3 80.5599 2.58084   3
  -4  -2   3 76.7757 2.35562   1
   3   2  -3 6.41568 0.59366   5
   3   2  -3 6.52360 0.74143   3
  -3  -2   3 7.41867 0.56048   6
  -3  -2   3 8.37023 0.70723   1
   2   2  -3 95.8147 2.43116   3
   2   2  -3 96.5780 2.60214   4
   2   2  -3 95.7426 2.31641   6
  -2  -2   3 96.8558 2.33824   6
  -2  -2   3 95.3412 2.19325   1
  -2  -2   3 96.2215 2.19345   1
   1   2  -3 7.75281 0.57240   6
   1   2  -3 7.03154 0.68638   4
   1   2  -3 7.31439 0.57360   3
  -1  -2   3 7.22857 0.42546   1
  -1  -2   3 7.08651 0.40167   1
  -1  -2   3 7.32390 0.58430   6
   0   2  -3 478.457 9.06469   6
   0  -2   3 482.804 9.10512   6
   0  -2   3 485.726 8.70880   1
   0  -2   3 479.420 8.74767   1
  -1   2  -3 0.59123 0.28101   7
  -1   2  -3 1.31893 0.28914   1
  -1   2  -3 0.78197 0.31053   6
  -1   2  -3 0.93846 0.27281   7
   1  -2   3 0.68272 0.26189   1
   1  -2   3 0.76817 0.30905   6
  -2   2  -3 72.6937 1.99227   6
  -2   2  -3 75.6043 2.15851   7
  -2   2  -3 76.5779 2.00664   1
  -2   2  -3 73.2556 2.11874   7
   2  -2   3 75.9265 2.05206   6
   2  -2   3 74.7757 2.07096   1
   2  -2   3 78.5860 2.21243   7
   2  -2   3 79.7036 2.15364   7
  -3   2  -3 266.398 5.80903   1
  -3   2  -3 281.578 6.09713   7
  -3   2  -3 268.794 6.03637   7
  -3   2  -3 282.049 5.63616   2
   3  -2   3 284.391 6.20013   7
   3  -2   3 281.303 5.66612   6
   3  -2   3 279.350 5.94157   1
   3  -2   3 289.840 6.05459   7
   3  -2   3 277.814 5.56045   2
  -4   2  -3 143.234 3.99859   7
  -4   2  -3 150.567 3.78406   1
   4  -2   3 144.931 3.33051   6
   4  -2   3 142.789 3.39496   2
   4  -2   3 150.648 3.43656   2
   4  -2   3 143.642 4.06958   7
   4  -2   3 148.304 3.83072   1
   4  -2   3 151.297 3.94291   7
  -5   2  -3 246.603 5.86981   1
   5  -2   3 248.434 5.25425   2
   5  -2   3 238.614 6.18019   7
   5  -2   3 239.803 4.97197   6
   5  -2   3 251.293 5.95388   7
   5  -2   3 243.074 5.82232   1
  -6   2  -3 50.2167 2.39379   1
   6  -2   3 55.2364 2.63074   7
   6  -2   3 53.0540 2.34782   1
   6  -2   3 47.7370 2.29989   7
  -7   2  -3 1.92433 0.91273   1
   7  -2   3 1.39660 0.86128   7
   7  -2   3 1.35790 0.97738   7
  -8   2  -3 -0.1054 0.78445   1
   8  -2   3 0.38577 1.13031   7
   8  -2   3 -0.6315 0.82046   7
   8   1  -3 17.4383 2.12379   3
  -8  -1   3 17.5192 1.94076   1
   7   1  -3 46.6540 2.71442   3
  -7  -1   3 52.5971 2.47370   1
   6   1  -3 65.4452 2.86471   3
  -6  -1   3 62.4598 2.50594   1
   5   1  -3 0.74500 0.59317   3
  -5  -1   3 -0.1811 0.43238   1
   4   1  -3 20.3476 1.31291   3
  -4  -1   3 21.1047 1.08967   1
   3   1  -3 27.6282 0.92970   5
   3   1  -3 27.0229 1.28535   3
  -3  -1   3 22.4447 1.00432   1
  -3  -1   3 25.9390 1.00689   1
   2   1  -3 27.9188 1.14468   3
   2   1  -3 29.0945 0.96870   5
  -2  -1   3 29.6131 0.85329   1
  -2  -1   3 28.3327 0.83653   1
  -2  -1   3 29.6506 0.90024   6
   1   1  -3 14.4857 0.72255   3
   1   1  -3 15.4078 0.67606   5
   1   1  -3 14.5023 0.73180   4
  -1  -1   3 14.2243 0.63524   6
   0  -1   3 0.26624 0.22831   6
  -1   1  -3 52.7503 1.41447   7
  -1   1  -3 53.4451 1.32195   1
  -1   1  -3 51.8105 1.41227   7
   1  -1   3 56.7104 1.62471   7
   1  -1   3 50.2316 1.35242   1
   1  -1   3 53.4033 1.41310   6
   1  -1   3 55.4013 1.52652   7
  -2   1  -3 62.6705 1.71424   1
  -2   1  -3 61.9524 1.85578   7
  -2   1  -3 61.2876 1.81931   7
   2  -1   3 62.1973 1.56070   2
   2  -1   3 64.5879 1.61557   6
   2  -1   3 61.5945 1.82436   7
   2  -1   3 59.7946 1.72570   1
   2  -1   3 62.3683 1.81401   2
  -3   1  -3 0.97083 0.46399   7
  -3   1  -3 0.33735 0.30457   7
  -3   1  -3 0.97390 0.39027   1
   3  -1   3 0.84733 0.34965   2
   3  -1   3 0.53803 0.42868   7
   3  -1   3 0.66828 0.27679   6
   3  -1   3 0.77844 0.38257   1
   3  -1   3 0.69081 0.35428   2
   3  -1   3 0.42881 0.49225   7
  -4   1  -3 30.0995 1.58710   7
  -4   1  -3 29.1981 1.44308   1
  -4   1  -3 31.5264 1.64036   7
   4  -1   3 30.0895 1.20673   2
   4  -1   3 29.5715 1.20390   2
   4  -1   3 29.5430 0.99362   6
   4  -1   3 30.6792 1.68165   7
   4  -1   3 31.8832 1.47898   1
   4  -1   3 29.6130 1.46770   7
  -5   1  -3 291.287 6.63491   1
   5  -1   3 282.265 6.51129   1
   5  -1   3 282.127 6.61001   7
   5  -1   3 285.774 6.89179   7
   5  -1   3 298.862 6.92331   2
  -6   1  -3 109.673 3.59192   1
   6  -1   3 105.491 3.73904   7
   6  -1   3 106.863 3.41339   1
   6  -1   3 106.524 3.48672   7
  -7   1  -3 14.6442 1.67938   1
   7  -1   3 15.8860 1.62839   7
   7  -1   3 15.8586 1.81178   7
  -8   1  -3 3.66819 1.17151   1
   8  -1   3 4.30899 1.31780   7
   8  -1   3 4.11931 1.10617   7
   8   0  -3 0.30788 0.88899   3
  -8   0   3 -0.1561 0.69795   1
   7   0  -3 6.23859 1.30389   3
  -7   0   3 7.93065 1.12572   1
   6   0  -3 23.5223 1.84036   3
  -6   0   3 23.4766 1.50545   1
   5   0  -3 1.51329 0.63076   3
  -5   0   3 1.01519 0.45644   2
  -5   0   3 1.59436 0.49604   1
   4   0  -3 29.6001 1.57388   3
  -4   0   3 27.6592 1.24657   1
   3   0  -3 244.876 5.45691   3
  -3   0   3 246.332 4.92875   1
   2   0  -3 157.603 3.50549   3
  -2   0   3 152.390 2.99421   1
  -2   0   3 146.730 2.98403   1
   1   0  -3 442.411 8.31824   3
   1   0  -3 453.327 8.15601   5
  -1   0   3 447.035 8.23734   4
   0   0  -3 -0.1146 0.20132   3
   0   0  -3 0.01878 0.18534   5
   0   0  -3 0.16545 0.16745   4
   0   0   3 0.19452 0.13564   1
   0   0   3 -0.0095 0.13172   1
  -1   0  -3 90.4471 1.88406   5
  -1   0  -3 93.6467 1.90749   2
  -1   0  -3 87.8493 2.03755   1
  -1   0  -3 93.1850 2.15265   7
  -1   0  -3 93.0321 2.17514   7
   1   0   3 93.0655 2.08054   1
   1   0   3 94.7695 2.20724   7
   1   0   3 92.0508 1.93356   2
  -2   0  -3 19.2597 0.88606   1
  -2   0  -3 19.1070 0.53876   5
  -2   0  -3 20.0185 1.02075   7
   2   0   3 19.0103 0.94190   7
   2   0   3 19.1696 0.76560   2
   2   0   3 18.5932 1.01692   7
   2   0   3 19.5672 0.88358   1
   2   0   3 19.9953 0.80028   2
  -3   0  -3 64.3475 2.16176   7
  -3   0  -3 67.4069 2.24585   7
  -3   0  -3 65.2834 2.03655   1
   3   0   3 64.8109 2.09907   7
   3   0   3 68.0007 1.77589   2
   3   0   3 68.9812 2.26883   7
   3   0   3 64.9586 2.00651   1
   3   0   3 66.4065 1.77562   2
  -4   0  -3 11.3045 1.04586   1
   4   0   3 8.17347 0.70277   2
   4   0   3 11.0375 1.00951   1
   4   0   3 9.65015 1.11549   7
   4   0   3 11.6579 0.71601   2
   4   0   3 10.5459 1.06921   7
  -5   0  -3 168.332 4.57317   1
   5   0   3 176.927 4.47297   1
   5   0   3 170.456 4.49882   7
   5   0   3 177.573 4.77050   7
  -6   0  -3 7.79820 1.15886   1
   6   0   3 6.38962 1.06172   7
   6   0   3 5.40573 1.17132   7
  -7   0  -3 0.37301 0.74317   1
   7   0   3 1.19225 0.97267   7
   7   0   3 1.18510 0.76194   7
  -8   0  -3 1.27781 0.94092   1
   8   0   3 2.19247 1.10542   7
   8   0   3 0.30074 0.85659   7
   8  -1  -3 3.35632 1.32100   3
  -8   1   3 4.23780 1.12103   1
   7  -1  -3 4.30167 1.11754   3
  -7   1   3 2.40209 0.77757   1
  -6   1   3 18.6242 1.33177   1
   5  -1  -3 24.4662 1.14744   1
  -5   1   3 23.4181 1.29380   1
  -5   1   3 24.8102 1.14868   2
   4  -1  -3 60.3080 1.70829   1
   4  -1  -3 62.1016 1.71122   7
  -4   1   3 57.9238 1.89078   1
  -4   1   3 60.9546 1.68067   2
   3  -1  -3 1.90205 0.36217   7
   3  -1  -3 1.42990 0.31149   1
   3  -1  -3 1.34069 0.37736   7
  -3   1   3 1.39651 0.36549   1
  -3   1   3 1.46072 0.29522   6
  -3   1   3 1.24471 0.29726   2
   2  -1  -3 6.98755 0.50063   7
   2  -1  -3 6.99826 0.46598   7
   2  -1  -3 7.44615 0.44940   1
  -2   1   3 7.04107 0.63559   1
  -2   1   3 8.06692 0.49862   6
  -2   1   3 7.14392 0.47379   1
   1  -1  -3 9.82782 0.45717   1
   1  -1  -3 8.65618 0.47424   7
   1  -1  -3 9.84444 0.61579   3
   1  -1  -3 9.42597 0.51306   7
  -1   1   3 8.94542 0.45432   1
  -1   1   3 8.82264 0.44616   1
  -1   1   3 8.54051 0.54870   6
   0  -1  -3 -0.1196 0.16865   3
   0  -1  -3 -0.1003 0.18277   1
   0  -1  -3 0.05190 0.17044   7
   0  -1  -3 -0.0616 0.22503   7
   0  -1  -3 0.03089 0.15751   2
   0   1   3 -0.0183 0.15744   7
   0   1   3 0.18075 0.16787   2
   0   1   3 0.16773 0.17637   1
   0   1   3 -0.1342 0.23464   7
  -1  -1  -3 1.46115 0.41342   7
  -1  -1  -3 1.80984 0.29194   2
  -1  -1  -3 1.80380 0.36028   1
   1   1   3 1.90253 0.36201   1
   1   1   3 1.47106 0.36489   7
   1   1   3 2.28146 0.31341   2
   1   1   3 1.69885 0.33566   7
  -2  -1  -3 84.1362 2.37391   7
  -2  -1  -3 89.2955 2.48475   7
  -2  -1  -3 86.0025 2.25901   1
  -2  -1  -3 86.6713 1.89790   4
   2   1   3 87.8496 2.05475   6
   2   1   3 87.4080 2.00910   2
   2   1   3 86.0470 2.24166   1
   2   1   3 84.8748 2.33547   7
   2   1   3 82.3729 1.81141   5
   2   1   3 86.2664 2.43395   7
  -3  -1  -3 215.659 4.87111   1
   3   1   3 220.477 4.95258   7
   3   1   3 216.670 4.81303   1
   3   1   3 217.226 5.05018   7
   3   1   3 220.669 4.37990   2
   3   1   3 215.893 4.33510   6
  -4  -1  -3 7.38929 0.92465   1
   4   1   3 7.07054 0.61705   2
   4   1   3 7.23808 0.97332   7
   4   1   3 6.60410 0.82059   1
   4   1   3 7.92308 1.08561   7
  -5  -1  -3 23.4006 1.53826   1
   5   1   3 22.1085 1.41543   1
   5   1   3 25.0850 1.67804   7
   5   1   3 23.9197 1.49234   7
  -6  -1  -3 54.5959 2.58633   1
   6   1   3 54.1658 2.59546   7
   6   1   3 56.7223 2.37512   7
  -7  -1  -3 41.7777 2.51825   1
   7   1   3 41.9460 2.40179   7
   7   1   3 42.0922 2.16513   7
  -8  -1  -3 -0.9700 0.85014   1
   8  -2  -3 1.60899 1.09867   3
  -8   2   3 0.17461 0.80596   1
  -7   2   3 6.03983 1.03558   1
   6  -2  -3 3.57389 0.76290   7
  -6   2   3 2.91044 0.71857   1
   5  -2  -3 31.4858 1.36558   1
   5  -2  -3 35.2881 1.58850   7
   5  -2  -3 33.2979 1.43655   7
  -5   2   3 30.9026 1.36099   2
  -5   2   3 33.7953 1.57935   1
   4  -2  -3 454.244 8.91236   7
   4  -2  -3 453.346 9.05453   7
   4  -2  -3 460.301 8.88790   1
  -4   2   3 464.758 9.06166   1
  -4   2   3 450.380 8.59712   6
  -4   2   3 461.099 8.75991   2
   3  -2  -3 37.7873 1.37109   7
   3  -2  -3 36.4948 1.26472   6
   3  -2  -3 37.4006 1.29856   1
   3  -2  -3 37.6422 1.46209   7
  -3   2   3 40.1327 1.23764   2
  -3   2   3 38.0107 1.34667   1
  -3   2   3 37.8514 1.28622   6
   2  -2  -3 66.5389 1.87552   7
   2  -2  -3 68.4111 1.90527   6
   2  -2  -3 68.6644 1.80943   1
   2  -2  -3 72.9751 1.93557   7
  -2   2   3 68.3086 1.91421   6
  -2   2   3 71.0740 1.68635   2
  -2   2   3 69.5117 1.81399   1
   1  -2  -3 462.812 8.70918   7
   1  -2  -3 450.685 8.59883   1
   1  -2  -3 456.054 8.74876   7
   1  -2  -3 468.513 8.82875   6
   1  -2  -3 464.309 8.35743   2
  -1   2   3 464.608 8.42275   2
  -1   2   3 452.099 8.57819   1
  -1   2   3 472.714 8.82707   6
  -1   2   3 467.298 8.73992   7
  -1   2   3 467.939 8.74514   7
   0  -2  -3 480.034 9.17318   7
   0  -2  -3 485.301 8.81766   2
   0  -2  -3 499.506 9.27689   7
   0  -2  -3 484.274 9.06310   1
   0  -2  -3 484.661 8.72355   3
   0  -2  -3 488.279 9.24085   6
   0   2   3 479.209 8.84414   2
   0   2   3 473.694 9.18533   7
   0   2   3 496.685 9.26613   6
   0   2   3 494.495 9.06855   1
  -1  -2  -3 12.2255 0.75055   1
  -1  -2  -3 11.9893 0.81686   7
  -1  -2  -3 12.0755 0.84926   7
   1   2   3 12.4594 0.73947   1
   1   2   3 10.9463 0.75897   7
   1   2   3 12.3277 0.78205   6
   1   2   3 12.2667 0.63267   2
   1   2   3 12.8434 0.47922   4
   1   2   3 13.6787 0.88296   7
  -2  -2  -3 9.65988 1.19744   7
  -2  -2  -3 9.94978 0.78644   1
   2   2   3 11.8394 0.77252   6
   2   2   3 13.0057 0.96339   7
   2   2   3 11.3089 0.64749   2
   2   2   3 10.1928 0.76518   1
   2   2   3 10.0721 0.93596   7
  -3  -2  -3 203.841 4.78668   1
   3   2   3 205.827 4.17990   2
   3   2   3 198.259 4.74278   7
   3   2   3 204.117 4.90664   7
   3   2   3 207.465 4.34616   6
   3   2   3 203.499 4.65631   1
   3   2   3 203.863 4.65865   1
  -4  -2  -3 12.7608 1.24873   1
   4   2   3 13.8112 1.15248   7
   4   2   3 13.9698 1.08362   1
   4   2   3 13.2405 0.73957   6
   4   2   3 14.3454 1.26146   7
  -5  -2  -3 0.06511 0.52775   1
   5   2   3 0.80262 0.56778   7
   5   2   3 0.00588 0.64847   7
  -6  -2  -3 20.2534 1.91316   1
   6   2   3 20.0134 1.71133   7
   6   2   3 20.9134 1.53492   7
   6   2   3 17.9681 1.72730   3
  -7  -2  -3 4.80224 1.21626   1
   7   2   3 5.46798 1.16098   7
  -8   3   3 25.7612 2.03452   1
   7  -3  -3 35.8190 1.97318   7
  -7   3   3 34.4511 2.05919   1
   6  -3  -3 4.28050 0.89323   7
   6  -3  -3 5.64890 0.85973   7
  -6   3   3 6.43340 1.01858   1
  -6   3   3 4.70077 1.18927   2
   5  -3  -3 11.0426 1.07211   1
   5  -3  -3 11.7874 1.19122   7
   5  -3  -3 11.4446 1.09073   7
  -5   3   3 10.4711 1.07277   1
  -5   3   3 9.34417 0.81191   6
  -5   3   3 11.7941 1.07823   2
   4  -3  -3 103.702 2.83482   1
   4  -3  -3 102.659 3.06585   7
   4  -3  -3 104.687 2.90596   7
   4  -3  -3 101.052 2.75272   6
  -4   3   3 102.788 2.71874   6
  -4   3   3 102.680 2.70112   2
  -4   3   3 104.640 2.91741   1
   3  -3  -3 1.62210 0.48862   7
   3  -3  -3 1.26828 0.29207   2
   3  -3  -3 1.17554 0.45124   7
   3  -3  -3 1.50282 0.44716   1
   3  -3  -3 2.92766 0.54520   6
  -3   3   3 1.92234 0.43453   2
  -3   3   3 2.28583 0.51598   1
  -3   3   3 1.62285 0.43823   6
   2  -3  -3 0.70153 0.35812   1
   2  -3  -3 0.37204 0.37096   6
   2  -3  -3 0.41417 0.39510   7
   2  -3  -3 0.53283 0.38493   7
   2  -3  -3 0.31381 0.22977   2
  -2   3   3 -0.4870 0.32356   7
  -2   3   3 0.18499 0.30222   2
  -2   3   3 -0.3935 0.29186   6
  -2   3   3 -0.1108 0.24529   1
  -2   3   3 -0.1138 0.23207   7
   1  -3  -3 0.68097 0.43762   6
   1  -3  -3 0.55578 0.36220   1
   1  -3  -3 0.55197 0.43287   7
   1  -3  -3 0.67221 0.34341   7
   1  -3  -3 0.51714 0.28310   2
  -1   3   3 0.13928 0.31696   2
  -1   3   3 0.94728 0.42198   6
  -1   3   3 0.36216 0.29461   7
  -1   3   3 0.16181 0.32189   1
   0  -3  -3 1.42902 0.39250   1
   0  -3  -3 0.46695 0.40542   7
   0  -3  -3 0.53033 0.38473   6
   0  -3  -3 1.19980 0.23091   3
   0   3   3 0.55429 0.33177   2
   0   3   3 1.11502 0.38441   7
   0   3   3 1.04556 0.40621   1
   0   3   3 0.83793 0.40575   6
   0   3   3 0.28962 0.38724   7
  -1  -3  -3 32.3263 1.40820   6
  -1  -3  -3 33.8301 1.36340   1
  -1  -3  -3 33.5737 1.54033   7
  -1  -3  -3 34.4463 1.48792   7
   1   3   3 32.3849 1.41802   7
   1   3   3 34.0458 1.14941   2
   1   3   3 33.7799 1.49459   7
   1   3   3 34.3128 1.44289   6
   1   3   3 30.7749 1.26908   1
  -2  -3  -3 33.0269 1.46263   1
   2   3   3 34.1090 1.13331   4
   2   3   3 34.9227 1.17840   2
   2   3   3 32.1884 1.40444   6
   2   3   3 35.8940 1.56130   7
   2   3   3 33.1997 1.59220   7
   2   3   3 34.5382 1.43015   1
  -3  -3  -3 34.9015 1.65223   1
   3   3   3 34.5970 1.72153   7
   3   3   3 34.5858 1.08208   3
   3   3   3 37.6045 1.46860   6
   3   3   3 36.7307 1.57391   1
   3   3   3 36.3674 1.67424   7
  -4  -3  -3 47.7293 2.13813   1
   4   3   3 48.7354 1.96220   1
   4   3   3 48.7740 1.67379   6
   4   3   3 47.9430 1.57561   3
   4   3   3 49.7399 2.19718   7
   4   3   3 48.4307 2.05549   7
  -5  -3  -3 51.2990 2.40922   1
   5   3   3 50.1012 2.15816   7
   5   3   3 49.8182 2.34276   7
  -6  -3  -3 0.54898 0.67269   1
   6   3   3 0.14889 0.67356   7
  -7  -3  -3 3.13703 1.17781   1
  -8   4   3 1.07957 0.99115   1
   7  -4  -3 20.5608 1.76199   7
   7  -4  -3 22.8703 1.84250   7
  -7   4   3 21.2405 1.94144   1
   6  -4  -3 28.1877 1.88480   7
   6  -4  -3 27.1041 1.68297   7
  -6   4   3 26.0138 1.57864   2
  -6   4   3 27.6958 1.73777   1
   5  -4  -3 0.37971 0.64849   7
   5  -4  -3 0.51506 0.47475   6
   5  -4  -3 1.21251 0.57847   7
   5  -4  -3 -0.1968 0.44321   1
  -5   4   3 1.40374 0.51132   6
  -5   4   3 -0.0256 0.43707   1
  -5   4   3 0.52655 0.50859   2
   4  -4  -3 66.0131 2.26058   1
   4  -4  -3 64.5484 2.35676   7
   4  -4  -3 65.0105 2.47295   7
   4  -4  -3 64.8500 2.27225   6
  -4   4   3 65.2143 2.30668   1
  -4   4   3 65.3801 2.22241   6
  -4   4   3 64.9427 2.10504   2
   3  -4  -3 1.67366 0.57842   7
   3  -4  -3 2.73842 0.60851   7
   3  -4  -3 1.63323 0.54686   6
   3  -4  -3 1.29833 0.35740   2
   3  -4  -3 2.38276 0.60259   1
  -3   4   3 1.61450 0.58811   7
  -3   4   3 1.80505 0.47148   2
  -3   4   3 1.41402 0.51616   1
  -3   4   3 1.50654 0.56252   7
  -3   4   3 1.33074 0.52133   7
  -3   4   3 1.25080 0.47147   6
   2  -4  -3 257.185 5.96255   7
   2  -4  -3 262.294 5.95502   7
   2  -4  -3 263.942 5.37900   2
   2  -4  -3 268.564 5.80978   1
   2  -4  -3 269.084 6.07321   6
  -2   4   3 272.680 6.05523   6
  -2   4   3 281.930 5.81052   1
  -2   4   3 266.680 5.97467   7
  -2   4   3 270.883 5.53669   2
   1  -4  -3 2.67119 0.55450   1
   1  -4  -3 2.75853 0.64172   6
   1  -4  -3 5.19628 0.78436   7
   1  -4  -3 2.66669 0.64079   7
  -1   4   3 3.39432 0.64474   7
  -1   4   3 4.27546 0.59970   1
  -1   4   3 2.96652 0.61009   7
  -1   4   3 4.03523 0.56368   2
  -1   4   3 3.69062 0.66174   6
   0  -4  -3 23.5954 0.75552   3
   0  -4  -3 22.9250 1.33722   6
   0  -4  -3 19.7197 1.21514   7
   0  -4  -3 22.6095 1.18964   1
   0  -4  -3 22.0347 1.36048   7
   0   4   3 24.5523 1.34635   6
   0   4   3 24.0236 1.04134   2
   0   4   3 23.9648 1.16768   1
   0   4   3 21.6307 1.24170   7
   0   4   3 22.2274 1.24661   7
  -1  -4  -3 177.783 4.29306   1
  -1  -4  -3 187.326 4.50958   6
  -1  -4  -3 148.362 5.09635   7
   1   4   3 182.391 4.43990   7
   1   4   3 180.500 3.85476   2
   1   4   3 180.235 4.43429   6
   1   4   3 179.408 4.21421   1
   1   4   3 184.629 4.43783   7
  -2  -4  -3 32.8850 1.60145   1
  -2  -4  -3 31.7620 1.56892   6
   2   4   3 32.8133 1.23980   4
   2   4   3 34.6803 1.70739   7
   2   4   3 30.6320 1.46684   1
   2   4   3 33.8227 1.63048   7
   2   4   3 33.2835 1.57873   6
   2   4   3 30.3748 1.15213   2
  -3  -4  -3 0.57914 0.49431   1
   3   4   3 -0.2630 0.52769   7
   3   4   3 -0.1032 0.43800   6
   3   4   3 -0.0295 0.39004   1
   3   4   3 -0.6953 0.50340   7
  -4  -4  -3 15.1133 1.47633   1
   4   4   3 16.5546 1.46252   7
   4   4   3 16.0287 1.35177   7
  -5  -4  -3 0.09569 0.60835   1
   5   4   3 0.05249 0.69618   7
   5   4   3 0.65798 0.65773   7
  -6  -4  -3 2.22073 0.99277   1
   8  -5  -3 5.12511 1.29562   7
   8  -5  -3 4.84158 1.20416   7
  -8   5   3 1.16006 1.02224   1
   7  -5  -3 3.22068 1.09200   7
   7  -5  -3 2.37378 0.90136   7
  -7   5   3 4.57732 1.10089   1
   6  -5  -3 26.6472 1.85342   7
   6  -5  -3 23.7625 1.92451   7
  -6   5   3 24.1328 1.74215   1
  -6   5   3 20.6207 1.54520   2
   5  -5  -3 9.96263 1.22780   1
   5  -5  -3 8.40700 1.10817   6
   5  -5  -3 7.20201 1.11670   7
   5  -5  -3 11.1256 1.34571   7
  -5   5   3 9.58329 1.20424   1
  -5   5   3 8.75456 1.10125   2
   4  -5  -3 1.53185 0.46876   2
   4  -5  -3 0.48851 0.53361   1
   4  -5  -3 1.36124 0.65156   7
   4  -5  -3 1.23765 0.66728   7
   4  -5  -3 1.37698 0.63129   6
  -4   5   3 1.02587 0.53617   1
  -4   5   3 0.98163 0.55448   2
   3  -5  -3 0.59857 0.47101   1
   3  -5  -3 -0.0239 0.45750   6
   3  -5  -3 -0.0906 0.26603   2
   3  -5  -3 -0.4109 0.38938   7
   3  -5  -3 -0.3361 0.43257   7
  -3   5   3 0.35699 0.39828   1
  -3   5   3 0.33693 0.37043   7
  -3   5   3 -0.2547 0.35808   2
   2  -5  -3 2.77053 0.74723   6
   2  -5  -3 2.29978 0.62518   1
   2  -5  -3 2.05052 0.62972   7
   2  -5  -3 2.40242 0.64394   7
  -2   5   3 1.87982 0.56288   7
  -2   5   3 2.68545 0.55489   2
  -2   5   3 2.41237 0.64386   7
  -2   5   3 3.12265 0.64519   1
   1  -5  -3 1.06035 0.51849   6
   1  -5  -3 1.27541 0.54559   7
   1  -5  -3 1.65813 0.53764   1
   1  -5  -3 1.57227 0.59167   7
  -1   5   3 1.79507 0.49738   2
  -1   5   3 1.45829 0.60100   7
  -1   5   3 1.44280 0.48204   1
  -1   5   3 1.53349 0.50050   7
   0  -5  -3 0.31321 0.51024   7
   0  -5  -3 0.71145 0.44043   7
   0  -5  -3 0.74627 0.53196   6
   0  -5  -3 0.43242 0.43086   1
   0   5   3 0.75521 0.48929   7
   0   5   3 0.91856 0.39824   2
   0   5   3 0.90084 0.45154   1
   0   5   3 0.95886 0.46371   7
  -1  -5  -3 44.5692 1.93185   1
  -1  -5  -3 49.1797 2.13737   6
   1   5   3 45.6844 2.01402   7
   1   5   3 46.3257 1.86939   1
   1   5   3 48.6752 2.00314   7
   1   5   3 43.4764 1.49257   2
  -2  -5  -3 60.4600 2.40264   6
  -2  -5  -3 57.5592 2.29577   1
   2   5   3 59.1573 2.29618   7
   2   5   3 58.6447 2.20411   1
   2   5   3 58.0918 2.31419   7
   2   5   3 57.5509 1.88756   4
  -3  -5  -3 16.2411 1.54283   1
   3   5   3 13.7872 1.34731   7
   3   5   3 18.0059 1.42779   7
  -4  -5  -3 2.15584 0.78151   1
   4   5   3 2.31420 0.75106   7
   4   5   3 1.89082 0.78837   7
  -5  -5  -3 5.66611 1.15737   1
   5   5   3 4.99859 0.93387   7
  -6  -5  -3 17.6465 2.05386   1
   8  -6  -3 0.44188 1.10210   7
   8  -6  -3 -0.2622 0.94925   7
  -8   6   3 -0.2167 0.79675   1
   7  -6  -3 3.56372 1.27478   7
   7  -6  -3 4.20806 1.23280   7
  -7   6   3 4.65211 1.19067   1
  -7   6   3 3.28817 1.00977   2
   6  -6  -3 34.6299 2.45428   7
   6  -6  -3 35.4428 2.05463   6
   6  -6  -3 36.2702 2.29375   7
  -6   6   3 41.0901 2.27108   1
  -6   6   3 36.8614 2.02126   2
   5  -6  -3 12.7916 1.06915   2
   5  -6  -3 11.3968 1.42252   1
   5  -6  -3 14.7698 1.73206   7
   5  -6  -3 12.3369 1.53267   7
   5  -6  -3 11.7019 1.44306   6
  -5   6   3 11.7532 1.40122   1
  -5   6   3 13.4650 1.36761   2
   4  -6  -3 2.07464 0.55993   2
   4  -6  -3 0.99126 0.73571   7
   4  -6  -3 2.07116 0.73435   1
   4  -6  -3 0.98131 0.66062   6
   4  -6  -3 1.43365 0.66614   7
  -4   6   3 0.89509 0.62327   2
  -4   6   3 2.49666 0.71169   1
   3  -6  -3 16.5609 1.58821   1
   3  -6  -3 13.6719 1.49689   7
   3  -6  -3 17.9339 1.74584   6
   3  -6  -3 14.3498 1.55427   7
  -3   6   3 16.1956 1.30465   2
  -3   6   3 15.8677 1.50276   1
   2  -6  -3 1.81412 0.75776   6
   2  -6  -3 2.33849 0.71517   1
  -2   6   3 2.46243 0.66229   7
  -2   6   3 1.30711 0.54386   7
  -2   6   3 2.10914 0.64974   1
  -2   6   3 2.44368 0.56263   2
   1  -6  -3 29.5247 1.86729   6
   1  -6  -3 32.1946 1.72517   1
  -1   6   3 28.2665 1.66378   7
  -1   6   3 26.7386 1.32984   2
  -1   6   3 31.1553 1.78966   7
  -1   6   3 32.5148 1.65006   1
   0  -6  -3 4.74319 0.98852   6
   0  -6  -3 6.09050 0.95340   1
   0   6   3 6.07829 1.03076   7
   0   6   3 6.03742 0.69507   2
   0   6   3 9.78413 1.17775   1
   0   6   3 6.45511 1.01313   7
  -1  -6  -3 74.0956 2.96226   6
  -1  -6  -3 74.5981 2.78423   1
   1   6   3 73.5055 2.80910   7
   1   6   3 76.4941 2.78179   7
   1   6   3 76.0672 2.64210   1
  -2  -6  -3 0.70671 0.56468   1
  -2  -6  -3 0.00378 0.54787   6
   2   6   3 0.23010 0.37745   4
   2   6   3 -0.6761 0.50420   7
   2   6   3 0.52414 0.58227   7
  -3  -6  -3 6.35455 1.11117   1
   3   6   3 4.47626 0.91757   7
   3   6   3 4.86523 1.05900   7
  -4  -6  -3 0.63455 0.80497   1
   4   6   3 0.02857 0.77017   7
   4   6   3 -0.1426 0.73067   7
  -5  -6  -3 0.93219 0.92652   1
  -7   7   3 10.7225 1.51969   2
  -7   7   3 9.78004 1.64501   1
   6  -7  -3 3.68570 1.02004   6
  -6   7   3 1.47217 0.88569   1
  -6   7   3 1.90850 0.86738   2
   5  -7  -3 6.24307 1.26719   6
   5  -7  -3 7.19558 1.26640   1
   5  -7  -3 7.89531 0.96454   2
  -5   7   3 7.18555 1.22822   1
  -5   7   3 6.87600 1.08841   2
   4  -7  -3 0.62568 0.72929   6
   4  -7  -3 1.21935 0.76618   1
  -4   7   3 1.06785 0.68254   2
  -4   7   3 0.75593 0.66861   1
   3  -7  -3 -0.8749 0.63122   6
   3  -7  -3 0.74734 0.68046   1
  -3   7   3 0.34277 0.57727   1
  -3   7   3 0.20104 0.58075   2
   2  -7  -3 -0.1191 0.59866   6
   2  -7  -3 0.58552 0.62474   1
  -2   7   3 0.24332 0.47861   2
  -2   7   3 1.38629 0.57764   1
   1  -7  -3 1.21707 0.78453   6
   1  -7  -3 4.05628 0.97091   1
  -1   7   3 1.98059 0.73026   7
  -1   7   3 4.10068 0.87245   1
  -1   7   3 4.16159 0.94173   7
  -1   7   3 2.13779 0.58916   2
   0  -7  -3 6.01035 1.22328   6
   0  -7  -3 5.83202 1.09019   1
   0   7   3 6.56246 1.08144   7
   0   7   3 3.99081 0.62622   2
   0   7   3 4.19734 0.84285   1
   0   7   3 5.57931 1.09582   7
  -1  -7  -3 5.03657 1.15772   6
  -1  -7  -3 3.90066 0.98947   1
   1   7   3 3.23280 0.68827   4
   1   7   3 5.83803 1.12460   7
   1   7   3 5.21897 1.00199   7
  -2  -7  -3 0.16054 0.63784   6
  -2  -7  -3 0.12561 0.68051   1
   2   7   3 0.07789 0.70404   7
   2   7   3 -0.2337 0.68489   7
  -3  -7  -3 18.0590 1.87581   1
   3   7   3 20.2888 1.64043   7
   3   7   3 21.1842 1.69036   7
  -4  -7  -3 32.4380 2.37233   1
   6  -8  -3 4.39412 1.11650   6
  -6   8   3 3.04694 1.07611   1
  -6   8   3 3.70011 0.99913   2
   5  -8  -3 1.21426 0.92093   6
   5  -8  -3 2.73650 1.27272   1
   5  -8  -3 1.34378 0.74187   2
  -5   8   3 0.53242 0.77670   2
  -5   8   3 1.29628 0.82824   1
   4  -8  -3 5.71202 1.28039   1
   4  -8  -3 4.84421 1.29367   6
  -4   8   3 10.0662 1.26286   2
  -4   8   3 7.30125 1.29153   1
   3  -8  -3 16.5680 2.05587   6
   3  -8  -3 14.5595 1.78294   1
  -3   8   3 13.8393 1.56016   1
  -3   8   3 13.8074 1.34867   2
   2  -8  -3 5.64788 1.22575   6
   2  -8  -3 3.60017 0.99735   1
  -2   8   3 3.31589 0.78595   2
  -2   8   3 4.24992 0.91687   1
   1  -8  -3 12.2351 1.57563   1
   1  -8  -3 15.4382 1.90625   6
  -1   8   3 11.7516 1.36039   1
   0  -8  -3 6.53417 1.31886   6
   0  -8  -3 7.15172 1.28599   1
   0   8   3 4.57620 1.05907   7
   0   8   3 2.26058 0.88785   7
  -1  -8  -3 10.0112 1.53913   1
  -1  -8  -3 7.86834 1.43837   6
   1   8   3 10.5299 1.38899   7
   1   8   3 10.0282 1.41902   7
  -2  -8  -3 41.2652 2.52316   1
  -2  -8  -3 43.5383 2.55251   6
   2   8   3 38.2326 2.27139   7
   2   8   3 37.6907 2.17821   7
   2   8   3 38.2565 2.25268   7
  -3  -8  -3 1.48995 0.85220   1
   5  -9  -3 0.14923 0.70806   2
  -5   9   3 1.73954 1.02023   1
  -5   9   3 0.48711 0.84802   2
   4  -9  -3 0.30880 0.92488   1
  -4   9   3 0.45691 0.74527   1
  -4   9   3 -0.4286 0.66470   2
   3  -9  -3 0.56764 0.92796   1
  -3   9   3 -0.4803 0.61972   2
   2  -9  -3 0.61763 0.90666   1
  -2   9   3 0.05612 0.48924   2
   1  -9  -3 0.49446 0.82415   1
   0  -9  -3 1.33676 0.94137   1
   0   9   3 2.21516 1.02470   7
   0   9   3 1.33167 1.02186   7
  -1  -9  -3 18.7978 2.11686   1
   1   9   3 14.6965 1.64934   7
   1   9   3 16.4665 1.87251   7
  -2  -9  -3 23.3739 2.48585   1
   2   9   3 20.8243 1.87419   7
   2   9   3 21.5121 1.97664   7
   3 -10  -3 2.83557 1.21608   1
   2 -10  -3 1.20079 1.28275   1
   1 -10  -3 5.09736 1.46004   1
   1 -10   4 -0.9011 0.93851   1
  -2  10  -4 8.91330 1.30465   7
   2 -10   4 7.25944 1.63924   1
  -3  10  -4 12.9231 1.73631   7
  -3  10  -4 8.78050 1.55973   7
   3 -10   4 11.6042 1.87951   1
   2   9  -4 0.25690 0.84652   4
  -2  -9   4 1.21634 0.98116   1
   1   9  -4 0.27252 0.99117   4
  -1  -9   4 2.13957 0.84569   1
   0  -9   4 7.97394 1.45404   1
   1  -9   4 3.13661 1.10975   1
  -2   9  -4 0.56048 0.77693   7
  -2   9  -4 -0.0639 0.82468   7
   2  -9   4 1.18233 0.92300   1
  -3   9  -4 0.26351 0.93842   7
  -3   9  -4 2.83737 1.03667   7
   3  -9   4 -1.0081 0.82570   1
   4  -9   4 8.58366 1.56898   1
   5  -9   4 2.22491 1.25296   1
   3   8  -4 -0.1564 0.85378   4
  -3  -8   4 0.80569 0.77740   1
   2   8  -4 38.3232 2.41659   4
  -2  -8   4 37.2621 2.23236   1
  -2  -8   4 31.0482 2.37567   6
   1   8  -4 46.9567 2.66500   4
  -1  -8   4 44.4785 2.79722   6
  -1  -8   4 43.1782 2.40238   1
   0  -8   4 54.1021 2.62127   1
   0  -8   4 51.9041 2.92939   6
  -1   8  -4 15.2521 1.38396   7
  -1   8  -4 16.2890 1.36920   7
   1  -8   4 14.0894 1.82875   6
   1  -8   4 16.5065 1.73698   1
  -2   8  -4 22.4825 1.67872   7
  -2   8  -4 22.0023 1.77822   7
   2  -8   4 20.4812 2.14128   6
   2  -8   4 22.2024 2.04409   1
  -3   8  -4 2.11779 0.88361   7
  -3   8  -4 0.77707 0.93237   7
   3  -8   4 1.68675 0.93276   1
   3  -8   4 0.55137 0.92592   6
   4  -8   4 26.7210 2.36416   1
   4  -8   4 17.4708 2.13752   6
   5  -8   4 11.8316 1.83293   6
   5  -8   4 17.0924 2.06784   1
   5  -8   4 16.2902 1.57000   2
   6  -8   4 0.60475 1.03799   1
   6  -8   4 0.54355 0.87622   2
   4   7  -4 2.07307 0.87795   4
  -4  -7   4 2.98889 1.02235   1
   3   7  -4 5.13750 1.17323   4
  -3  -7   4 6.16799 1.18617   6
  -3  -7   4 3.87943 0.88954   1
   2   7  -4 20.5254 1.91843   4
  -2  -7   4 20.1834 1.54867   1
  -2  -7   4 20.4851 1.98418   6
   1   7  -4 0.72419 0.75587   4
  -1  -7   4 0.28406 0.72861   6
  -1  -7   4 0.71928 0.63344   1
   0  -7   4 0.76232 0.58979   1
   0  -7   4 0.64881 0.68491   6
  -1   7  -4 0.27119 0.52865   7
  -1   7  -4 0.13431 0.55369   7
   1  -7   4 0.14902 0.53184   1
   1  -7   4 -0.4517 0.50125   6
  -2   7  -4 7.94552 1.14131   7
   2  -7   4 8.73158 1.33364   6
   2  -7   4 8.81891 1.23865   1
  -3   7  -4 0.16352 0.52708   1
  -3   7  -4 0.36365 0.72827   7
  -3   7  -4 1.20501 0.74455   7
   3  -7   4 -0.6822 0.61181   6
   3  -7   4 -0.2581 0.58898   1
  -4   7  -4 24.6298 2.58944   7
  -4   7  -4 25.4015 2.97671   7
  -4   7  -4 20.7606 1.54529   1
   4  -7   4 16.6608 1.82549   6
   4  -7   4 24.7818 2.16164   1
  -5   7  -4 7.97834 1.21129   1
   5  -7   4 12.1279 1.33251   2
   5  -7   4 8.10707 1.49602   6
   5  -7   4 6.40408 1.27874   1
  -6   7  -4 9.11190 1.39454   1
   6  -7   4 5.08907 1.07776   2
   6  -7   4 4.90384 1.44201   6
   6  -7   4 4.57949 1.22891   1
  -7   7  -4 15.8848 1.98549   1
   7  -7   4 20.1056 1.76020   2
  -5  -6   4 4.89281 1.04830   1
   4   6  -4 -0.3536 0.72527   4
  -4  -6   4 -0.1156 0.63938   1
   3   6  -4 7.34721 1.22755   4
  -3  -6   4 6.72595 1.04277   1
  -3  -6   4 7.28566 1.10858   6
   2   6  -4 106.612 3.60619   4
  -2  -6   4 107.591 3.65701   6
  -2  -6   4 107.512 3.31671   1
   1   6  -4 52.7200 2.38777   4
  -1  -6   4 51.9040 2.12451   1
  -1  -6   4 52.0265 2.45232   6
   0  -6   4 0.72081 0.50066   1
   0  -6   4 0.10065 0.53357   6
  -1   6  -4 142.264 3.71821   7
  -1   6  -4 136.853 3.55826   1
  -1   6  -4 144.467 3.64151   7
   1  -6   4 142.931 3.96710   1
   1  -6   4 147.142 4.40724   6
  -2   6  -4 183.478 4.51115   7
  -2   6  -4 172.885 4.31728   1
  -2   6  -4 170.251 4.53090   7
   2  -6   4 169.244 4.96384   6
   2  -6   4 175.165 4.66040   1
  -3   6  -4 11.8735 1.25535   7
  -3   6  -4 13.9440 1.47631   7
  -3   6  -4 12.9721 1.23517   1
   3  -6   4 10.6066 1.37236   6
   3  -6   4 14.2031 1.48474   1
  -4   6  -4 10.6933 1.34680   7
  -4   6  -4 13.3144 1.52530   7
  -4   6  -4 13.1107 1.38305   1
   4  -6   4 10.9317 1.39957   6
   4  -6   4 10.5308 1.35009   1
  -5   6  -4 0.56349 0.57828   1
   5  -6   4 -0.0276 0.71971   1
   5  -6   4 -0.0818 0.59124   2
   5  -6   4 -0.3750 0.55940   6
  -6   6  -4 0.80874 0.72634   1
   6  -6   4 -0.0989 0.80318   6
   6  -6   4 0.84308 0.92984   1
   6  -6   4 0.76605 0.77312   2
  -7   6  -4 0.67119 0.79190   1
   7  -6   4 2.11338 0.94858   2
  -6  -5   4 9.40171 1.38437   1
  -5  -5   4 22.5084 1.72215   1
   4   5  -4 25.7046 1.43866   5
  -4  -5   4 27.5630 1.63904   1
  -4  -5   4 21.7322 1.45114   6
   3   5  -4 -0.3621 0.50754   4
  -3  -5   4 0.08035 0.44870   1
  -3  -5   4 -0.5197 0.49809   6
   2   5  -4 17.9707 1.37369   4
  -2  -5   4 16.9120 1.16287   1
  -2  -5   4 15.6695 1.42131   6
  -1  -5   4 7.06990 1.00199   6
  -1  -5   4 8.07722 0.88789   1
   0   5  -4 8.55229 0.76554   7
   0   5  -4 7.12273 0.69157   1
   0  -5   4 7.73806 1.04666   6
   0  -5   4 7.46799 0.83600   1
  -1   5  -4 0.28098 0.40027   7
  -1   5  -4 0.60528 0.34499   1
  -1   5  -4 1.11815 0.46750   7
   1  -5   4 0.09846 0.37943   1
   1  -5   4 -0.1164 0.41394   6
  -2   5  -4 3.06683 0.64241   7
  -2   5  -4 5.47176 0.71061   1
  -2   5  -4 4.40819 0.77395   7
   2  -5   4 3.10704 0.65361   1
   2  -5   4 2.98769 0.73804   6
  -3   5  -4 1.71337 0.57612   1
  -3   5  -4 2.64196 0.75044   7
  -3   5  -4 3.00544 0.70820   7
   3  -5   4 3.13392 0.71613   1
   3  -5   4 3.73161 0.80472   6
  -4   5  -4 0.75732 0.65772   7
  -4   5  -4 1.15128 0.57337   1
  -4   5  -4 0.43812 0.53757   7
  -4   5  -4 1.81814 0.74233   7
   4  -5   4 1.16564 0.59172   6
   4  -5   4 2.29132 0.58990   2
   4  -5   4 1.48466 0.66720   1
  -5   5  -4 16.2143 1.51176   1
   5  -5   4 18.1472 1.42584   2
   5  -5   4 15.9702 1.67145   1
   5  -5   4 14.0198 1.42361   6
  -6   5  -4 0.08183 0.62012   1
   6  -5   4 1.30239 0.81619   1
   6  -5   4 0.61092 0.63267   2
  -7   5  -4 16.6247 1.78299   1
   7  -5   4 18.4814 1.51380   2
  -8   5  -4 6.92524 1.42029   1
  -7  -4   4 19.9139 1.98408   1
  -6  -4   4 3.37225 0.92553   1
  -5  -4   4 24.7353 1.62599   1
   4   4  -4 1.84071 0.49319   5
   4   4  -4 2.89276 0.60741   3
  -4  -4   4 2.01435 0.59529   1
  -4  -4   4 4.08665 0.69321   6
   3   4  -4 59.6965 2.09772   6
   3   4  -4 57.3856 2.33186   4
   3   4  -4 64.1291 2.06379   3
  -3  -4   4 60.8183 2.17737   6
  -3  -4   4 65.3797 2.11550   1
   2   4  -4 1.51503 0.47350   6
   2   4  -4 2.85078 0.68153   4
  -2  -4   4 1.65598 0.45460   1
  -2  -4   4 2.33793 0.57624   6
   1   4  -4 260.654 5.83874   6
  -1  -4   4 263.764 5.92167   6
  -1  -4   4 259.104 5.44972   1
   0   4  -4 119.053 3.34384   6
   0   4  -4 126.545 2.78312   1
   0  -4   4 128.311 3.45893   6
   0  -4   4 122.163 3.02676   1
  -1   4  -4 16.2455 1.09262   6
  -1   4  -4 13.8860 0.81578   1
  -1   4  -4 17.1559 0.94953   7
   1  -4   4 15.6451 1.12011   6
   1  -4   4 16.5122 0.96922   1
  -2   4  -4 3.90355 0.74072   7
  -2   4  -4 4.13258 0.61036   1
  -2   4  -4 4.89438 0.84678   6
  -2   4  -4 4.74219 0.70160   7
   2  -4   4 4.32020 0.77026   6
   2  -4   4 4.56646 0.69958   1
  -3   4  -4 45.9767 1.75034   1
  -3   4  -4 44.7924 1.92729   7
  -3   4  -4 46.7742 1.96379   7
  -3   4  -4 44.6609 1.90913   7
   3  -4   4 42.6469 1.88059   7
   3  -4   4 44.6310 1.88981   6
   3  -4   4 42.8503 1.95789   7
   3  -4   4 46.7479 1.89581   1
  -4   4  -4 6.02378 0.98275   7
  -4   4  -4 5.86554 0.82771   1
  -4   4  -4 6.33813 0.99591   7
   4  -4   4 5.82948 0.84973   6
   4  -4   4 5.84329 0.96169   1
   4  -4   4 6.39673 0.79554   2
   4  -4   4 4.24999 0.86246   7
   4  -4   4 6.30277 0.97521   7
  -5   4  -4 9.09316 1.13046   1
   5  -4   4 9.05573 1.20648   1
   5  -4   4 9.27513 1.02064   2
   5  -4   4 8.50738 0.99432   6
  -6   4  -4 1.34564 0.73947   1
   6  -4   4 1.34379 0.69653   2
   6  -4   4 1.75351 0.85708   1
  -7   4  -4 3.60840 1.07329   1
   7  -4   4 4.04643 0.84825   2
  -8   4  -4 2.44686 1.11229   1
  -7  -3   4 49.2592 2.63405   1
   6   3  -4 14.1441 1.48935   3
  -6  -3   4 10.9174 1.29450   1
   5   3  -4 8.73418 1.08774   3
  -5  -3   4 10.4228 1.10121   1
   4   3  -4 29.3607 1.27468   5
   4   3  -4 25.6849 1.43395   3
  -4  -3   4 28.9417 1.22873   6
  -4  -3   4 28.0013 1.36244   1
   3   3  -4 34.0941 1.39858   5
   3   3  -4 34.4844 1.50756   3
   3   3  -4 37.3436 1.71954   4
   3   3  -4 37.4596 1.38521   6
  -3  -3   4 34.4152 1.34984   1
  -3  -3   4 35.9205 1.40539   6
   2   3  -4 4.50322 0.62958   6
   2   3  -4 5.13761 0.74784   4
   2   3  -4 6.00546 0.66551   3
  -2  -3   4 6.11893 0.56331   1
  -2  -3   4 5.47015 0.66414   6
  -2  -3   4 5.33193 0.56193   1
   1   3  -4 9.95295 0.86084   6
   1   3  -4 9.11576 0.92067   4
  -1  -3   4 9.86932 0.62301   1
  -1  -3   4 9.55686 0.56798   1
  -1  -3   4 10.0215 0.89133   6
   0   3  -4 -0.1530 0.26470   6
   0   3  -4 -0.1246 0.07100   1
   0  -3   4 0.13439 0.26089   1
   0  -3   4 0.14713 0.34153   6
  -1   3  -4 2.32144 0.45378   7
  -1   3  -4 1.41791 0.36750   7
  -1   3  -4 2.09184 0.36389   1
  -1   3  -4 1.64144 0.44999   6
   1  -3   4 2.04747 0.45028   1
   1  -3   4 1.88964 0.50491   6
  -2   3  -4 21.0413 1.00500   1
  -2   3  -4 22.5174 1.17735   7
  -2   3  -4 21.9631 1.12931   6
  -2   3  -4 22.8937 1.19347   7
  -2   3  -4 23.2846 1.15237   7
   2  -3   4 22.6354 1.17509   6
   2  -3   4 23.6689 1.13863   1
  -3   3  -4 2.96695 0.55344   6
  -3   3  -4 2.90702 0.61496   7
  -3   3  -4 2.98553 0.59296   1
  -3   3  -4 2.61428 0.67381   7
   3  -3   4 3.69049 0.72992   7
   3  -3   4 3.37272 0.53419   2
   3  -3   4 2.52735 0.63239   7
   3  -3   4 2.17703 0.56324   1
   3  -3   4 2.33414 0.57962   6
  -4   3  -4 31.3495 1.52498   1
  -4   3  -4 30.5941 1.67805   7
  -4   3  -4 29.5664 1.65229   7
   4  -3   4 30.5716 1.58956   1
   4  -3   4 29.7743 1.33824   2
   4  -3   4 30.2943 1.41150   6
   4  -3   4 27.4224 1.72718   7
   4  -3   4 29.1871 1.59272   7
  -5   3  -4 20.8618 1.42577   1
   5  -3   4 19.2230 1.12706   6
   5  -3   4 20.1156 1.21570   2
   5  -3   4 19.1455 1.44626   1
   5  -3   4 16.6369 1.44894   7
   5  -3   4 16.2754 1.65664   7
  -6   3  -4 36.1389 2.01231   1
   6  -3   4 36.8011 1.70956   2
   6  -3   4 34.7943 2.01850   1
  -7   3  -4 3.16135 0.89768   1
  -8   3  -4 4.72898 1.28776   1
   7   2  -4 3.88348 1.14287   3
  -7  -2   4 3.49239 0.99106   1
   6   2  -4 12.8000 1.48824   3
  -6  -2   4 14.4733 1.41779   1
   5   2  -4 88.6872 3.05604   3
  -5  -2   4 85.0877 2.73246   1
   4   2  -4 2.05204 0.42432   5
   4   2  -4 1.96557 0.60034   3
  -4  -2   4 1.66392 0.36085   6
  -4  -2   4 1.10316 0.42868   1
   3   2  -4 360.021 7.46856   3
   3   2  -4 365.715 7.08603   5
  -3  -2   4 361.228 7.00338   1
  -3  -2   4 356.410 6.98122   1
  -3  -2   4 359.876 6.96229   6
   2   2  -4 32.0041 1.19268   5
   2   2  -4 31.9828 1.15189   6
   2   2  -4 31.0651 1.27488   3
   2   2  -4 34.2520 1.42562   4
  -2  -2   4 32.6172 0.98578   1
  -2  -2   4 30.3300 1.15791   6
  -2  -2   4 32.1554 0.96387   1
   1   2  -4 125.280 3.07316   4
   1   2  -4 126.250 2.96276   3
   1   2  -4 128.232 2.93956   6
  -1  -2   4 127.964 2.96564   6
   0   2  -4 115.868 2.75291   6
   0  -2   4 115.648 2.76707   6
   0  -2   4 114.433 2.38760   1
   0  -2   4 114.506 2.34562   1
  -1   2  -4 201.936 4.08856   7
  -1   2  -4 197.950 4.06575   7
  -1   2  -4 196.341 3.97913   1
  -1   2  -4 203.678 4.30098   6
   1  -2   4 202.518 4.11001   1
   1  -2   4 203.238 4.32165   6
  -2   2  -4 372.853 7.32584   6
  -2   2  -4 371.808 7.26876   1
  -2   2  -4 369.933 7.44491   7
  -2   2  -4 377.873 7.48354   7
   2  -2   4 372.547 7.47436   7
   2  -2   4 382.280 7.39256   6
   2  -2   4 388.402 7.60374   7
   2  -2   4 361.904 7.36694   1
  -3   2  -4 89.8388 2.50709   1
  -3   2  -4 90.2872 2.69598   7
  -3   2  -4 89.9607 2.68791   7
   3  -2   4 92.0448 2.68075   7
   3  -2   4 90.5452 2.39225   6
   3  -2   4 88.5441 2.79230   7
   3  -2   4 90.9829 2.59926   1
   3  -2   4 91.0812 2.30401   2
  -4   2  -4 6.13199 0.90149   7
  -4   2  -4 7.40095 1.02748   7
  -4   2  -4 6.30062 0.80419   1
   4  -2   4 5.55218 0.85322   7
   4  -2   4 7.45745 0.74390   6
   4  -2   4 6.07342 0.71460   2
   4  -2   4 7.69663 0.93713   1
   4  -2   4 3.80406 0.81818   7
  -5   2  -4 0.22808 0.51304   1
   5  -2   4 0.38101 0.32173   6
   5  -2   4 0.30848 0.59057   1
   5  -2   4 -0.1840 0.47086   2
   5  -2   4 0.93806 0.59306   7
   5  -2   4 2.05269 0.83997   7
  -6   2  -4 3.19565 0.86139   1
   6  -2   4 3.30346 0.93874   7
   6  -2   4 2.87279 0.84645   1
   6  -2   4 4.82767 1.01802   7
   6  -2   4 3.52196 0.71430   2
  -7   2  -4 5.61982 1.13261   1
   7  -2   4 5.03593 1.20318   7
  -8   2  -4 0.39226 0.87353   1
   8  -2   4 0.61787 1.06797   7
   8   1  -4 12.7632 1.91780   3
  -8  -1   4 16.4765 1.78776   1
   7   1  -4 10.3473 1.53826   3
  -7  -1   4 16.5089 1.64243   1
   6   1  -4 64.0394 2.90190   3
  -6  -1   4 66.6914 2.55055   1
   5   1  -4 71.0935 2.78756   3
  -5  -1   4 74.9825 2.44086   1
   4   1  -4 2.41884 0.63528   3
  -4  -1   4 2.97701 0.53255   1
   3   1  -4 69.4030 2.19734   3
   3   1  -4 66.6790 1.77707   5
  -3  -1   4 66.6613 1.73410   1
  -3  -1   4 65.8438 1.59626   6
  -3  -1   4 65.1049 1.70590   1
   2   1  -4 5.69423 0.66564   4
   2   1  -4 5.32773 0.64689   3
   2   1  -4 7.06827 0.61024   5
  -2  -1   4 5.88572 0.50449   6
   1   1  -4 0.11416 0.26610   3
   1   1  -4 0.37668 0.25177   5
   1   1  -4 -0.0453 0.24320   4
  -1  -1   4 0.57807 0.22748   6
   0   1  -4 8.25480 0.58646   5
   0  -1   4 8.45267 0.58390   6
  -1   1  -4 5.97265 0.43861   1
  -1   1  -4 6.89266 0.52438   7
  -1   1  -4 6.02378 0.49859   7
   1  -1   4 5.64572 0.51695   6
   1  -1   4 6.15613 0.46273   1
  -2   1  -4 210.755 4.56061   7
  -2   1  -4 214.423 4.58802   7
  -2   1  -4 211.568 4.40822   1
   2  -1   4 210.344 4.56802   7
   2  -1   4 210.332 4.20731   2
   2  -1   4 210.348 4.65976   7
   2  -1   4 214.163 4.33209   6
   2  -1   4 209.598 4.46942   1
  -3   1  -4 76.7577 2.42388   7
  -3   1  -4 78.7482 2.44108   7
  -3   1  -4 77.8845 2.26430   1
   3  -1   4 77.8112 2.05677   2
   3  -1   4 76.4773 2.36950   7
   3  -1   4 77.8555 2.51670   7
   3  -1   4 76.5396 2.29038   1
   3  -1   4 79.5591 1.99522   6
  -4   1  -4 42.4833 1.79186   1
  -4   1  -4 44.4714 1.98379   7
   4  -1   4 44.6587 1.57072   2
   4  -1   4 45.1915 2.07389   7
   4  -1   4 46.1313 1.85832   1
   4  -1   4 45.3125 1.53170   2
   4  -1   4 45.6618 1.90568   7
   4  -1   4 47.0241 1.40131   6
  -5   1  -4 19.8194 1.40410   1
   5  -1   4 16.7939 1.34734   7
   5  -1   4 21.3708 1.15681   2
   5  -1   4 19.5486 1.38206   1
   5  -1   4 20.9506 1.62971   7
  -6   1  -4 67.2926 2.79239   1
   6  -1   4 71.1055 3.06267   7
   6  -1   4 65.8240 2.75030   7
   6  -1   4 70.1795 2.71538   1
  -7   1  -4 15.5754 1.70088   1
   7  -1   4 15.7372 1.82138   7
   7  -1   4 18.1830 1.75952   7
  -8   1  -4 20.2690 2.17099   1
   8  -1   4 16.4845 1.82686   7
   8  -1   4 18.4233 2.11086   7
   8   0  -4 2.06626 1.13718   3
  -8   0   4 3.03109 1.00606   1
   7   0  -4 1.69264 0.93888   3
  -7   0   4 1.25334 0.68020   1
   6   0  -4 12.9882 1.57420   3
  -6   0   4 13.7695 1.31097   1
   5   0  -4 82.4903 3.03584   3
  -5   0   4 82.6599 2.56169   1
   4   0  -4 0.77799 0.47146   3
  -4   0   4 0.95667 0.37534   1
   3   0  -4 14.3562 1.02466   3
  -3   0   4 13.3595 0.67917   1
  -3   0   4 15.1024 0.72275   1
   2   0  -4 0.09092 0.30016   3
   1   0  -4 930.844 16.5041   5
   1   0  -4 917.998 16.6761   3
   0   0  -4 319.784 5.88165   4
   0   0  -4 315.489 5.99698   5
   0   0  -4 316.969 6.08395   3
   0   0   4 317.704 5.77783   1
   0   0   4 328.268 5.78672   1
  -1   0  -4 -0.6490 0.25173   7
  -1   0  -4 -0.1942 0.17345   5
  -1   0  -4 0.08624 0.20500   1
  -1   0  -4 0.68488 0.20104   2
  -1   0  -4 0.04249 0.24885   7
   1   0   4 0.20351 0.22956   7
   1   0   4 0.06817 0.21278   1
   1   0   4 0.03414 0.19047   2
   1   0   4 0.19636 0.32099   7
  -2   0  -4 45.6860 1.28038   2
  -2   0  -4 43.9659 1.55421   7
  -2   0  -4 46.5831 1.11263   5
  -2   0  -4 45.2900 1.46994   1
  -2   0  -4 46.0334 1.64204   7
   2   0   4 47.0354 1.56679   7
   2   0   4 44.2466 1.67006   7
   2   0   4 45.4147 1.48366   1
   2   0   4 46.6940 1.49664   1
   2   0   4 46.5312 1.33329   2
  -3   0  -4 16.0370 0.98746   1
  -3   0  -4 14.7238 1.08674   7
   3   0   4 14.1801 0.78694   2
   3   0   4 14.3158 0.97832   7
   3   0   4 16.1689 0.97071   1
   3   0   4 14.0097 1.09916   7
   3   0   4 15.0244 0.84098   2
  -4   0  -4 86.3114 2.71057   1
  -4   0  -4 84.6895 2.88942   7
  -4   0  -4 83.4476 2.94424   7
   4   0   4 86.6251 2.76660   7
   4   0   4 84.4013 2.25487   2
   4   0   4 84.8093 2.63786   1
   4   0   4 83.1229 2.89278   7
   4   0   4 85.6519 2.27084   2
   4   0   4 86.1730 2.00639   6
  -5   0  -4 47.3772 2.13143   1
   5   0   4 50.0963 2.16673   7
   5   0   4 49.8591 2.12299   1
   5   0   4 46.2699 2.30252   7
   5   0   4 48.3565 1.60407   2
  -6   0  -4 3.27452 0.86208   1
   6   0   4 3.27692 0.89144   7
   6   0   4 3.37931 0.99436   7
  -7   0  -4 1.08099 0.78822   1
   7   0   4 0.47932 0.81207   7
   7   0   4 1.42134 1.02520   7
  -8   0  -4 3.79080 1.21063   1
   8   0   4 0.80746 1.10931   7
   8   0   4 2.79604 1.13356   7
   8  -1  -4 14.1012 1.97527   3
  -8   1   4 11.3860 1.55433   1
   7  -1  -4 3.17042 1.10345   3
  -7   1   4 0.46701 0.56629   1
   6  -1  -4 5.16191 1.15014   3
  -6   1   4 5.39643 0.87096   1
   5  -1  -4 43.0049 2.15702   3
  -5   1   4 41.1811 1.69831   1
  -5   1   4 42.0157 1.51041   2
  -4   1   4 21.8013 0.75997   6
  -4   1   4 21.6423 0.88377   2
  -4   1   4 22.0084 1.08334   1
   3  -1  -4 9.55515 0.97824   3
  -3   1   4 10.1969 0.65484   1
  -3   1   4 9.64693 0.57421   6
   2  -1  -4 23.6151 1.10920   3
  -2   1   4 24.0488 0.80645   1
  -2   1   4 23.2200 0.80383   1
  -2   1   4 23.1255 0.88046   6
   1  -1  -4 17.7920 0.61713   1
   1  -1  -4 25.3054 0.71056   7
   1  -1  -4 19.6472 0.86609   3
  -1   1   4 20.8766 0.67634   1
   0  -1  -4 0.21885 0.21321   7
   0  -1  -4 0.26312 0.22270   3
   0  -1  -4 0.09584 0.29320   7
   0  -1  -4 0.35441 0.22705   1
   0  -1  -4 0.51848 0.19038   2
   0   1   4 0.48005 0.22826   2
  -1  -1  -4 6.92267 0.66860   7
  -1  -1  -4 6.91665 0.54285   1
  -1  -1  -4 6.24439 0.45746   2
  -1  -1  -4 7.65158 0.73042   7
   1   1   4 7.06583 0.52367   2
   1   1   4 7.03336 0.58347   7
   1   1   4 6.48011 0.65307   7
   1   1   4 6.40471 0.56452   1
  -2  -1  -4 6.00318 0.66111   1
  -2  -1  -4 6.50348 0.84354   7
   2   1   4 6.31621 0.56249   2
   2   1   4 7.45414 0.84785   7
   2   1   4 5.58215 0.71344   7
   2   1   4 5.18318 0.59332   1
  -3  -1  -4 46.6432 1.78179   1
  -3  -1  -4 47.3242 1.97985   7
  -3  -1  -4 50.1558 1.97470   7
   3   1   4 50.0422 1.49045   2
   3   1   4 45.1852 1.43249   6
   3   1   4 48.0992 1.74306   1
   3   1   4 48.2625 1.48910   2
   3   1   4 48.3498 1.96284   7
   3   1   4 46.9107 1.73418   1
   3   1   4 45.6059 1.82062   7
  -4  -1  -4 37.6869 1.79899   1
   4   1   4 40.3144 1.94660   7
   4   1   4 39.5568 1.35759   2
   4   1   4 38.9313 1.36133   2
   4   1   4 42.7578 1.78679   1
   4   1   4 40.6678 1.26369   6
   4   1   4 42.1749 1.85733   7
  -5  -1  -4 22.5897 1.57424   1
   5   1   4 25.0047 1.77497   7
   5   1   4 28.7749 1.61647   1
   5   1   4 23.9506 1.57154   7
  -6  -1  -4 1.84038 0.82628   1
   6   1   4 1.91595 0.72069   7
   6   1   4 0.91135 0.84045   7
  -7  -1  -4 57.8436 3.00573   1
   7   1   4 63.9521 3.05762   7
   7   1   4 67.6935 2.78890   7
   8  -2  -4 0.08059 0.92053   3
  -8   2   4 0.10280 0.70698   1
   7  -2  -4 7.92705 1.54526   3
  -7   2   4 9.04390 1.23322   1
  -6   2   4 4.09695 0.78524   1
   5  -2  -4 14.5573 0.97234   1
  -5   2   4 13.7932 0.71014   6
  -5   2   4 13.8326 0.96326   2
  -5   2   4 15.3076 1.08435   1
   4  -2  -4 25.3891 1.22113   7
   4  -2  -4 25.2687 1.10408   1
   4  -2  -4 23.0480 1.09452   7
  -4   2   4 24.0684 1.00969   6
  -4   2   4 26.0609 1.05739   2
  -4   2   4 26.6286 1.22639   1
   3  -2  -4 280.760 5.84394   7
   3  -2  -4 289.746 5.92123   7
   3  -2  -4 292.490 5.80011   1
  -3   2   4 296.817 5.92322   6
  -3   2   4 299.004 5.91626   1
  -3   2   4 293.680 5.66113   2
   2  -2  -4 184.589 3.78440   1
   2  -2  -4 183.145 3.88277   7
   2  -2  -4 183.676 3.91143   7
  -2   2   4 175.429 3.61241   2
  -2   2   4 185.596 4.01322   6
  -2   2   4 180.555 3.81979   1
   1  -2  -4 15.1355 0.72319   1
   1  -2  -4 13.4100 0.80823   7
   1  -2  -4 15.5584 0.77942   7
   1  -2  -4 15.3685 0.77532   3
   1  -2  -4 14.3518 0.55151   2
  -1   2   4 15.0186 0.62304   2
  -1   2   4 14.6065 0.70461   1
  -1   2   4 13.2316 0.80955   6
   0  -2  -4 897.500 16.1871   3
   0  -2  -4 929.736 16.7144   7
   0  -2  -4 915.898 16.4736   1
   0  -2  -4 884.146 16.5831   7
   0   2   4 906.520 16.2415   2
   0   2   4 927.841 16.6882   6
   0   2   4 882.871 16.6059   7
   0   2   4 941.224 16.7192   7
   0   2   4 931.361 16.4977   1
  -1  -2  -4 1.21196 0.37764   1
  -1  -2  -4 1.33705 0.46033   7
   1   2   4 1.59996 0.46455   7
   1   2   4 1.03945 0.33579   2
   1   2   4 0.89208 0.36170   6
   1   2   4 1.60201 0.51798   7
   1   2   4 0.68009 0.35697   1
  -2  -2  -4 46.8878 1.85412   7
  -2  -2  -4 44.8643 1.65183   1
   2   2   4 43.8522 1.53046   6
   2   2   4 43.2618 1.58796   1
   2   2   4 46.8969 1.38484   2
   2   2   4 45.2516 1.80650   7
   2   2   4 42.1971 1.68309   7
  -3  -2  -4 0.49187 0.43929   1
   3   2   4 1.40986 0.36898   2
   3   2   4 0.23770 0.36574   1
   3   2   4 -0.2606 0.21413   2
   3   2   4 -0.0103 0.39955   7
   3   2   4 0.40086 0.36248   6
   3   2   4 -0.0321 0.46820   7
  -4  -2  -4 22.2693 1.44008   1
   4   2   4 20.0399 1.32045   1
   4   2   4 19.7103 1.38006   7
   4   2   4 19.8410 0.98922   6
   4   2   4 22.3413 1.53667   7
  -5  -2  -4 69.7664 2.83942   1
   5   2   4 77.1319 3.00644   1
   5   2   4 72.2389 2.94183   7
   5   2   4 74.6260 2.76039   7
  -6  -2  -4 1.95033 0.88043   1
   6   2   4 -1.2771 0.78306   7
   6   2   4 -0.1291 0.67185   7
  -7  -2  -4 9.60305 1.53793   1
   7   2   4 8.81817 1.43633   7
   7   2   4 10.0554 1.30803   7
   8  -3  -4 4.49072 1.46220   3
  -8   3   4 8.72641 1.46817   1
  -7   3   4 3.66912 0.93870   1
   6  -3  -4 3.02857 0.74035   7
   6  -3  -4 3.74067 0.74436   7
  -6   3   4 4.99950 0.88308   1
   5  -3  -4 0.23601 0.45018   7
   5  -3  -4 0.52934 0.38349   1
   5  -3  -4 0.25625 0.54766   7
  -5   3   4 0.16398 0.36753   1
  -5   3   4 0.25433 0.32563   6
  -5   3   4 0.05122 0.40521   2
   4  -3  -4 24.4528 1.28280   7
   4  -3  -4 20.9723 1.15123   1
   4  -3  -4 24.5840 1.34025   7
  -4   3   4 23.2716 1.23308   1
  -4   3   4 20.6630 1.10358   6
  -4   3   4 21.9131 1.08654   2
   3  -3  -4 3.57188 0.60668   7
   3  -3  -4 5.20657 0.72299   7
   3  -3  -4 3.48855 0.57581   1
   3  -3  -4 3.83761 0.63850   6
  -3   3   4 3.79318 0.53847   2
  -3   3   4 3.88473 0.63959   6
  -3   3   4 4.27583 0.60607   1
   2  -3  -4 0.51471 0.39449   6
   2  -3  -4 0.25502 0.34204   7
   2  -3  -4 0.30518 0.40194   7
   2  -3  -4 0.23525 0.15510   2
   2  -3  -4 0.79295 0.35363   1
  -2   3   4 0.49320 0.38300   6
  -2   3   4 0.50317 0.32235   2
  -2   3   4 0.47210 0.29953   1
   1  -3  -4 3.37112 0.54092   1
   1  -3  -4 3.24314 0.40515   2
   1  -3  -4 3.41941 0.50382   3
   1  -3  -4 3.35769 0.56324   7
   1  -3  -4 3.00504 0.56244   6
   1  -3  -4 3.17593 0.60662   7
  -1   3   4 2.11373 0.45072   7
  -1   3   4 3.92238 0.65587   7
  -1   3   4 3.22740 0.47400   2
  -1   3   4 3.37297 0.50051   1
  -1   3   4 4.17367 0.62552   6
   0  -3  -4 9.84581 0.81282   7
   0  -3  -4 9.34172 0.48701   3
   0  -3  -4 9.28615 0.94046   7
   0  -3  -4 6.74998 0.78428   6
   0  -3  -4 10.2473 0.86690   1
   0   3   4 9.81477 0.92177   7
   0   3   4 10.2042 0.96032   6
   0   3   4 8.80345 0.75123   7
   0   3   4 9.75380 0.64891   2
   0   3   4 9.66120 0.73679   1
  -1  -3  -4 10.6024 0.90598   7
  -1  -3  -4 16.9950 0.96588   1
  -1  -3  -4 15.6525 1.08099   7
   1   3   4 16.1887 0.94526   1
   1   3   4 15.2966 1.02238   7
   1   3   4 15.9969 1.10567   7
   1   3   4 16.6360 1.03919   6
   1   3   4 16.0171 0.81446   2
  -2  -3  -4 110.997 3.35366   7
  -2  -3  -4 110.228 3.09574   1
  -2  -3  -4 114.506 3.31083   7
   2   3   4 114.457 3.19606   7
   2   3   4 111.719 2.66854   2
   2   3   4 114.405 3.04275   6
   2   3   4 109.767 3.21892   7
   2   3   4 112.881 3.05086   1
  -3  -3  -4 -0.3507 0.44628   1
   3   3   4 0.23525 0.56012   7
   3   3   4 0.51446 0.52561   7
   3   3   4 0.27690 0.38749   6
   3   3   4 0.08813 0.41039   1
  -4  -3  -4 1.59565 0.60371   1
   4   3   4 1.85399 0.63177   1
   4   3   4 0.22784 0.33709   3
   4   3   4 1.33910 0.64538   7
   4   3   4 1.61511 0.59274   1
   4   3   4 2.47470 0.79666   7
   4   3   4 1.15794 0.76824   6
  -5  -3  -4 12.1517 1.46280   1
   5   3   4 9.78947 1.34106   7
   5   3   4 11.8293 1.36212   7
  -6  -3  -4 29.2345 2.12653   1
   6   3   4 23.5952 1.98150   7
   6   3   4 20.3004 1.67476   7
  -7  -3  -4 6.17999 1.35204   1
   8  -4  -4 0.43775 1.07628   3
  -8   4   4 2.60155 1.04514   1
   7  -4  -4 1.08737 0.76233   7
   7  -4  -4 0.60861 0.65958   7
  -7   4   4 0.36879 0.64270   1
   6  -4  -4 1.88173 0.74570   7
   6  -4  -4 3.06639 0.93418   7
  -6   4   4 3.60992 0.83882   1
   5  -4  -4 10.7694 1.16805   7
   5  -4  -4 13.1251 1.22299   1
   5  -4  -4 9.69738 1.22211   7
  -5   4   4 11.8368 1.15794   2
  -5   4   4 9.64192 1.07711   1
   4  -4  -4 16.0008 1.14451   6
   4  -4  -4 18.9033 1.34326   7
   4  -4  -4 16.0812 1.14185   1
   4  -4  -4 17.0886 1.26288   7
  -4   4   4 15.7053 1.12452   1
  -4   4   4 15.5770 1.01783   2
   3  -4  -4 95.5868 2.92867   7
   3  -4  -4 97.2678 2.96774   6
   3  -4  -4 98.3300 2.93614   7
   3  -4  -4 95.9140 2.76611   1
   3  -4  -4 96.1170 2.30774   2
   3  -4  -4 93.9338 2.29273   2
  -3   4   4 101.177 2.63888   2
  -3   4   4 97.3882 3.50502   6
  -3   4   4 98.5735 2.81228   1
   2  -4  -4 1878.17 33.4429   1
   2  -4  -4 1763.94 33.6567   7
   2  -4  -4 1845.52 32.8956   2
   2  -4  -4 1865.53 33.7760   6
   2  -4  -4 1871.30 33.6355   7
  -2   4   4 1826.76 33.6653   7
  -2   4   4 1914.91 33.6831   7
  -2   4   4 1887.02 34.2079   6
  -2   4   4 1889.29 33.1391   2
  -2   4   4 1900.01 33.4340   1
   1  -4  -4 451.501 9.49561   6
   1  -4  -4 479.863 9.42999   7
   1  -4  -4 460.116 9.43928   7
   1  -4  -4 456.216 9.18817   1
  -1   4   4 489.917 9.98078   6
  -1   4   4 454.953 9.34712   7
  -1   4   4 444.452 9.38948   7
  -1   4   4 465.676 8.89207   2
  -1   4   4 465.582 9.19639   1
   0  -4  -4 9.85936 1.08911   7
   0  -4  -4 8.66991 0.47322   3
   0  -4  -4 7.64968 0.94413   6
   0  -4  -4 7.40038 0.85539   1
   0  -4  -4 7.79844 0.88625   7
   0   4   4 8.24648 0.94242   7
   0   4   4 9.48134 0.99629   7
   0   4   4 9.35220 0.91359   1
   0   4   4 7.47228 0.70794   2
  -1  -4  -4 35.9247 1.59503   1
  -1  -4  -4 30.4463 1.58821   6
  -1  -4  -4 35.0596 1.76460   7
   1   4   4 37.6561 1.32254   2
   1   4   4 36.3310 1.52656   1
   1   4   4 35.1469 1.70294   7
   1   4   4 35.1594 1.65022   7
  -2  -4  -4 28.7881 1.52784   1
   2   4   4 28.6115 1.07207   4
   2   4   4 31.2391 1.60342   7
   2   4   4 29.6297 1.47669   1
   2   4   4 26.5234 1.54709   7
   2   4   4 26.5259 1.13266   2
  -3  -4  -4 3.18915 0.74608   1
   3   4   4 3.89078 0.86060   7
   3   4   4 2.12376 0.68693   7
   3   4   4 2.51682 0.62106   1
  -4  -4  -4 24.7854 1.70394   1
   4   4   4 21.7230 1.65858   7
   4   4   4 21.0627 1.58482   7
  -5  -4  -4 0.95482 0.74748   1
   5   4   4 2.74901 0.94886   7
   5   4   4 0.78772 0.83058   7
  -6  -4  -4 4.48953 1.23071   1
   6   4   4 4.78802 1.04564   7
   6   4   4 4.36192 1.01476   7
   8  -5  -4 0.23208 0.90191   7
  -8   5   4 -0.0438 0.85623   1
   7  -5  -4 -0.0408 1.02210   7
   7  -5  -4 -0.0069 0.73865   7
  -7   5   4 -0.8766 0.60661   1
   6  -5  -4 8.72499 1.36678   7
   6  -5  -4 8.73981 1.26007   7
  -6   5   4 7.12467 1.19752   1
  -6   5   4 6.13884 0.99693   2
   5  -5  -4 23.2374 1.54277   6
   5  -5  -4 20.7381 1.61938   7
   5  -5  -4 23.7085 1.73897   7
   5  -5  -4 18.2771 1.39150   1
  -5   5   4 22.5330 1.45478   2
  -5   5   4 22.2409 1.55873   1
   4  -5  -4 2.99894 0.71338   6
   4  -5  -4 2.21404 0.71213   1
   4  -5  -4 1.80387 0.46455   2
   4  -5  -4 1.57000 0.61402   7
   4  -5  -4 1.09202 0.68031   7
  -4   5   4 2.97007 0.67469   1
  -4   5   4 1.48318 0.54396   2
   3  -5  -4 0.75982 0.50997   1
   3  -5  -4 0.34546 0.49196   7
   3  -5  -4 0.75088 0.50890   6
   3  -5  -4 -0.2011 0.41326   7
   3  -5  -4 0.14752 0.28122   2
  -3   5   4 0.41635 0.43102   1
  -3   5   4 0.16115 0.41971   2
   2  -5  -4 0.37272 0.48753   7
   2  -5  -4 1.32311 0.58352   6
   2  -5  -4 0.81174 0.57206   7
   2  -5  -4 1.52293 0.62452   1
  -2   5   4 0.71697 0.43731   7
  -2   5   4 1.60566 0.61506   7
  -2   5   4 1.24271 0.45880   2
  -2   5   4 1.32927 0.50295   1
   1  -5  -4 3.34890 0.68761   1
   1  -5  -4 2.15520 0.70215   7
   1  -5  -4 2.93397 0.70981   6
   1  -5  -4 2.29144 0.64917   7
  -1   5   4 3.16546 0.64368   1
  -1   5   4 2.47406 0.63515   7
  -1   5   4 1.78361 0.56790   7
  -1   5   4 3.20149 0.56992   2
   0  -5  -4 3.64991 0.84142   7
   0  -5  -4 5.52579 0.80822   1
   0  -5  -4 4.16983 0.87205   6
   0   5   4 3.84043 0.67818   7
   0   5   4 3.56062 0.67445   1
   0   5   4 3.89082 0.76322   7
   0   5   4 4.12052 0.63850   2
  -1  -5  -4 1.06522 0.55831   6
  -1  -5  -4 1.02926 0.54463   1
   1   5   4 0.29570 0.52670   7
   1   5   4 -0.1122 0.50484   7
   1   5   4 1.06321 0.48907   1
   1   5   4 0.43537 0.36142   2
  -2  -5  -4 38.8351 1.88099   6
  -2  -5  -4 35.5472 1.87513   1
   2   5   4 39.1685 1.97524   7
   2   5   4 36.4285 1.37293   4
   2   5   4 34.8405 1.86732   7
   2   5   4 36.8579 1.78920   1
  -3  -5  -4 14.3621 1.48542   1
   3   5   4 15.5339 1.49386   7
   3   5   4 20.3023 1.95272   1
   3   5   4 15.4600 1.50931   7
  -4  -5  -4 5.66589 1.12624   1
   4   5   4 6.46422 1.11185   7
   4   5   4 3.88104 0.99604   7
  -5  -5  -4 -0.0379 0.72393   1
   5   5   4 0.15501 0.85884   7
   5   5   4 0.35130 0.73006   7
  -6  -5  -4 2.37970 1.18683   1
   8  -6  -4 13.7861 1.73311   7
   8  -6  -4 7.98008 1.50980   7
  -8   6   4 10.0712 1.69746   1
   7  -6  -4 0.50263 0.98228   7
   7  -6  -4 -0.9591 0.72619   7
  -7   6   4 0.51895 0.92791   1
   6  -6  -4 4.69670 1.23526   7
   6  -6  -4 2.25648 1.00311   7
  -6   6   4 4.62535 1.00691   1
  -6   6   4 4.81568 0.94445   2
   5  -6  -4 15.8899 1.72981   7
   5  -6  -4 15.9985 1.65563   1
   5  -6  -4 15.0719 1.62002   6
   5  -6  -4 14.8322 1.64594   7
  -5   6   4 14.5629 1.44146   2
  -5   6   4 13.0048 1.48752   1
   4  -6  -4 50.9973 2.43896   6
   4  -6  -4 48.8276 2.38013   7
   4  -6  -4 48.4833 1.70751   2
   4  -6  -4 48.6163 2.24424   1
   4  -6  -4 47.2824 2.41325   7
  -4   6   4 48.1723 2.20101   1
  -4   6   4 49.1906 2.03839   2
   3  -6  -4 7.25026 1.08306   1
   3  -6  -4 4.21467 0.90077   7
   3  -6  -4 4.53546 0.87421   7
   3  -6  -4 4.43802 1.00567   6
  -3   6   4 4.40451 0.84123   1
  -3   6   4 5.53781 0.84335   2
   2  -6  -4 459.432 11.0744   7
   2  -6  -4 515.854 10.9849   6
   2  -6  -4 512.436 10.5579   1
   2  -6  -4 499.253 10.9292   7
  -2   6   4 503.301 9.99286   2
  -2   6   4 516.735 10.4876   1
   1  -6  -4 62.4430 2.49802   1
   1  -6  -4 67.8394 2.80894   6
   1  -6  -4 63.6295 1.99187   3
  -1   6   4 67.5113 2.17169   2
  -1   6   4 68.7913 2.70375   7
  -1   6   4 66.5178 2.60324   7
  -1   6   4 63.4081 2.42744   1
   0  -6  -4 139.523 3.95951   1
   0  -6  -4 133.588 4.23289   6
   0   6   4 133.440 3.87084   1
   0   6   4 130.856 3.96243   7
   0   6   4 132.861 3.39061   2
   0   6   4 132.839 4.09030   7
  -1  -6  -4 9.37453 1.21782   1
  -1  -6  -4 11.7556 1.42793   6
   1   6   4 9.18920 1.20980   7
   1   6   4 8.67668 1.09234   1
   1   6   4 8.67816 1.11015   7
  -2  -6  -4 0.94775 0.65780   6
  -2  -6  -4 0.30104 0.58258   1
   2   6   4 0.00281 0.57425   7
   2   6   4 0.38122 0.62286   7
   2   6   4 0.57752 0.58982   1
  -3  -6  -4 -0.1162 0.61548   1
   3   6   4 2.08917 0.86368   7
   3   6   4 1.55964 0.77909   7
  -4  -6  -4 2.89658 1.02783   1
   4   6   4 3.82783 0.98789   7
   4   6   4 5.12815 1.10754   7
  -5  -6  -4 0.06180 0.90428   1
  -7   7   4 2.32279 1.12058   1
  -7   7   4 1.85739 1.02136   2
   6  -7  -4 0.13634 0.71496   6
  -6   7   4 0.13538 0.82041   2
  -6   7   4 -0.2961 0.74934   1
   5  -7  -4 3.42983 0.72459   2
   5  -7  -4 3.09036 0.97479   6
  -5   7   4 1.97416 0.82397   2
  -5   7   4 3.13017 1.04753   1
   4  -7  -4 2.49948 0.86247   1
   4  -7  -4 2.89517 0.99748   6
  -4   7   4 3.91826 0.91492   2
  -4   7   4 2.76896 0.84480   1
   3  -7  -4 3.46233 0.96596   1
   3  -7  -4 5.42754 1.18938   6
  -3   7   4 6.93139 1.13026   1
  -3   7   4 4.87692 0.91118   2
   2  -7  -4 -0.2636 0.55031   1
   2  -7  -4 0.36158 0.64594   6
  -2   7   4 0.92895 0.58888   1
  -2   7   4 0.46499 0.52441   2
   1  -7  -4 3.45250 0.92297   1
   1  -7  -4 5.00242 1.02616   6
  -1   7   4 3.18699 0.68412   2
  -1   7   4 4.32425 0.85947   1
   0  -7  -4 28.0989 2.05453   6
   0  -7  -4 29.1577 1.87638   1
   0   7   4 27.2067 1.71853   1
   0   7   4 29.2962 1.98991   7
   0   7   4 27.5250 1.80281   7
   0   7   4 25.5523 1.31447   2
  -1  -7  -4 16.6401 1.84388   6
  -1  -7  -4 17.6484 1.73917   1
   1   7   4 15.5592 1.59664   7
   1   7   4 16.2936 1.66809   7
   1   7   4 17.7757 1.23673   4
  -2  -7  -4 0.64700 0.74069   1
  -2  -7  -4 0.40136 0.63351   6
   2   7   4 -0.3127 0.66551   7
   2   7   4 0.24575 0.74446   7
  -3  -7  -4 2.91078 1.00331   1
   3   7   4 1.23201 0.89405   7
   3   7   4 1.93987 0.94108   7
  -4  -7  -4 10.8078 1.66007   1
   4   7   4 7.28276 1.21537   7
   4   7   4 7.66074 1.27551   7
   6  -8  -4 -0.1999 0.72592   6
  -6   8   4 1.10275 0.95614   1
  -6   8   4 0.44335 0.80891   2
   5  -8  -4 0.28289 0.85053   6
   5  -8  -4 0.15569 0.62897   2
  -5   8   4 -0.5933 0.72299   1
  -5   8   4 -0.0740 0.63413   2
   4  -8  -4 46.4277 2.78135   6
   4  -8  -4 46.1659 2.60384   1
  -4   8   4 42.0650 2.21848   2
  -4   8   4 43.8341 2.51743   1
   3  -8  -4 3.20065 1.12426   6
   3  -8  -4 1.72357 0.88239   1
  -3   8   4 2.71077 0.91858   1
  -3   8   4 1.57821 0.77737   2
   2  -8  -4 8.67865 1.55361   6
   2  -8  -4 8.45358 1.32705   1
  -2   8   4 6.82206 1.01411   2
  -2   8   4 7.10299 1.32966   1
   1  -8  -4 5.98549 1.20829   1
   1  -8  -4 3.42308 1.14082   6
  -1   8   4 4.74947 0.78873   2
  -1   8   4 5.89578 1.17363   1
   0  -8  -4 37.1948 2.28697   1
   0  -8  -4 40.3689 2.61195   6
  -1  -8  -4 2.47113 0.98496   1
  -1  -8  -4 0.91893 0.92538   6
   1   8   4 1.48779 0.93172   7
   1   8   4 2.18081 0.95380   7
  -2  -8  -4 0.19290 0.87415   1
   2   8   4 -0.2663 0.82415   7
   2   8   4 0.37611 0.81440   7
  -3  -8  -4 8.60718 1.65000   1
   3   8   4 11.1561 1.54369   7
   3   8   4 7.86180 1.29599   7
   5  -9  -4 2.06812 0.84908   2
  -5   9   4 1.13038 0.91036   1
  -5   9   4 1.71990 0.87584   2
   4  -9  -4 0.04284 0.76663   1
  -4   9   4 -0.2352 0.71998   1
  -4   9   4 0.29939 0.76932   2
   3  -9  -4 1.24260 0.90279   1
  -3   9   4 1.83231 0.86564   1
  -3   9   4 1.31097 0.70157   2
   2  -9  -4 1.67099 1.03104   1
  -2   9   4 2.83029 0.76525   2
   1  -9  -4 -0.1018 0.77636   1
   0  -9  -4 0.28342 0.82594   1
  -1  -9  -4 3.91779 1.33153   1
   1   9   4 2.13436 1.08841   7
   1   9   4 5.87710 1.32614   7
   3 -10  -4 0.79893 0.99061   1
  -3  10   4 0.38852 0.68696   2
   2 -10  -4 4.92235 1.49719   1
   1 -10  -4 2.70812 1.16184   1
   1 -10   5 21.1277 2.40594   1
  -2  10  -5 2.44510 0.93339   7
   2 -10   5 2.83346 1.26733   1
   2   9  -5 0.03304 0.89176   4
  -2  -9   5 -0.1640 0.82697   1
   1   9  -5 -1.4313 0.76569   4
  -1  -9   5 0.28735 0.85112   1
   0  -9   5 3.34289 1.17058   1
   1  -9   5 -0.0020 0.83151   1
  -2   9  -5 1.20081 0.89074   7
   2  -9   5 2.81726 1.12271   1
  -3   9  -5 -0.4238 0.82606   7
  -3   9  -5 0.91742 0.80979   7
   3  -9   5 0.92712 0.92615   1
  -4   9  -5 2.16650 1.31570   7
  -4   9  -5 1.17544 1.10074   7
   4  -9   5 1.49774 1.02924   1
   5  -9   5 -0.5554 0.93399   1
   3   8  -5 11.8180 1.72155   4
  -3  -8   5 10.6766 1.47181   1
   2   8  -5 16.0756 1.84596   4
  -2  -8   5 14.5957 1.81942   6
  -2  -8   5 16.9377 1.73932   1
   1   8  -5 158.007 5.10271   4
  -1  -8   5 148.200 5.21312   6
  -1  -8   5 149.904 4.67708   1
   0  -8   5 9.30941 1.34623   1
   0  -8   5 6.52555 1.40741   6
  -1   8  -5 3.86595 0.79854   7
   1  -8   5 1.67915 0.88734   6
   1  -8   5 4.39209 1.06419   1
  -2   8  -5 38.3536 2.06069   7
  -2   8  -5 42.2580 2.09610   7
   2  -8   5 37.3364 2.53166   6
   2  -8   5 39.4580 2.31642   1
  -3   8  -5 10.6952 1.42821   7
   3  -8   5 11.5544 1.57746   1
   3  -8   5 9.62061 1.58136   6
  -4   8  -5 1.44700 0.98689   7
   4  -8   5 1.27485 0.89557   1
   4  -8   5 2.12976 0.98056   6
   5  -8   5 3.55086 1.36157   6
   5  -8   5 2.71637 0.95163   2
   5  -8   5 3.07176 1.20807   1
   6  -8   5 3.41750 1.30587   1
   6  -8   5 3.66528 1.13910   2
   4   7  -5 0.84524 0.93665   4
  -4  -7   5 0.85578 0.80793   1
   3   7  -5 2.04132 0.97131   4
  -3  -7   5 3.36884 0.92201   1
  -3  -7   5 3.10945 0.94252   6
   2   7  -5 11.7701 1.53093   4
  -2  -7   5 10.2924 1.34131   1
  -2  -7   5 9.25213 1.44229   6
   1   7  -5 12.4065 1.57034   4
  -1  -7   5 12.4106 1.38298   1
  -1  -7   5 14.2179 1.68048   6
   0  -7   5 0.44005 0.55082   1
   0  -7   5 0.70113 0.67707   6
  -1   7  -5 1.58734 0.59634   7
  -1   7  -5 1.71358 0.65109   7
   1  -7   5 1.94914 0.86070   6
   1  -7   5 0.51037 0.53883   1
  -2   7  -5 1.02844 0.72206   7
  -2   7  -5 1.42850 0.71508   7
   2  -7   5 0.70129 0.70326   1
   2  -7   5 0.59758 0.67426   6
  -3   7  -5 3.19555 0.85399   7
  -3   7  -5 6.28266 1.11997   7
   3  -7   5 6.61459 1.15307   1
   3  -7   5 5.75290 1.21891   6
  -4   7  -5 4.84145 1.12015   7
  -4   7  -5 3.50895 0.95535   7
   4  -7   5 2.95960 0.92912   1
   4  -7   5 5.76317 1.21575   6
   5  -7   5 12.3017 1.35709   2
   5  -7   5 8.53701 1.44595   6
   5  -7   5 9.91506 1.46598   1
   6  -7   5 19.0772 2.09799   1
   6  -7   5 21.3938 1.79316   2
   7  -7   5 -0.5364 0.86037   2
  -5  -6   5 1.86730 0.84319   1
   4   6  -5 0.07279 0.59313   5
   4   6  -5 -0.2648 0.69948   4
  -4  -6   5 0.56907 0.65125   1
   3   6  -5 -0.0922 0.62230   4
  -3  -6   5 0.21800 0.65087   6
  -3  -6   5 0.34482 0.57303   1
   2   6  -5 201.244 5.50104   4
  -2  -6   5 196.394 4.99144   1
  -2  -6   5 200.111 5.48209   6
   1   6  -5 235.916 5.99849   4
  -1  -6   5 223.358 5.98123   6
  -1  -6   5 223.403 5.42498   1
   0  -6   5 153.908 4.59022   6
   0  -6   5 151.709 4.08808   1
  -1   6  -5 106.637 2.87716   7
  -1   6  -5 106.665 2.94728   7
   1  -6   5 106.399 3.65968   6
   1  -6   5 104.678 3.24965   1
  -2   6  -5 8.13601 0.90536   1
  -2   6  -5 5.74618 0.92837   7
  -2   6  -5 5.76537 0.88539   7
   2  -6   5 7.33909 1.21089   6
   2  -6   5 5.64679 0.93363   1
  -3   6  -5 28.2830 1.64232   7
  -3   6  -5 26.4088 1.69496   7
  -3   6  -5 25.8423 1.47921   1
   3  -6   5 24.8265 1.67887   1
   3  -6   5 26.3515 1.79285   6
  -4   6  -5 25.2860 1.60725   1
  -4   6  -5 25.5916 1.75793   7
   4  -6   5 23.7324 1.76949   1
   4  -6   5 27.8518 1.87049   6
  -5   6  -5 15.0560 1.54484   1
   5  -6   5 14.3647 1.63578   6
   5  -6   5 15.9707 1.42385   2
   5  -6   5 18.7782 1.83562   1
  -6   6  -5 8.20200 1.25763   1
   6  -6   5 10.1820 1.30152   2
   6  -6   5 8.03982 1.45736   1
  -7   6  -5 2.89229 1.16853   1
   7  -6   5 1.41645 1.13711   1
   7  -6   5 2.56552 0.96129   2
  -6  -5   5 0.60247 0.78645   1
  -5  -5   5 25.0924 1.72572   1
   4   5  -5 31.6295 1.65348   5
  -4  -5   5 32.3974 1.73700   6
  -4  -5   5 32.2708 1.75569   1
   3   5  -5 10.8351 1.33526   4
  -3  -5   5 10.0118 1.05055   1
  -3  -5   5 11.3044 1.22400   6
   2   5  -5 5.23778 0.93360   4
  -2  -5   5 5.01667 0.90120   6
  -2  -5   5 4.02890 0.68603   1
   1   5  -5 1.81362 0.65375   4
  -1  -5   5 1.04157 0.48344   1
  -1  -5   5 1.79236 0.59991   6
   0  -5   5 -0.3460 0.32355   1
   0  -5   5 -0.0927 0.46654   6
  -1   5  -5 23.6659 1.18506   7
  -1   5  -5 20.4281 1.08143   7
  -1   5  -5 21.0607 1.02128   1
   1  -5   5 19.6542 1.40500   6
   1  -5   5 21.3424 1.23577   1
  -2   5  -5 6.57717 0.85586   7
  -2   5  -5 7.31172 0.79603   1
  -2   5  -5 8.57689 0.97964   7
   2  -5   5 7.94816 0.98441   1
   2  -5   5 8.78950 1.15730   6
  -3   5  -5 12.5942 1.08646   7
  -3   5  -5 12.2679 1.26737   7
  -3   5  -5 12.0710 1.10089   1
   3  -5   5 12.1615 1.33961   6
   3  -5   5 12.9091 1.28180   1
  -4   5  -5 46.1452 2.23267   7
  -4   5  -5 42.8753 2.20715   7
  -4   5  -5 45.9509 2.21963   7
  -4   5  -5 44.3959 1.98005   1
   4  -5   5 42.4868 2.10377   1
   4  -5   5 44.4778 1.78896   2
   4  -5   5 45.2207 2.12951   6
  -5   5  -5 5.34018 0.98448   1
   5  -5   5 4.10061 0.86678   2
   5  -5   5 6.25250 1.04665   6
   5  -5   5 5.69606 1.08049   1
  -6   5  -5 4.64295 1.05265   1
   6  -5   5 5.22885 0.97610   2
   6  -5   5 3.58804 1.06463   1
  -7   5  -5 2.48536 0.95807   1
   7  -5   5 2.07646 0.84655   2
   7  -5   5 1.43140 1.14613   1
  -8   5  -5 20.8700 2.13745   1
  -7  -4   5 13.8297 1.69860   1
  -6  -4   5 -0.1043 0.56240   1
  -5  -4   5 10.9479 1.22471   1
   4   4  -5 124.286 3.41615   5
   4   4  -5 127.051 3.59804   3
  -4  -4   5 126.730 3.44043   6
  -4  -4   5 136.712 3.59080   1
   3   4  -5 17.4634 1.19559   5
   3   4  -5 19.7040 1.41863   4
   3   4  -5 17.1545 1.13197   3
   3   4  -5 16.0721 1.09118   6
  -3  -4   5 18.3568 1.07497   1
  -3  -4   5 15.7785 1.12985   6
   2   4  -5 16.7070 1.25388   4
   2   4  -5 19.2873 1.33793   6
  -2  -4   5 18.9270 1.02943   1
  -2  -4   5 19.6717 1.22449   6
   1   4  -5 13.5317 1.31212   6
   1   4  -5 14.9930 1.13977   4
  -1  -4   5 13.4304 1.22055   6
  -1  -4   5 12.0443 0.82754   1
   0   4  -5 387.034 7.89142   1
   0  -4   5 445.992 8.34110   1
   0  -4   5 449.053 8.94005   6
  -1   4  -5 203.390 4.37427   7
  -1   4  -5 206.281 4.33467   1
   1  -4   5 205.840 4.99066   6
   1  -4   5 204.403 4.56827   1
  -2   4  -5 50.2096 1.78694   7
  -2   4  -5 48.4603 1.65986   1
  -2   4  -5 47.3125 1.79669   7
   2  -4   5 47.3885 1.84170   1
   2  -4   5 49.9152 2.01634   6
  -3   4  -5 7.24991 0.95197   7
  -3   4  -5 6.20717 0.87292   7
  -3   4  -5 10.1889 0.97180   1
  -3   4  -5 7.13855 0.95283   7
   3  -4   5 8.69749 1.05286   6
   3  -4   5 7.70919 0.95244   1
  -4   4  -5 41.0196 1.77207   1
  -4   4  -5 36.9284 1.95416   7
  -4   4  -5 34.7163 1.91733   7
   4  -4   5 37.1005 1.57054   2
   4  -4   5 38.9368 1.80322   6
   4  -4   5 36.8240 1.85264   1
  -5   4  -5 5.37522 0.94472   1
   5  -4   5 4.18551 0.95311   1
   5  -4   5 4.84181 0.82158   6
   5  -4   5 6.37710 0.92189   2
  -6   4  -5 9.79209 1.31375   1
   6  -4   5 10.6524 1.20087   2
   6  -4   5 9.42612 1.41565   1
  -7   4  -5 3.51814 1.04724   1
   7  -4   5 7.07570 1.06520   2
  -8   4  -5 -1.2414 0.91455   1
  -7  -3   5 11.3765 1.47504   1
   6   3  -5 15.1958 1.57305   3
  -6  -3   5 15.4684 1.49855   1
   5   3  -5 7.53435 1.02433   3
  -5  -3   5 6.33057 0.86841   1
   4   3  -5 33.6998 1.43318   5
   4   3  -5 32.1363 1.63602   3
  -4  -3   5 32.1216 1.41964   1
  -4  -3   5 29.6597 1.30333   6
   3   3  -5 31.0735 1.37665   5
   3   3  -5 30.6812 1.48262   3
   3   3  -5 33.1141 1.68099   4
  -3  -3   5 33.0204 1.36118   6
  -3  -3   5 31.3695 1.23747   1
  -3  -3   5 30.4793 1.19059   1
   2   3  -5 15.2461 0.96594   3
   2   3  -5 14.5187 0.90514   6
   2   3  -5 17.0650 1.15981   4
  -2  -3   5 14.8272 0.72378   1
  -2  -3   5 15.7327 0.97916   6
  -2  -3   5 14.5886 0.77712   1
   1   3  -5 10.0376 0.98706   4
   1   3  -5 9.44959 0.87639   6
  -1  -3   5 9.12785 0.53165   1
  -1  -3   5 8.42085 0.56942   1
  -1  -3   5 9.64191 0.89593   6
   0   3  -5 4.23513 0.62086   6
   0  -3   5 4.55940 0.67246   6
   0  -3   5 4.34272 0.44106   1
   0  -3   5 4.99520 0.51539   1
  -1   3  -5 2.56005 0.37704   1
  -1   3  -5 2.28405 0.49641   6
  -1   3  -5 3.75108 0.47825   7
  -1   3  -5 2.69319 0.42438   7
   1  -3   5 2.68743 0.46842   1
   1  -3   5 4.18973 0.64563   6
  -2   3  -5 35.7399 1.44814   7
  -2   3  -5 36.8816 1.47940   7
  -2   3  -5 35.4682 1.30949   1
  -2   3  -5 34.2441 1.42739   7
  -2   3  -5 36.1633 1.47790   6
   2  -3   5 35.1003 1.43096   1
   2  -3   5 36.5643 1.53256   6
  -3   3  -5 21.2844 1.15285   1
  -3   3  -5 20.6532 1.27041   7
  -3   3  -5 24.1413 1.36485   7
   3  -3   5 21.5140 1.24512   6
   3  -3   5 20.8434 1.25661   1
   3  -3   5 22.5208 1.39103   7
   3  -3   5 22.0666 1.28351   7
   3  -3   5 22.5786 1.06032   2
  -4   3  -5 34.8783 1.81936   7
  -4   3  -5 35.4805 1.63370   1
  -4   3  -5 34.2183 1.76618   7
   4  -3   5 36.0883 1.57409   6
   4  -3   5 34.5823 1.45938   2
   4  -3   5 36.7818 1.76270   1
   4  -3   5 33.7860 1.77049   7
   4  -3   5 33.0064 1.86574   7
  -5   3  -5 1.61120 0.65008   1
   5  -3   5 2.75535 0.66005   2
   5  -3   5 2.39989 0.73167   1
   5  -3   5 1.70398 0.52606   6
  -6   3  -5 5.19468 0.98195   1
   6  -3   5 5.87243 1.16048   1
   6  -3   5 4.81551 0.91163   2
  -7   3  -5 26.6143 2.02038   1
   7  -3   5 25.4554 1.53615   2
  -8   3  -5 6.12298 1.38972   1
   7   2  -5 -0.5277 0.73459   3
  -7  -2   5 -0.1509 0.62455   1
   6   2  -5 2.91543 0.94873   3
  -6  -2   5 5.27766 0.97292   1
   5   2  -5 0.74378 0.59906   3
  -5  -2   5 0.21466 0.44927   1
   4   2  -5 109.214 3.30046   3
   4   2  -5 104.492 2.72810   5
  -4  -2   5 108.703 2.82148   1
  -4  -2   5 109.683 2.52989   6
   3   2  -5 2.31802 0.56431   3
   3   2  -5 1.62952 0.41622   5
  -3  -2   5 1.78022 0.37500   6
  -3  -2   5 1.81930 0.35332   1
  -3  -2   5 1.78187 0.33681   1
   2   2  -5 73.0681 2.08345   5
   2   2  -5 74.8586 2.32254   4
   2   2  -5 74.7779 2.24691   3
  -2  -2   5 72.6766 2.03167   6
   1   2  -5 171.177 3.92727   4
   1   2  -5 166.814 3.82474   3
  -1  -2   5 169.865 3.78710   6
   0   2  -5 81.0465 2.16881   6
   0  -2   5 76.5617 1.76064   1
   0  -2   5 79.6722 2.18469   6
   0  -2   5 82.7574 1.74820   1
  -1   2  -5 3.47861 0.40066   7
  -1   2  -5 3.64964 0.44565   7
  -1   2  -5 3.41550 0.37716   1
   1  -2   5 3.13940 0.49919   6
   1  -2   5 3.25427 0.43504   1
  -2   2  -5 105.849 2.59690   1
  -2   2  -5 108.816 2.77301   7
  -2   2  -5 106.900 2.77190   7
   2  -2   5 104.549 2.72682   6
   2  -2   5 106.497 2.71004   1
  -3   2  -5 285.547 5.96553   1
  -3   2  -5 282.878 6.19294   7
  -3   2  -5 276.360 6.15921   7
   3  -2   5 235.872 6.16149   7
   3  -2   5 291.991 5.71415   2
   3  -2   5 292.957 6.22728   7
   3  -2   5 295.840 5.90283   6
   3  -2   5 284.462 6.07891   1
  -4   2  -5 20.0319 1.42413   7
  -4   2  -5 20.0467 1.44096   7
  -4   2  -5 24.4922 1.33173   1
   4  -2   5 18.7116 1.45567   7
   4  -2   5 20.4594 1.36664   7
   4  -2   5 23.6736 1.14709   6
   4  -2   5 21.9937 1.34397   1
   4  -2   5 24.2103 1.19704   2
  -5   2  -5 28.8877 1.08793   5
  -5   2  -5 29.0630 1.68671   1
   5  -2   5 31.2130 1.75282   1
   5  -2   5 27.0488 1.69683   7
   5  -2   5 29.6951 1.44835   2
   5  -2   5 26.8560 1.89326   7
   5  -2   5 27.2998 1.22372   6
  -6   2  -5 1.90035 0.80788   1
   6  -2   5 3.65764 0.77762   2
   6  -2   5 0.90385 0.69921   1
  -7   2  -5 -0.6455 0.69891   1
  -8   2  -5 0.79118 1.04437   1
   8   1  -5 10.2055 1.64887   3
  -8  -1   5 14.3003 1.73997   1
   7   1  -5 0.39267 0.87665   3
  -7  -1   5 0.23908 0.68202   1
   6   1  -5 26.7296 1.96383   3
  -6  -1   5 24.2738 1.53393   1
   5   1  -5 42.3966 2.13783   3
  -5  -1   5 44.8914 1.79402   1
   4   1  -5 0.47222 0.43999   3
  -4  -1   5 0.68446 0.35720   1
  -4  -1   5 1.17156 0.42294   1
   3   1  -5 6.95982 0.87061   3
   3   1  -5 6.34766 0.62604   5
  -3  -1   5 6.71694 0.50641   6
  -3  -1   5 6.43397 0.53175   1
  -3  -1   5 6.04892 0.46472   1
   2   1  -5 -0.3396 0.32425   3
   2   1  -5 -0.1815 0.26280   5
   2   1  -5 0.18731 0.37149   4
  -2  -1   5 -0.4964 0.23053   6
   1   1  -5 5.98897 0.63377   3
   1   1  -5 4.18013 0.52507   4
   1   1  -5 5.54560 0.54007   5
   0   1  -5 1.98789 0.38433   5
  -1   1  -5 28.3891 0.99964   7
  -1   1  -5 30.3826 1.05198   5
  -1   1  -5 28.6311 0.91595   1
  -1   1  -5 29.6013 0.99641   7
   1  -1   5 29.4529 0.99939   1
   1  -1   5 28.8315 0.98664   1
  -2   1  -5 205.789 4.61819   7
  -2   1  -5 217.649 4.29851   5
  -2   1  -5 203.674 4.60537   7
  -2   1  -5 210.897 4.46539   1
   2  -1   5 210.003 4.65006   7
   2  -1   5 212.524 4.54785   1
   2  -1   5 215.144 4.27859   2
   2  -1   5 219.445 4.79019   7
   2  -1   5 216.914 4.45796   6
  -3   1  -5 300.179 5.70603   5
  -3   1  -5 296.483 6.23519   1
  -3   1  -5 296.271 6.46199   7
  -3   1  -5 295.550 6.49405   7
   3  -1   5 299.628 5.96676   2
   3  -1   5 299.354 6.32513   1
   3  -1   5 292.250 6.57241   7
   3  -1   5 296.265 5.95194   6
   3  -1   5 294.961 6.44491   7
  -4   1  -5 49.8443 2.20336   7
  -4   1  -5 53.6440 2.21217   7
  -4   1  -5 56.1016 2.06159   1
   4  -1   5 54.3835 2.33498   7
   4  -1   5 52.1646 1.78368   2
   4  -1   5 55.2130 1.63756   6
   4  -1   5 53.6252 2.12494   7
   4  -1   5 50.3289 2.01668   1
  -5   1  -5 115.445 3.56141   1
   5  -1   5 111.246 3.52953   1
   5  -1   5 117.601 2.73796   6
   5  -1   5 121.686 3.71066   7
   5  -1   5 120.952 3.10597   2
   5  -1   5 116.349 3.86116   7
  -6   1  -5 48.8623 2.39301   1
   6  -1   5 48.8359 2.58756   7
   6  -1   5 47.8556 2.34375   1
   6  -1   5 49.6229 2.41555   7
   6  -1   5 48.2153 1.76735   2
  -7   1  -5 56.6077 2.83173   1
   7  -1   5 56.8811 3.54597   7
  -8   1  -5 7.76292 1.48616   1
   8  -1   5 6.24836 1.52083   7
   8   0  -5 1.54751 1.10710   3
  -8   0   5 1.16761 0.78908   1
   7   0  -5 15.2434 1.88323   3
  -7   0   5 12.7313 1.44805   1
   6   0  -5 31.6106 2.09258   3
  -6   0   5 32.5571 1.72703   1
   5   0  -5 57.1363 2.50256   3
  -5   0   5 54.2942 1.95789   1
   4   0  -5 0.80890 0.52722   3
  -4   0   5 0.97838 0.35278   1
   3   0  -5 72.6648 2.39700   3
  -3   0   5 71.5024 1.76283   1
  -3   0   5 70.5804 1.74897   1
   2   0  -5 2.00282 0.50578   3
   1   0  -5 364.321 6.93563   5
   1   0  -5 366.726 6.95660   4
   1   0  -5 359.520 7.10352   3
   0   0  -5 6.31296 0.52731   5
   0   0  -5 6.33679 0.60041   3
   0   0  -5 5.78250 0.46252   4
   0   0   5 6.14246 0.36764   1
   0   0   5 4.88557 0.34064   1
  -1   0  -5 132.729 2.79739   5
  -1   0  -5 128.806 2.93031   7
  -1   0  -5 132.291 2.84187   1
  -1   0  -5 132.207 2.97886   7
   1   0   5 130.493 2.88852   1
   1   0   5 133.923 2.68855   2
  -2   0  -5 359.197 7.33272   7
  -2   0  -5 363.601 7.16401   1
  -2   0  -5 371.714 6.85293   2
  -2   0  -5 365.413 7.41520   7
  -2   0  -5 364.023 6.72566   5
   2   0   5 356.299 7.19094   1
   2   0   5 362.984 6.91242   2
   2   0   5 361.712 7.33633   7
  -3   0  -5 239.315 5.26856   1
  -3   0  -5 235.550 5.43815   7
  -3   0  -5 241.103 5.56949   7
   3   0   5 237.635 5.25859   1
   3   0   5 227.853 5.49563   7
   3   0   5 234.830 5.39293   7
   3   0   5 239.364 4.91785   2
  -4   0  -5 224.345 5.32549   1
  -4   0  -5 226.529 5.70595   7
   4   0   5 217.507 4.79842   2
   4   0   5 225.317 5.62013   7
   4   0   5 220.385 5.43462   7
   4   0   5 218.711 4.79639   2
   4   0   5 231.460 5.33659   1
  -5   0  -5 133.929 3.92336   1
   5   0   5 125.307 3.16998   2
   5   0   5 132.591 4.16721   7
   5   0   5 123.947 3.85222   7
   5   0   5 132.327 3.80946   1
  -6   0  -5 5.06542 1.13580   1
   6   0   5 8.24652 1.18280   7
   6   0   5 6.29993 1.18378   1
   6   0   5 7.29902 1.30951   7
  -7   0  -5 1.03096 0.88158   1
   7   0   5 2.10883 0.88479   7
   7   0   5 0.42181 0.96935   7
  -8   0  -5 5.67121 1.43845   1
   8   0   5 4.42068 1.20891   7
   8   0   5 5.65915 1.50955   7
   8  -1  -5 30.2949 2.77495   3
  -8   1   5 22.6624 1.99709   1
   7  -1  -5 42.1247 2.67814   3
  -7   1   5 45.7535 2.21264   1
   6  -1  -5 -0.3467 0.63664   3
  -6   1   5 0.43896 0.52021   1
   5  -1  -5 13.1152 1.43485   3
  -5   1   5 13.1282 0.99016   1
   4  -1  -5 18.3844 1.32747   3
  -4   1   5 18.8536 0.78871   6
  -4   1   5 16.9935 0.95939   1
   3  -1  -5 13.1703 1.03994   3
  -3   1   5 14.6983 0.75337   1
  -3   1   5 14.7545 0.73433   6
   2  -1  -5 5.70763 0.69991   3
  -2   1   5 6.48995 0.45894   1
  -2   1   5 6.62760 0.44545   1
   1  -1  -5 2.18565 0.40810   3
  -1   1   5 1.85444 0.27133   1
  -1   1   5 2.23404 0.29414   1
   0  -1  -5 30.5295 1.05611   7
   0  -1  -5 30.7384 0.99877   7
   0  -1  -5 30.3138 1.03152   3
   0  -1  -5 30.7906 0.96930   1
   0   1   5 30.8698 0.86014   2
   0   1   5 31.0531 0.97733   1
   0   1   5 30.1529 0.80841   4
  -1  -1  -5 51.2487 1.35340   2
  -1  -1  -5 54.0463 1.72326   7
  -1  -1  -5 51.9239 1.65382   7
  -1  -1  -5 52.0369 1.53983   1
   1   1   5 52.1519 1.73171   7
   1   1   5 54.6000 1.42966   2
   1   1   5 55.1856 1.58497   1
   1   1   5 54.4872 1.67144   7
  -2  -1  -5 6.65619 0.82313   7
  -2  -1  -5 6.54198 0.79170   7
  -2  -1  -5 6.57587 0.70086   1
   2   1   5 6.68623 0.83109   7
   2   1   5 6.83320 0.79033   7
   2   1   5 6.37619 0.72184   1
   2   1   5 7.63549 0.64280   2
  -3  -1  -5 41.9513 1.73241   1
  -3  -1  -5 42.8101 1.91734   7
   3   1   5 42.6706 1.91466   7
   3   1   5 45.7859 1.47750   2
   3   1   5 43.2742 1.78824   7
   3   1   5 43.7048 1.45264   2
   3   1   5 41.8603 1.70982   1
   3   1   5 45.1691 1.73360   1
  -4  -1  -5 322.103 7.14212   1
   4   1   5 315.666 7.34911   7
   4   1   5 320.500 7.03313   1
   4   1   5 311.806 6.28826   6
   4   1   5 322.506 7.19153   7
   4   1   5 310.574 6.42247   2
   4   1   5 327.147 6.41201   2
  -5  -1  -5 175.125 4.81983   1
   5   1   5 169.532 4.60484   1
   5   1   5 168.659 3.86506   2
   5   1   5 178.990 5.00388   7
   5   1   5 169.169 4.70520   7
  -6  -1  -5 6.81228 1.25068   1
   6   1   5 5.61890 1.08650   7
   6   1   5 4.98689 1.17772   7
  -7  -1  -5 0.12736 0.80552   1
   7   1   5 1.07882 1.00331   7
   7   1   5 1.08980 0.95579   7
   8  -2  -5 2.97560 1.27503   3
  -8   2   5 3.65124 1.05063   1
   7  -2  -5 22.7931 2.34313   3
  -7   2   5 21.3643 1.60452   1
   6  -2  -5 0.49723 0.64676   3
  -6   2   5 -0.1791 0.40976   1
   5  -2  -5 0.73827 0.58111   3
  -5   2   5 0.39582 0.28070   6
  -5   2   5 0.86496 0.42211   1
  -5   2   5 0.65691 0.43223   2
   4  -2  -5 65.4711 1.83768   1
  -4   2   5 66.3294 1.91723   6
  -4   2   5 64.7089 1.80804   2
  -4   2   5 69.8297 2.08403   1
   3  -2  -5 58.0761 1.60474   1
   3  -2  -5 53.8168 1.62982   7
   3  -2  -5 57.8873 1.63966   7
   3  -2  -5 57.2171 2.15476   3
  -3   2   5 57.7822 1.51024   2
  -3   2   5 56.5941 1.77136   6
  -3   2   5 59.3261 1.71861   1
   2  -2  -5 107.606 2.45407   1
   2  -2  -5 106.754 2.52748   7
   2  -2  -5 108.247 2.57074   7
   2  -2  -5 106.595 2.87542   3
  -2   2   5 106.038 2.51683   1
  -2   2   5 110.666 2.32056   2
  -2   2   5 107.508 2.74521   6
   1  -2  -5 29.0290 1.02793   1
   1  -2  -5 31.8511 1.13219   7
   1  -2  -5 30.2448 1.15728   3
   1  -2  -5 30.7715 1.17661   7
  -1   2   5 29.3364 1.05040   1
  -1   2   5 28.8178 1.22573   6
  -1   2   5 29.9513 0.92077   2
   0  -2  -5 56.2289 1.48462   3
   0  -2  -5 54.8569 1.76561   7
   0  -2  -5 54.3989 1.69216   7
   0  -2  -5 53.7906 1.60478   1
   0   2   5 54.5229 1.62531   1
   0   2   5 55.5875 1.72448   7
   0   2   5 59.6800 1.83001   6
   0   2   5 58.8443 1.47590   2
   0   2   5 57.5478 1.82932   7
  -1  -2  -5 44.2754 1.73534   7
  -1  -2  -5 44.9542 1.65129   7
  -1  -2  -5 46.1509 1.55336   1
   1   2   5 48.4708 1.57595   1
   1   2   5 45.2624 1.64948   7
   1   2   5 45.5609 1.35346   2
   1   2   5 46.9080 1.61181   6
  -2  -2  -5 4.21459 0.60826   1
  -2  -2  -5 4.62566 0.77313   7
   2   2   5 3.63257 0.72455   7
   2   2   5 4.55296 0.53965   2
   2   2   5 3.31837 0.57923   1
   2   2   5 3.75928 0.60956   7
   2   2   5 3.73872 0.55454   6
  -3  -2  -5 2.42280 0.56943   1
  -3  -2  -5 2.50448 0.72162   7
  -3  -2  -5 2.69000 0.47189   4
  -3  -2  -5 3.51258 0.80748   7
   3   2   5 3.25956 0.70984   7
   3   2   5 4.09235 0.69058   1
   3   2   5 4.82074 0.65956   6
   3   2   5 4.49170 0.79867   7
   3   2   5 2.94224 0.51103   2
  -4  -2  -5 276.730 6.51931   1
   4   2   5 283.343 6.39731   1
   4   2   5 280.386 5.68502   2
   4   2   5 274.560 6.52006   7
   4   2   5 272.968 5.76676   6
   4   2   5 273.952 6.70594   7
  -5  -2  -5 10.3037 1.30309   1
   5   2   5 15.4668 1.41164   1
   5   2   5 10.4404 1.33784   7
   5   2   5 11.6959 1.45395   7
  -6  -2  -5 0.83240 0.79356   1
   6   2   5 0.33461 0.76790   7
   6   2   5 1.17545 0.94251   7
  -7  -2  -5 -0.7141 0.80916   1
   7   2   5 0.24594 0.88749   7
   7   2   5 -1.3310 0.95797   7
   8  -3  -5 8.59836 1.77177   3
  -8   3   5 7.57773 1.36427   1
   7  -3  -5 15.7258 1.99572   3
  -7   3   5 12.9148 1.45940   1
  -6   3   5 13.8041 1.35626   1
   5  -3  -5 21.1597 1.24510   7
   5  -3  -5 25.0470 1.39280   7
  -5   3   5 23.1602 1.21957   2
  -5   3   5 23.1199 1.34134   1
  -5   3   5 23.3539 1.16107   6
   4  -3  -5 0.74132 0.45042   7
   4  -3  -5 0.44231 0.37808   1
   4  -3  -5 0.24192 0.49134   7
  -4   3   5 0.31435 0.32717   1
  -4   3   5 0.56313 0.39942   2
  -4   3   5 0.42887 0.32485   6
   3  -3  -5 0.01752 0.39386   7
   3  -3  -5 0.26828 0.41030   7
   3  -3  -5 -0.2774 0.29299   1
  -3   3   5 0.01191 0.31449   2
  -3   3   5 -0.0541 0.35596   6
  -3   3   5 -0.0843 0.29038   1
   2  -3  -5 3.70069 0.61318   7
   2  -3  -5 3.39327 0.59702   3
   2  -3  -5 4.43439 0.58160   1
   2  -3  -5 3.95430 0.64207   6
   2  -3  -5 4.26282 0.62345   7
  -2   3   5 3.57679 0.50760   2
  -2   3   5 4.22920 0.65897   6
  -2   3   5 5.16580 0.61354   1
   1  -3  -5 3.45998 0.62234   6
   1  -3  -5 2.76107 0.37884   2
   1  -3  -5 3.73659 0.64334   7
   1  -3  -5 2.87973 0.48208   3
   1  -3  -5 3.81099 0.55048   1
   1  -3  -5 3.74577 0.57592   7
  -1   3   5 3.87606 0.52972   1
  -1   3   5 3.82609 0.65233   6
  -1   3   5 3.52006 0.72813   7
  -1   3   5 3.73563 0.48687   2
   0  -3  -5 2.89303 0.37224   3
   0  -3  -5 0.87410 0.30694   2
   0  -3  -5 2.07902 0.59676   7
   0  -3  -5 2.51020 0.52543   7
   0  -3  -5 2.35933 0.48826   1
   0   3   5 1.70694 0.41108   1
   0   3   5 1.75983 0.52127   6
   0   3   5 1.63780 0.44781   7
   0   3   5 1.20521 0.37061   2
  -1  -3  -5 38.4757 1.54293   1
  -1  -3  -5 39.4488 1.73578   7
   1   3   5 37.9869 1.69289   7
   1   3   5 37.5278 1.63668   7
   1   3   5 39.9864 1.54112   1
   1   3   5 40.9498 1.33551   2
   1   3   5 39.5095 1.01347   4
   1   3   5 40.6870 1.65519   6
  -2  -3  -5 155.265 4.20805   7
  -2  -3  -5 154.817 3.92445   1
  -2  -3  -5 152.385 4.25424   7
   2   3   5 151.915 4.03237   7
   2   3   5 158.948 3.89620   6
   2   3   5 149.688 3.86236   1
   2   3   5 149.083 4.11947   7
   2   3   5 158.318 3.47886   2
  -3  -3  -5 16.9342 1.23589   1
   3   3   5 15.0403 1.17944   1
   3   3   5 16.8131 1.39258   7
   3   3   5 16.8444 1.32210   7
   3   3   5 17.7404 0.94365   2
   3   3   5 14.8375 1.08462   6
  -4  -3  -5 62.7558 2.56219   1
   4   3   5 62.2540 2.68393   7
   4   3   5 64.7838 2.59544   7
   4   3   5 62.7002 2.44877   1
   4   3   5 61.4957 2.39926   1
  -5  -3  -5 42.8583 2.31262   1
   5   3   5 45.0835 2.25613   7
   5   3   5 44.6606 2.42334   7
  -6  -3  -5 56.9448 2.96207   1
   6   3   5 61.4343 2.73466   7
   6   3   5 58.0852 2.88156   7
  -7  -3  -5 0.67633 1.05393   1
   7   3   5 0.93318 1.02284   7
   7   3   5 1.28745 1.04502   7
   8  -4  -5 -0.4576 1.00645   3
  -8   4   5 0.86651 0.80661   1
  -7   4   5 0.95300 0.74111   1
   6  -4  -5 16.1829 1.35051   7
   6  -4  -5 18.8807 1.50269   7
  -6   4   5 16.5259 1.49656   1
   5  -4  -5 163.868 4.38209   7
   5  -4  -5 166.344 4.31669   7
  -5   4   5 161.335 4.36041   1
  -5   4   5 163.540 4.09675   2
   4  -4  -5 55.6417 2.11524   7
   4  -4  -5 44.8916 1.93344   7
   4  -4  -5 45.8627 1.82147   1
  -4   4   5 45.2742 1.70523   2
  -4   4   5 47.7506 1.92278   1
   3  -4  -5 11.1406 1.10800   7
   3  -4  -5 10.8532 1.09864   7
   3  -4  -5 10.5464 1.03439   1
   3  -4  -5 11.5351 1.17583   6
  -3   4   5 12.0571 1.08798   1
  -3   4   5 11.5698 0.85377   2
   2  -4  -5 264.258 5.90557   1
   2  -4  -5 264.923 6.05878   7
   2  -4  -5 281.962 6.30846   6
   2  -4  -5 278.960 6.17565   7
   2  -4  -5 271.140 5.42585   2
  -2   4   5 279.386 6.62434   7
  -2   4   5 274.750 5.69287   2
  -2   4   5 281.279 5.99012   1
   1  -4  -5 225.677 5.34866   6
   1  -4  -5 231.061 5.32700   7
   1  -4  -5 215.638 4.98512   1
   1  -4  -5 215.069 4.54581   2
   1  -4  -5 218.851 4.71334   3
   1  -4  -5 223.318 5.18264   7
  -1   4   5 226.381 5.04023   1
  -1   4   5 218.137 5.22150   7
  -1   4   5 222.720 4.72670   2
   0  -4  -5 15.4456 1.16694   6
   0  -4  -5 14.1922 1.18575   7
   0  -4  -5 16.1794 1.06073   1
   0  -4  -5 14.9401 0.64414   3
   0  -4  -5 14.8874 1.12395   7
   0   4   5 14.8342 1.01161   1
   0   4   5 14.3116 0.91172   2
   0   4   5 15.0469 1.15408   7
   0   4   5 14.8697 1.09648   7
  -1  -4  -5 10.1742 1.00328   1
  -1  -4  -5 7.93408 1.07557   7
   1   4   5 7.87004 0.97661   7
   1   4   5 8.69593 0.78343   2
   1   4   5 6.61125 0.89862   7
   1   4   5 8.45271 0.87978   1
  -2  -4  -5 103.940 3.16808   1
   2   4   5 108.090 3.14008   1
   2   4   5 101.951 2.66163   2
   2   4   5 101.382 3.34745   7
   2   4   5 103.190 3.25838   7
  -3  -4  -5 9.59305 1.15635   1
   3   4   5 10.2550 1.14674   1
   3   4   5 10.6104 1.19866   7
   3   4   5 9.19150 1.18487   7
  -4  -4  -5 5.38083 1.02989   1
   4   4   5 4.66345 1.04009   7
   4   4   5 3.66320 0.97565   7
  -5  -4  -5 11.5725 1.53160   1
   5   4   5 9.84383 1.31105   7
   5   4   5 12.6062 1.53124   7
  -6  -4  -5 -0.3382 0.84262   1
   6   4   5 2.59554 0.99579   7
   6   4   5 1.94121 1.07690   7
   8  -5  -5 16.4848 2.40834   3
  -8   5   5 14.3450 1.85576   1
   7  -5  -5 1.00600 0.97226   7
   7  -5  -5 2.17394 0.94412   7
  -7   5   5 1.04989 0.84935   1
   6  -5  -5 4.05060 0.92293   7
   6  -5  -5 1.53990 0.88484   7
  -6   5   5 2.73713 0.79914   1
   5  -5  -5 50.2914 2.27252   7
   5  -5  -5 45.7647 2.25531   7
  -5   5   5 41.2875 2.07348   1
  -5   5   5 48.7839 2.02042   2
   4  -5  -5 2.98074 0.69340   1
   4  -5  -5 1.51223 0.65738   7
   4  -5  -5 3.31790 0.79268   7
   4  -5  -5 3.22420 0.78334   6
  -4   5   5 2.41160 0.68615   1
  -4   5   5 3.15279 0.64065   2
   3  -5  -5 1.03106 0.53560   1
   3  -5  -5 0.06756 0.52439   7
   3  -5  -5 0.19630 0.51973   7
   3  -5  -5 0.07732 0.41275   6
  -3   5   5 0.15140 0.42490   1
  -3   5   5 -0.2629 0.37395   2
   2  -5  -5 0.61661 0.55059   6
   2  -5  -5 1.30164 0.61608   7
   2  -5  -5 0.36574 0.34877   2
   2  -5  -5 0.61288 0.54703   7
   2  -5  -5 1.66134 0.56684   1
  -2   5   5 0.86132 0.48513   1
  -2   5   5 0.68805 0.45140   2
  -2   5   5 0.64229 0.41303   7
   1  -5  -5 4.41822 0.58088   3
   1  -5  -5 5.90823 0.86285   1
   1  -5  -5 4.84560 0.85838   6
   1  -5  -5 4.64867 0.91818   7
   1  -5  -5 4.94227 0.87188   7
  -1   5   5 4.26444 0.70232   1
  -1   5   5 3.40364 0.62390   2
  -1   5   5 4.37859 0.77724   7
   0  -5  -5 7.70521 0.94801   1
   0  -5  -5 4.72330 0.88482   6
   0  -5  -5 6.36151 1.02682   7
   0  -5  -5 4.04300 0.79300   7
   0   5   5 6.06851 0.88995   7
   0   5   5 5.90966 0.82849   1
   0   5   5 4.84600 0.82544   7
   0   5   5 4.40504 0.65125   2
  -1  -5  -5 11.1467 1.24823   6
  -1  -5  -5 13.3994 1.30571   1
   1   5   5 12.2909 1.28866   7
   1   5   5 10.1018 1.17510   7
   1   5   5 10.5121 0.91854   2
   1   5   5 13.5449 1.26994   1
  -2  -5  -5 25.5036 1.63722   1
   2   5   5 25.7684 1.67465   7
   2   5   5 29.0374 1.76737   7
   2   5   5 24.0382 1.54666   1
   2   5   5 25.4343 1.22108   2
   2   5   5 24.7957 1.04752   4
  -3  -5  -5 31.3526 1.89317   1
   3   5   5 31.9484 1.96537   7
   3   5   5 30.4642 1.90708   7
   3   5   5 31.5483 1.77718   1
  -4  -5  -5 25.7379 1.89700   1
   4   5   5 27.6640 1.90963   7
   4   5   5 25.4446 1.91243   7
  -5  -5  -5 -0.0727 0.88232   1
   5   5   5 -0.4481 0.73143   7
   5   5   5 1.00035 0.83829   7
  -6  -5  -5 0.60811 0.95173   1
   6   5   5 0.70967 0.86325   7
   7  -6  -5 6.18363 1.26836   7
   7  -6  -5 5.26856 1.32565   7
  -7   6   5 3.65080 1.12532   1
   6  -6  -5 0.38745 0.91217   7
   6  -6  -5 -0.0535 0.78458   7
  -6   6   5 0.01292 0.68933   2
  -6   6   5 0.97413 0.78332   1
   5  -6  -5 43.7238 2.40001   7
   5  -6  -5 40.5786 2.37143   7
   5  -6  -5 43.9615 2.26526   6
  -5   6   5 42.6812 2.05622   2
  -5   6   5 42.1318 2.24123   1
   4  -6  -5 0.73967 0.72689   7
   4  -6  -5 0.61675 0.63972   6
   4  -6  -5 0.46695 0.39216   2
   4  -6  -5 1.27810 0.66242   1
   4  -6  -5 0.98986 0.67255   7
  -4   6   5 1.15703 0.62366   1
  -4   6   5 1.42946 0.63579   2
   3  -6  -5 165.718 4.49665   1
   3  -6  -5 158.673 4.72999   7
   3  -6  -5 152.154 4.56922   7
   3  -6  -5 159.918 4.77930   6
  -3   6   5 162.379 4.46661   1
  -3   6   5 161.616 4.12765   2
   2  -6  -5 9.39005 1.22795   7
   2  -6  -5 10.1448 1.23008   1
   2  -6  -5 12.5168 1.57066   6
   2  -6  -5 10.6662 1.35917   7
  -2   6   5 10.9174 1.08013   2
  -2   6   5 8.51406 1.07409   1
   1  -6  -5 31.5405 1.76911   1
   1  -6  -5 32.5867 1.97586   6
   1  -6  -5 34.4671 1.36675   3
  -1   6   5 32.1767 1.75540   1
  -1   6   5 34.2508 1.55848   2
  -1   6   5 34.7492 2.03629   7
  -1   6   5 37.3854 2.18954   7
   0  -6  -5 38.8802 2.17008   6
   0  -6  -5 43.0592 2.03985   1
   0   6   5 39.5936 2.12290   7
   0   6   5 42.1485 1.67684   2
   0   6   5 44.2826 2.04958   1
   0   6   5 40.3918 2.02478   7
  -1  -6  -5 17.9129 1.71411   6
  -1  -6  -5 16.4512 1.57047   1
   1   6   5 16.8927 1.64872   7
   1   6   5 17.4790 1.44236   7
   1   6   5 15.1730 1.45596   1
   1   6   5 14.2589 0.99444   2
  -2  -6  -5 -0.4796 0.52789   1
   2   6   5 -0.0961 0.48006   1
   2   6   5 0.04411 0.59928   7
   2   6   5 -0.2962 0.63706   7
  -3  -6  -5 3.70733 0.99033   1
   3   6   5 4.89333 1.08847   7
   3   6   5 5.06658 1.09433   7
  -4  -6  -5 -0.2368 0.72894   1
   4   6   5 -0.0330 0.79192   7
   4   6   5 0.35202 0.86091   7
  -5  -6  -5 5.47242 1.41957   1
   5   6   5 5.66831 1.30188   7
   5   6   5 4.77883 1.13028   7
   7  -7  -5 4.16564 1.42361   7
   7  -7  -5 4.08288 1.43886   7
  -7   7   5 3.73975 1.23128   1
  -6   7   5 2.01540 0.96630   1
  -6   7   5 3.07421 0.91681   2
   5  -7  -5 0.39345 0.73967   6
  -5   7   5 1.02877 0.69150   1
  -5   7   5 0.77980 0.70407   2
   4  -7  -5 -0.4828 0.67027   1
   4  -7  -5 0.18213 0.57463   6
  -4   7   5 0.15036 0.62550   1
  -4   7   5 1.08256 0.70941   2
   3  -7  -5 1.50769 0.78074   1
   3  -7  -5 1.77451 0.83448   6
  -3   7   5 2.60263 0.80164   1
  -3   7   5 1.35993 0.67974   2
   2  -7  -5 0.05327 0.53510   6
   2  -7  -5 0.69310 0.64754   1
   2  -7  -5 -0.2213 0.40463   3
  -2   7   5 -0.1801 0.50365   2
  -2   7   5 0.99039 0.62884   1
   1  -7  -5 1.40119 0.73577   6
   1  -7  -5 0.28338 0.64212   1
  -1   7   5 1.29791 0.64214   1
  -1   7   5 0.46648 0.51264   2
   0  -7  -5 18.5451 1.75490   1
   0  -7  -5 16.6981 1.82172   6
   0   7   5 15.3779 1.47160   1
   0   7   5 16.1680 1.17094   2
  -1  -7  -5 39.1385 2.34236   6
  -1  -7  -5 38.8280 2.20180   1
   1   7   5 35.8600 2.07633   1
   1   7   5 36.3046 2.26413   7
   1   7   5 39.8614 2.27882   7
  -2  -7  -5 6.11270 1.19524   1
   2   7   5 7.35642 1.24157   7
   2   7   5 7.84999 1.25689   7
  -3  -7  -5 1.44341 0.93762   1
   3   7   5 1.48155 0.91969   7
   3   7   5 1.37942 0.92985   7
  -4  -7  -5 7.07872 1.46394   1
   4   7   5 4.27752 1.11262   7
   4   7   5 4.24358 1.11332   7
  -6   8   5 4.88044 1.16007   2
  -6   8   5 7.96921 1.47188   1
   5  -8  -5 0.96461 0.81870   6
  -5   8   5 0.39023 0.72381   2
  -5   8   5 0.10504 0.75516   1
   4  -8  -5 4.93241 1.22348   1
   4  -8  -5 3.91942 1.08807   6
  -4   8   5 4.16312 1.07687   2
  -4   8   5 4.85481 1.17678   1
   3  -8  -5 23.9747 2.40557   6
   3  -8  -5 18.0335 1.71712   3
   3  -8  -5 16.5714 1.82652   1
  -3   8   5 18.0675 1.84700   1
  -3   8   5 21.2721 1.75413   2
   2  -8  -5 7.06978 1.38716   6
   2  -8  -5 8.87217 1.43552   1
  -2   8   5 6.44070 1.02014   2
  -2   8   5 7.55823 1.28472   1
   1  -8  -5 0.61285 0.86380   6
   1  -8  -5 0.20760 0.63420   1
  -1   8   5 -0.8286 0.55624   1
  -1   8   5 0.78597 0.64957   2
   0  -8  -5 33.1450 2.18009   1
   0  -8  -5 34.1489 2.39735   6
  -1  -8  -5 2.34169 1.04625   1
  -1  -8  -5 1.30962 0.89520   6
  -2  -8  -5 2.75342 1.18594   1
   2   8   5 1.58990 0.96808   7
   2   8   5 0.17448 0.83300   7
  -3  -8  -5 0.10428 0.91253   1
   3   8   5 0.14921 0.88878   7
   3   8   5 -0.4691 0.92718   7
   5  -9  -5 -0.7682 0.86702   3
  -5   9   5 0.66676 0.98050   1
  -5   9   5 0.31528 0.88769   2
  -4   9   5 0.17474 0.75589   2
  -4   9   5 0.18972 0.71163   1
   3  -9  -5 -1.2301 0.72519   1
  -3   9   5 0.06046 0.75186   1
  -3   9   5 -0.2266 0.69672   2
   2  -9  -5 1.05509 0.85624   1
  -2   9   5 0.58936 0.72411   2
   1  -9  -5 3.46940 1.20174   1
   0  -9  -5 -0.3844 0.85994   1
  -1  -9  -5 0.64980 0.95707   1
   2 -10  -5 6.24424 1.52802   1
   2 -10   6 3.94298 1.37173   1
   2   9  -6 1.46061 1.00238   4
  -2  -9   6 3.10774 1.09548   1
   1   9  -6 0.49815 1.11808   4
  -1  -9   6 4.33451 1.12606   1
   0  -9   6 -0.1231 0.86220   1
   1  -9   6 0.02835 0.81922   1
   2  -9   6 0.17505 0.77018   1
  -3   9  -6 5.28111 1.30852   7
  -3   9  -6 5.94135 1.22667   7
   3  -9   6 5.43539 1.25535   1
  -4   9  -6 10.4772 1.70312   7
   4  -9   6 7.61846 1.56050   1
   5  -9   6 33.2374 3.03779   1
   3   8  -6 2.13901 1.00063   4
  -3  -8   6 0.95763 0.85700   1
   2   8  -6 17.3350 2.01671   4
  -2  -8   6 13.5685 1.81452   6
  -2  -8   6 17.6702 1.74230   1
   1   8  -6 -0.3180 0.81178   4
  -1  -8   6 -0.6846 0.59630   1
  -1  -8   6 -0.7583 0.81415   6
   0  -8   6 0.20155 0.63760   1
   0  -8   6 0.54541 0.80955   6
   1  -8   6 27.9138 1.93666   1
   1  -8   6 27.1994 2.18186   6
  -2   8  -6 18.1713 1.55572   7
  -2   8  -6 18.2545 1.43668   7
   2  -8   6 11.7017 1.65929   6
   2  -8   6 19.7790 1.92006   1
  -3   8  -6 56.5741 2.57670   7
  -3   8  -6 59.0139 2.65484   7
   3  -8   6 57.8726 2.91204   1
   3  -8   6 55.4312 3.06446   6
  -4   8  -6 3.54173 1.02370   7
  -4   8  -6 3.21630 1.11624   7
   4  -8   6 1.01151 1.02022   6
   4  -8   6 2.01482 1.05993   1
   5  -8   6 6.95802 1.19275   2
   5  -8   6 3.32019 1.23879   1
   6  -8   6 8.15227 1.41455   2
   6  -8   6 7.81595 1.66116   1
   4   7  -6 24.8426 2.25747   4
  -4  -7   6 26.9373 1.92219   1
   3   7  -6 -0.4659 0.78907   4
  -3  -7   6 -0.5950 0.72066   6
  -3  -7   6 1.33864 0.69101   1
   2   7  -6 0.19997 0.77512   4
  -2  -7   6 1.65719 0.74968   1
  -2  -7   6 1.08952 0.75231   6
   1   7  -6 16.3545 1.83348   4
  -1  -7   6 14.4238 1.47887   1
  -1  -7   6 13.1777 1.60793   6
   0  -7   6 7.45721 1.11902   1
   0  -7   6 10.8313 1.49364   6
   1  -7   6 0.42359 0.57085   1
   1  -7   6 0.36650 0.61535   6
  -2   7  -6 0.70073 0.57694   7
  -2   7  -6 1.45455 0.68465   7
   2  -7   6 0.92075 0.70819   6
   2  -7   6 0.89443 0.75313   1
  -3   7  -6 25.5052 1.79013   7
  -3   7  -6 25.6131 1.67052   7
   3  -7   6 24.3301 1.83523   1
   3  -7   6 24.3129 1.95087   6
  -4   7  -6 1.53915 0.91053   7
  -4   7  -6 0.57200 0.72331   7
   4  -7   6 1.73191 0.87716   1
   4  -7   6 3.22267 0.99500   6
   5  -7   6 -0.3619 0.73381   2
   5  -7   6 -0.1779 0.77578   6
   5  -7   6 0.66498 0.81753   1
   6  -7   6 2.25665 1.08614   1
   6  -7   6 2.25460 0.97995   2
   7  -7   6 12.6940 1.92386   1
   7  -7   6 12.4025 1.59200   2
  -5  -6   6 20.4381 1.80484   1
   4   6  -6 4.10430 0.84811   5
   4   6  -6 5.34353 1.19796   4
  -4  -6   6 3.11727 0.84918   1
   3   6  -6 24.8481 1.90720   4
  -3  -6   6 22.1197 1.67763   6
  -3  -6   6 23.0772 1.53476   1
   2   6  -6 155.252 4.64938   4
  -2  -6   6 146.832 4.05336   1
  -2  -6   6 146.894 4.49892   6
   1   6  -6 76.0971 3.06671   4
  -1  -6   6 75.9447 2.60227   1
  -1  -6   6 81.1539 3.11665   6
   0  -6   6 11.6514 1.14002   1
   0  -6   6 13.1527 1.46598   6
  -1   6  -6 19.2257 1.11746   7
   1  -6   6 19.5387 1.77769   6
   1  -6   6 19.1962 1.34050   1
  -2   6  -6 11.1701 1.09334   7
  -2   6  -6 11.3048 1.12547   7
  -2   6  -6 12.3426 1.12482   1
   2  -6   6 12.0171 1.23726   1
   2  -6   6 10.6612 1.37387   6
  -3   6  -6 49.8633 2.18344   7
  -3   6  -6 48.1786 1.95626   1
  -3   6  -6 49.8234 2.21277   7
   3  -6   6 51.5978 2.32736   1
   3  -6   6 44.6657 2.32797   6
  -4   6  -6 20.5585 1.59838   7
  -4   6  -6 22.7199 1.52641   1
  -4   6  -6 22.3279 1.80006   7
   4  -6   6 23.8948 1.79241   1
   4  -6   6 19.3844 1.90136   6
  -5   6  -6 0.12481 0.57955   1
   5  -6   6 0.03359 0.61892   6
   5  -6   6 1.20913 0.77902   1
   5  -6   6 1.38544 0.70428   2
  -6   6  -6 2.64132 0.93549   1
   6  -6   6 1.25527 0.84779   2
   6  -6   6 1.72952 1.00981   1
  -7   6  -6 2.78642 1.02993   1
   7  -6   6 3.34351 1.25671   1
   7  -6   6 2.15969 0.97543   2
  -6  -5   6 10.3786 1.42787   1
  -5  -5   6 7.43668 1.08522   1
   4   5  -6 9.88690 1.12426   5
   4   5  -6 10.8781 1.46213   4
  -4  -5   6 8.81103 1.10473   6
  -4  -5   6 9.40588 1.08360   1
   3   5  -6 26.9194 1.85320   4
   3   5  -6 25.0891 1.58254   5
  -3  -5   6 26.9265 1.44001   1
  -3  -5   6 27.1951 1.62183   6
   2   5  -6 1.08433 0.66751   4
  -2  -5   6 2.96355 0.76454   6
  -2  -5   6 2.46561 0.58576   1
   1   5  -6 0.32654 0.51358   4
  -1  -5   6 0.22847 0.38130   1
  -1  -5   6 0.82893 0.50410   6
   0  -5   6 -0.1168 0.45588   6
   0  -5   6 0.85338 0.45641   1
  -1   5  -6 13.1912 0.88656   7
  -1   5  -6 15.0587 0.84617   1
   1  -5   6 14.0786 1.05754   1
   1  -5   6 12.8584 1.31199   6
  -2   5  -6 3.00781 0.63211   7
  -2   5  -6 3.12211 0.62656   7
  -2   5  -6 3.48787 0.58560   1
   2  -5   6 2.47433 0.80114   6
   2  -5   6 4.53041 0.76772   1
  -3   5  -6 32.1563 1.63586   7
  -3   5  -6 31.5962 1.54011   1
  -3   5  -6 31.2539 1.70457   7
   3  -5   6 33.3628 1.83142   6
   3  -5   6 31.6169 1.72808   1
  -4   5  -6 24.6520 1.68717   7
  -4   5  -6 22.6602 1.70056   7
  -4   5  -6 22.8002 1.69910   7
  -4   5  -6 23.6078 1.49614   1
   4  -5   6 25.7204 1.69130   1
   4  -5   6 23.6456 1.34729   2
   4  -5   6 27.3577 1.69746   6
  -5   5  -6 19.2343 1.66162   1
   5  -5   6 21.8234 1.60994   6
   5  -5   6 20.0947 1.55309   2
   5  -5   6 21.2824 1.88949   1
  -6   5  -6 39.1851 2.21868   1
   6  -5   6 35.9789 2.33714   1
   6  -5   6 41.2917 2.04957   2
  -7   5  -6 -0.0110 0.81123   1
   7  -5   6 1.03970 0.85597   2
   7  -5   6 -0.3117 0.81315   1
  -7  -4   6 0.05419 0.79935   1
  -6  -4   6 12.1918 1.37030   1
   5   4  -6 0.80583 0.65060   3
  -5  -4   6 1.05078 0.56446   1
   4   4  -6 20.0676 1.28236   5
   4   4  -6 20.0689 1.37311   3
  -4  -4   6 20.5503 1.28363   6
  -4  -4   6 22.3534 1.29272   1
   3   4  -6 201.525 4.92347   5
   3   4  -6 201.561 4.90652   3
   3   4  -6 208.667 5.36261   4
  -3  -4   6 205.958 4.93655   6
  -3  -4   6 201.534 4.58046   1
   2   4  -6 132.698 3.78987   4
  -2  -4   6 130.597 3.09862   1
  -2  -4   6 132.663 3.64544   6
  -2  -4   6 132.280 3.16803   1
   1   4  -6 0.87811 0.52570   4
  -1  -4   6 0.52023 0.44532   6
  -1  -4   6 1.30595 0.35749   1
  -1  -4   6 1.48784 0.40642   1
   0  -4   6 157.194 4.16015   6
   0  -4   6 159.729 3.64066   1
  -1   4  -6 359.039 7.15549   7
  -1   4  -6 368.830 7.18708   1
   1  -4   6 387.915 7.57012   1
   1  -4   6 374.916 8.03975   6
  -2   4  -6 26.2671 1.23342   7
  -2   4  -6 26.3609 1.27904   7
  -2   4  -6 25.7396 1.17513   1
   2  -4   6 26.0280 1.49124   6
   2  -4   6 28.5073 1.38969   1
  -3   4  -6 22.5396 1.42253   7
  -3   4  -6 24.4488 1.47750   7
  -3   4  -6 22.1161 1.25830   1
  -3   4  -6 22.8915 1.38132   7
   3  -4   6 23.0840 1.42714   1
   3  -4   6 26.0737 1.51707   6
  -4   4  -6 1.15561 0.72230   7
  -4   4  -6 0.83100 0.59129   7
  -4   4  -6 0.15331 0.47178   1
   4  -4   6 0.43045 0.55784   1
   4  -4   6 0.82991 0.49496   6
   4  -4   6 0.60186 0.49704   2
  -5   4  -6 3.83717 0.86354   1
   5  -4   6 3.24504 0.71265   6
   5  -4   6 3.37933 0.92625   1
   5  -4   6 3.31209 0.77232   2
  -6   4  -6 7.87865 1.26121   1
   6  -4   6 6.30899 1.04732   2
   6  -4   6 7.81881 1.29606   1
  -7   4  -6 -0.6837 0.76856   1
   7  -4   6 -1.0790 0.72383   2
   7  -4   6 -0.7831 0.74668   1
  -8   4  -6 1.82425 1.09865   1
  -7  -3   6 5.37423 1.09751   1
   6   3  -6 27.0315 1.94311   3
  -6  -3   6 24.7029 1.67092   1
   5   3  -6 26.8135 1.75982   3
  -5  -3   6 24.5828 1.41070   1
   4   3  -6 0.52414 0.57403   3
   4   3  -6 1.76475 0.51733   5
  -4  -3   6 0.66539 0.39847   1
  -4  -3   6 1.52582 0.47389   6
   3   3  -6 38.0726 1.85783   4
   3   3  -6 35.5394 1.63074   3
   3   3  -6 35.8449 1.53988   5
  -3  -3   6 39.3471 1.32959   1
  -3  -3   6 39.1064 1.54622   6
  -3  -3   6 36.1428 1.27110   1
   2   3  -6 10.5801 0.99749   5
   2   3  -6 10.3145 1.09323   4
   2   3  -6 9.89730 0.96298   3
  -2  -3   6 10.8763 0.85422   6
   1   3  -6 13.4766 0.92621   6
   1   3  -6 13.7811 1.00240   4
  -1  -3   6 11.7355 0.89208   6
   0   3  -6 3.16592 0.55623   6
   0  -3   6 3.46054 0.63620   6
   0  -3   6 3.50139 0.41489   1
   0  -3   6 3.15022 0.42567   1
  -1   3  -6 6.27854 0.51547   7
  -1   3  -6 6.97799 0.77976   6
  -1   3  -6 7.69505 0.62163   7
  -1   3  -6 6.23383 0.49184   1
   1  -3   6 8.09069 0.87639   6
   1  -3   6 8.22880 0.72973   1
  -2   3  -6 8.74405 0.76435   1
  -2   3  -6 5.28601 0.68980   7
  -2   3  -6 5.19251 0.65493   7
  -2   3  -6 7.89166 0.81623   7
  -2   3  -6 6.51140 0.76669   6
   2  -3   6 7.21252 0.78415   1
   2  -3   6 6.71679 0.83494   6
  -3   3  -6 0.00824 0.44012   7
  -3   3  -6 0.03304 0.39550   7
  -3   3  -6 -0.0068 0.31796   1
   3  -3   6 0.11794 0.40226   1
   3  -3   6 0.35456 0.33734   2
   3  -3   6 0.18766 0.37914   6
  -4   3  -6 28.2446 1.64751   7
  -4   3  -6 25.3941 1.42328   1
  -4   3  -6 27.7786 1.67046   7
   4  -3   6 26.6704 1.42786   6
   4  -3   6 26.8178 1.32391   2
   4  -3   6 26.5708 1.55172   1
   4  -3   6 25.6894 1.61343   7
  -5   3  -6 3.09470 0.76627   1
   5  -3   6 3.68589 0.93257   1
   5  -3   6 4.74332 0.76447   6
   5  -3   6 4.74484 0.82256   2
  -6   3  -6 31.8996 1.97350   1
   6  -3   6 32.1620 1.76407   2
   6  -3   6 29.4427 1.98291   1
  -7   3  -6 12.0063 1.53050   1
   7  -3   6 10.9594 1.23015   2
  -8   3  -6 10.1923 1.72743   1
   7   2  -6 3.17609 1.15047   3
  -7  -2   6 2.26394 0.84182   1
   6   2  -6 18.8396 1.87068   3
  -6  -2   6 18.7237 1.40564   1
   5   2  -6 4.67593 0.95210   3
  -5  -2   6 5.99252 0.79312   1
   4   2  -6 73.4553 2.21275   5
   4   2  -6 74.5742 2.68566   3
  -4  -2   6 73.3010 2.12615   1
  -4  -2   6 75.1416 1.99921   6
   3   2  -6 9.92714 0.99855   3
   3   2  -6 9.45146 0.86251   5
  -3  -2   6 10.3087 0.73676   6
   2   2  -6 216.750 4.99292   3
   2   2  -6 219.511 5.09622   4
   2   2  -6 225.052 4.84912   5
  -2  -2   6 222.521 4.76366   6
   1   2  -6 256.031 5.51739   4
   1   2  -6 263.609 5.51878   3
   1   2  -6 253.482 5.39543   5
  -1  -2   6 247.561 5.34656   6
   0  -2   6 52.1454 1.73731   6
   0  -2   6 51.7396 1.29523   1
   0  -2   6 52.6208 1.25769   1
  -1   2  -6 51.3317 1.44638   7
  -1   2  -6 51.6240 1.41279   7
  -1   2  -6 53.6442 1.39625   1
   1  -2   6 54.2116 1.55428   1
   1  -2   6 52.0947 1.77689   6
  -2   2  -6 126.320 3.11048   7
  -2   2  -6 119.963 2.91463   1
  -2   2  -6 126.776 3.12285   7
   2  -2   6 127.720 3.16478   6
   2  -2   6 120.926 3.05727   1
  -3   2  -6 0.59494 0.43959   7
  -3   2  -6 0.61431 0.39632   1
  -3   2  -6 0.06634 0.50528   7
   3  -2   6 0.35755 0.50185   7
   3  -2   6 0.14225 0.36679   2
   3  -2   6 0.01172 0.33850   6
   3  -2   6 0.76314 0.43127   7
   3  -2   6 0.87554 0.44508   1
  -4   2  -6 29.4326 1.49742   1
  -4   2  -6 30.4624 1.70072   7
  -4   2  -6 32.0944 1.74693   7
   4  -2   6 32.9268 1.65654   1
   4  -2   6 30.5137 1.37454   2
   4  -2   6 29.8094 1.34633   6
   4  -2   6 28.8019 1.75540   7
   4  -2   6 29.1430 1.62711   7
  -5   2  -6 0.76982 0.57975   1
  -5   2  -6 0.33530 0.32549   5
   5  -2   6 0.22470 0.39029   6
   5  -2   6 0.65199 0.50007   2
   5  -2   6 0.62892 0.60237   1
  -6   2  -6 7.99696 1.20120   1
   6  -2   6 7.55082 1.20717   1
   6  -2   6 8.32816 1.04254   2
  -7   2  -6 5.60042 1.26468   1
  -8   2  -6 2.82252 1.17976   1
   8   1  -6 37.4505 2.83093   3
  -8  -1   6 45.1077 2.50136   1
   7   1  -6 2.86447 1.07861   3
  -7  -1   6 2.11743 0.76681   1
   6   1  -6 6.49776 1.22477   3
  -6  -1   6 8.76485 1.04258   1
   5   1  -6 27.9776 1.79823   3
  -5  -1   6 24.0118 1.29793   1
   4   1  -6 33.5917 1.74113   3
  -4  -1   6 32.3437 1.22444   1
  -4  -1   6 32.5739 1.05825   6
  -4  -1   6 28.5245 1.14061   1
   3   1  -6 0.86591 0.38164   5
   3   1  -6 0.48039 0.43101   3
  -3  -1   6 1.05363 0.32445   6
   2   1  -6 8.99895 0.70024   5
   2   1  -6 8.68886 0.87797   3
   2   1  -6 9.56746 0.91105   4
  -2  -1   6 8.40676 0.68720   6
   1   1  -6 12.6971 0.82776   3
   1   1  -6 12.5618 0.77496   5
   1   1  -6 12.4841 0.80097   4
   0   1  -6 0.59338 0.30876   5
  -1   1  -6 29.6529 1.10934   5
  -1   1  -6 28.0797 1.02279   7
  -1   1  -6 29.8304 0.95623   1
  -1   1  -6 30.1089 1.02943   7
   1  -1   6 28.4732 1.03189   1
  -2   1  -6 16.5476 1.00978   7
  -2   1  -6 15.0314 0.96360   7
  -2   1  -6 16.3120 0.80567   5
  -2   1  -6 15.7206 0.85862   1
   2  -1   6 15.8923 0.92339   1
   2  -1   6 15.7314 0.77835   2
  -3   1  -6 49.8379 1.81144   1
  -3   1  -6 52.7214 2.04198   7
  -3   1  -6 50.8899 1.46641   5
  -3   1  -6 51.7209 2.00690   7
   3  -1   6 52.5313 1.98607   7
   3  -1   6 51.2329 1.65428   2
   3  -1   6 52.3440 1.89723   1
   3  -1   6 53.2500 1.69307   6
  -4   1  -6 31.9553 1.78507   7
  -4   1  -6 31.5424 1.00322   5
  -4   1  -6 28.5395 1.68681   7
  -4   1  -6 31.6647 1.58198   1
   4  -1   6 29.6404 1.80623   7
   4  -1   6 29.8560 1.56771   1
   4  -1   6 29.7210 1.36056   2
   4  -1   6 32.2673 1.28477   6
   4  -1   6 29.2309 1.62344   7
  -5   1  -6 20.6699 1.47274   1
   5  -1   6 17.6225 1.56138   7
   5  -1   6 20.1877 1.52004   7
   5  -1   6 18.3275 1.22450   2
   5  -1   6 20.5567 0.99305   6
   5  -1   6 20.2317 1.50417   1
  -6   1  -6 1.24592 0.79807   1
   6  -1   6 1.39449 0.76837   1
   6  -1   6 1.37526 0.60874   2
  -7   1  -6 13.4131 1.70618   1
  -8   1  -6 8.67999 1.61931   1
   8   0  -6 6.32863 1.53299   3
  -8   0   6 7.19647 1.30574   1
   7   0  -6 9.21724 1.47845   3
  -7   0   6 6.93780 1.10310   1
   6   0  -6 90.1786 3.60617   3
  -6   0   6 87.4539 2.88186   1
   5   0  -6 3.93123 0.91211   3
  -5   0   6 4.69432 0.67916   1
   4   0  -6 291.495 6.72973   3
  -4   0   6 270.125 5.71086   1
  -4   0   6 291.218 5.79184   1
   3   0  -6 34.5296 1.61025   3
   2   0  -6 118.166 3.12804   3
   2   0  -6 120.622 2.87028   5
   1   0  -6 138.902 3.31661   3
   1   0  -6 142.867 3.15831   5
   1   0  -6 135.539 3.11209   4
   0   0  -6 302.411 5.95615   5
   0   0  -6 305.130 6.11113   3
   0   0  -6 297.298 5.76295   4
   0   0   6 306.204 5.64563   1
   0   0   6 306.117 5.66156   1
  -1   0  -6 304.784 5.90909   1
  -1   0  -6 306.430 5.93667   5
  -1   0  -6 308.532 6.04896   7
  -1   0  -6 310.042 6.03839   7
   1   0   6 308.251 5.74215   2
   1   0   6 297.312 5.98143   1
  -2   0  -6 335.287 6.74049   1
  -2   0  -6 350.322 7.05196   7
  -2   0  -6 341.500 6.37476   2
  -2   0  -6 331.317 6.35388   5
  -2   0  -6 330.049 6.89020   7
   2   0   6 337.955 7.03761   7
   2   0   6 332.243 6.47973   2
   2   0   6 323.265 6.89256   7
  -3   0  -6 0.47985 0.49473   7
  -3   0  -6 1.04413 0.53931   7
  -3   0  -6 0.81251 0.43790   1
   3   0   6 0.42065 0.44549   2
   3   0   6 1.17387 0.53204   7
   3   0   6 0.67214 0.47371   7
   3   0   6 1.56531 0.54717   1
  -4   0  -6 6.74772 0.91851   1
  -4   0  -6 7.12371 1.07526   7
  -4   0  -6 5.16151 0.86665   7
   4   0   6 6.21608 0.87471   1
   4   0   6 6.51933 0.99967   7
   4   0   6 5.91927 0.96890   7
   4   0   6 6.44221 0.76144   2
  -5   0  -6 0.53612 0.60632   1
   5   0   6 0.98216 0.63711   1
   5   0   6 0.59454 0.31506   6
   5   0   6 0.52560 0.48625   2
   5   0   6 0.59496 0.61642   7
   5   0   6 0.52117 0.67188   7
  -6   0  -6 2.26279 0.89865   1
   6   0   6 2.58120 1.01536   7
   6   0   6 2.92394 1.74354   7
   6   0   6 3.09781 0.90296   1
  -7   0  -6 1.72075 1.07574   1
  -8   0  -6 1.11569 1.03917   1
   8   0   6 1.01350 1.53392   7
   8  -1  -6 13.5976 2.02328   3
  -8   1   6 15.3795 1.64042   1
   7  -1  -6 41.8709 2.68188   3
  -7   1   6 42.4753 2.16413   1
   6  -1  -6 66.4860 3.06275   3
  -6   1   6 64.3539 2.41067   1
   5  -1  -6 1.33243 0.65718   3
  -5   1   6 0.96182 0.47143   1
   4  -1  -6 49.9752 2.19460   3
  -4   1   6 49.7394 1.48913   6
  -4   1   6 48.3843 1.61421   1
   3  -1  -6 5.95512 0.84675   3
  -3   1   6 5.09681 0.51538   1
  -3   1   6 3.68666 0.45152   1
   2  -1  -6 0.79408 0.42116   3
  -2   1   6 0.81620 0.24485   1
  -2   1   6 0.75485 0.23659   1
   1  -1  -6 -0.2241 0.27965   3
  -1   1   6 -0.1028 0.17735   1
  -1   1   6 -0.0925 0.18348   1
   0  -1  -6 1.15594 0.35151   7
   0  -1  -6 1.69716 0.36952   3
   0  -1  -6 1.12890 0.28285   7
   0  -1  -6 1.36132 0.28826   1
   0   1   6 1.36500 0.23503   4
   0   1   6 1.56478 0.29817   1
   0   1   6 1.29064 0.27286   2
  -1  -1  -6 144.182 2.94755   2
  -1  -1  -6 145.461 3.38066   7
  -1  -1  -6 146.004 3.45632   7
  -1  -1  -6 139.835 3.22667   1
   1   1   6 143.563 3.27685   1
   1   1   6 146.420 3.07135   2
   1   1   6 138.972 3.63187   7
  -2  -1  -6 125.753 3.35853   7
  -2  -1  -6 121.364 2.77529   2
  -2  -1  -6 119.630 3.24103   7
  -2  -1  -6 122.969 3.10020   1
   2   1   6 122.352 3.25659   7
   2   1   6 123.319 3.13129   1
   2   1   6 121.993 2.85341   2
  -3  -1  -6 30.6978 1.69937   7
  -3  -1  -6 33.5936 1.54750   1
  -3  -1  -6 31.0084 1.65341   7
   3   1   6 32.0592 1.71265   7
   3   1   6 32.4119 1.27670   2
   3   1   6 31.1809 1.57492   7
   3   1   6 31.5583 1.50620   1
   3   1   6 34.5375 1.54420   1
  -4  -1  -6 0.05476 0.42502   1
   4   1   6 -0.0427 0.46992   1
   4   1   6 1.05066 0.43579   6
   4   1   6 0.38655 0.53027   7
   4   1   6 0.71347 0.46753   2
   4   1   6 0.49378 0.61510   7
  -5  -1  -6 77.2848 2.93545   1
   5   1   6 73.2210 3.04583   7
   5   1   6 76.8414 2.84991   1
   5   1   6 72.4143 2.21685   2
   5   1   6 73.8195 2.94792   7
  -6  -1  -6 14.8556 1.66481   1
   6   1   6 13.2194 1.71539   7
   6   1   6 13.7742 1.60006   7
  -7  -1  -6 20.3690 2.08169   1
   7   1   6 19.7107 2.15684   7
   7   1   6 19.8981 1.91805   7
   8  -2  -6 0.58540 0.92218   3
  -8   2   6 1.77313 0.81479   1
   7  -2  -6 8.19562 1.51734   3
  -7   2   6 10.7016 1.27560   1
   6  -2  -6 65.1222 3.08954   3
  -6   2   6 61.2272 2.35766   1
   5  -2  -6 2.95002 0.86688   3
  -5   2   6 1.77256 0.49702   1
  -5   2   6 1.53120 0.35725   6
   4  -2  -6 37.5545 1.91782   3
   4  -2  -6 37.8727 1.24078   1
  -4   2   6 41.3820 1.51954   1
  -4   2   6 38.8918 1.43564   6
  -4   2   6 38.6027 1.28067   2
   3  -2  -6 -0.0444 0.36545   3
   3  -2  -6 0.48155 0.25948   1
  -3   2   6 0.33711 0.31777   6
  -3   2   6 0.23804 0.27131   1
   2  -2  -6 432.178 8.67272   3
   2  -2  -6 427.410 8.04533   7
   2  -2  -6 425.991 7.98786   1
   2  -2  -6 431.314 8.08137   7
  -2   2   6 422.722 8.46211   6
  -2   2   6 431.461 8.13766   1
   1  -2  -6 99.4618 2.46914   7
   1  -2  -6 99.6444 2.55707   3
   1  -2  -6 100.235 2.43321   7
   1  -2  -6 97.5271 2.30973   1
  -1   2   6 97.4410 2.36997   1
  -1   2   6 98.6417 2.66771   6
  -1   2   6 99.9766 2.16949   2
   0  -2  -6 2.77974 0.44378   1
   0  -2  -6 2.94558 0.55892   7
   0  -2  -6 3.34515 0.52636   7
   0  -2  -6 2.86397 0.43330   3
   0   2   6 3.15872 0.45909   1
   0   2   6 3.18873 0.54493   6
   0   2   6 2.96637 0.41086   2
  -1  -2  -6 81.7155 2.42099   7
  -1  -2  -6 82.4612 2.04840   2
  -1  -2  -6 80.9234 2.50104   7
  -1  -2  -6 81.7971 2.30257   1
   1   2   6 85.6655 2.09907   2
   1   2   6 81.6391 2.52425   7
   1   2   6 82.5144 2.38749   6
   1   2   6 84.8097 2.33138   1
   1   2   6 82.8299 2.45218   7
  -2  -2  -6 7.64379 1.00020   7
  -2  -2  -6 7.02355 0.95226   7
  -2  -2  -6 8.04516 0.87092   1
   2   2   6 7.45060 0.67519   2
   2   2   6 8.03168 0.87503   1
   2   2   6 7.47432 0.79591   6
   2   2   6 7.23879 0.85296   7
   2   2   6 6.24360 0.95342   7
  -3  -2  -6 97.0154 3.29588   7
  -3  -2  -6 104.602 3.09088   1
   3   2   6 94.8933 3.22307   7
   3   2   6 100.046 2.98341   1
   3   2   6 101.794 3.15545   7
   3   2   6 101.350 2.77542   6
   3   2   6 99.6657 2.58862   2
  -4  -2  -6 5.62999 0.97821   1
   4   2   6 6.06089 1.05473   7
   4   2   6 5.09933 1.02029   7
   4   2   6 5.97665 0.71740   2
   4   2   6 6.34618 0.73981   6
   4   2   6 5.72065 0.93632   1
   4   2   6 4.78775 0.86638   1
  -5  -2  -6 2.50792 0.88785   1
   5   2   6 0.62683 0.83178   7
   5   2   6 1.36358 0.69436   1
   5   2   6 1.54848 0.81868   7
  -6  -2  -6 2.65571 0.92715   1
   6   2   6 3.89357 1.07645   7
   6   2   6 3.82680 1.21309   7
  -7  -2  -6 2.36108 1.15730   1
   7   2   6 1.44609 1.03086   7
   7   2   6 0.71356 1.16502   7
   8  -3  -6 1.13282 1.15403   3
  -8   3   6 1.80612 0.84414   1
   7  -3  -6 4.12323 1.28627   3
  -7   3   6 4.80053 1.02502   1
   6  -3  -6 26.3358 2.07999   3
  -6   3   6 24.1074 1.51540   1
   5  -3  -6 7.58112 1.20132   3
  -5   3   6 7.33344 0.82019   6
  -5   3   6 7.69523 0.93073   1
   4  -3  -6 0.71501 0.48827   7
   4  -3  -6 0.80675 0.56601   3
   4  -3  -6 1.75734 0.47392   1
   4  -3  -6 1.33243 0.48677   7
  -4   3   6 1.55917 0.46458   2
  -4   3   6 1.28054 0.46173   6
  -4   3   6 0.60700 0.37960   1
   3  -3  -6 6.69016 0.72379   1
   3  -3  -6 5.42694 0.71742   7
   3  -3  -6 8.39048 0.87339   7
   3  -3  -6 5.75186 0.90929   3
  -3   3   6 6.78789 0.66823   2
  -3   3   6 6.26259 0.79186   6
  -3   3   6 7.03134 0.74710   1
   2  -3  -6 13.4313 0.91272   7
   2  -3  -6 12.9632 0.96149   3
   2  -3  -6 13.8667 0.82554   1
   2  -3  -6 13.9092 0.96221   7
  -2   3   6 15.5423 1.05123   6
  -2   3   6 15.1308 0.75935   2
  -2   3   6 13.6019 0.83934   1
   1  -3  -6 5.64475 0.73097   7
   1  -3  -6 5.07387 0.62414   1
   1  -3  -6 5.88875 0.75900   7
   1  -3  -6 5.72815 0.77881   7
   1  -3  -6 5.65646 0.66392   3
  -1   3   6 5.15562 0.55354   2
  -1   3   6 5.84917 0.78325   6
  -1   3   6 6.18090 0.66587   1
   0  -3  -6 4.60951 0.72447   7
   0  -3  -6 6.36562 0.71688   1
   0  -3  -6 4.04603 0.48725   2
   0  -3  -6 4.22423 0.65373   7
   0  -3  -6 6.12727 0.53933   3
   0   3   6 4.67617 0.67564   7
   0   3   6 5.66507 0.59088   2
   0   3   6 5.05524 0.76460   7
   0   3   6 5.98710 0.71179   1
   0   3   6 6.84743 0.83002   6
  -1  -3  -6 5.12593 0.85896   7
  -1  -3  -6 7.00747 0.82371   1
  -1  -3  -6 5.49115 0.74710   7
   1   3   6 6.87481 0.84337   6
   1   3   6 8.20635 0.90678   1
   1   3   6 6.94772 0.68212   2
   1   3   6 6.75045 0.87360   7
   1   3   6 6.05434 0.87391   7
  -2  -3  -6 40.5521 1.90274   7
  -2  -3  -6 39.8391 1.74450   1
  -2  -3  -6 39.1527 1.94392   7
   2   3   6 43.2758 1.99088   7
   2   3   6 41.1271 1.73161   6
   2   3   6 40.3948 1.72173   1
   2   3   6 41.3311 1.47193   2
   2   3   6 38.6067 1.80812   7
  -3  -3  -6 86.3689 2.91516   1
   3   3   6 87.9922 2.70403   6
   3   3   6 83.5591 3.05531   7
   3   3   6 87.3636 2.37305   2
   3   3   6 85.3556 2.97921   7
   3   3   6 84.7233 2.82504   1
  -4  -3  -6 9.24612 1.18787   1
   4   3   6 11.6142 1.24590   1
   4   3   6 9.45153 1.22066   7
   4   3   6 10.9408 1.25479   1
   4   3   6 9.40556 1.34677   7
   4   3   6 8.28515 0.80458   2
  -5  -3  -6 -0.3245 0.60771   1
   5   3   6 0.83227 0.74284   7
   5   3   6 0.44141 0.81868   7
  -6  -3  -6 59.4136 2.98944   1
   6   3   6 51.2373 2.80914   7
   6   3   6 47.3483 2.57696   7
  -7  -3  -6 45.2156 2.89956   1
   7   3   6 44.2535 2.77447   7
   7   3   6 44.6670 2.58122   7
   8  -4  -6 2.64044 1.20389   3
  -8   4   6 2.51487 1.05797   1
   7  -4  -6 3.52355 1.36055   3
  -7   4   6 2.07816 0.80302   1
   6  -4  -6 11.6878 1.67428   3
  -6   4   6 9.41423 1.19553   1
   5  -4  -6 3.13636 0.75118   7
   5  -4  -6 2.88773 0.74927   7
  -5   4   6 2.50899 0.61699   2
  -5   4   6 1.82864 0.60853   1
   4  -4  -6 117.748 3.30894   7
   4  -4  -6 111.941 3.07988   1
   4  -4  -6 108.230 3.21611   7
  -4   4   6 114.847 3.00543   2
  -4   4   6 108.531 3.20719   1
   3  -4  -6 27.9740 1.47207   7
   3  -4  -6 25.3609 1.39810   7
   3  -4  -6 24.5243 1.28527   1
   3  -4  -6 23.1657 1.48367   3
  -3   4   6 27.2243 1.25134   2
  -3   4   6 30.4425 1.42149   1
   2  -4  -6 12.9080 0.95964   1
   2  -4  -6 12.7369 0.69491   2
   2  -4  -6 13.0760 1.10271   7
   2  -4  -6 12.5358 1.02738   7
   2  -4  -6 12.1942 0.99139   3
  -2   4   6 13.4915 0.98246   1
  -2   4   6 11.7497 0.83325   2
   1  -4  -6 227.554 5.29730   7
   1  -4  -6 224.982 5.09088   1
   1  -4  -6 227.733 5.42138   7
   1  -4  -6 221.231 4.84236   3
  -1   4   6 224.893 5.36030   7
  -1   4   6 225.541 5.14123   1
  -1   4   6 234.710 4.88594   2
   0  -4  -6 10.1445 1.03511   7
   0  -4  -6 11.4598 1.06515   1
   0  -4  -6 10.5728 0.60080   3
   0  -4  -6 10.9858 1.23363   7
   0   4   6 9.94026 1.05192   7
   0   4   6 13.0319 1.13687   1
   0   4   6 10.7674 1.11072   7
   0   4   6 11.7553 0.82015   2
  -1  -4  -6 9.79077 1.03676   1
  -1  -4  -6 7.78451 0.95637   7
  -1  -4  -6 9.03377 1.15246   7
   1   4   6 9.58172 1.14497   7
   1   4   6 8.95629 0.95621   1
   1   4   6 9.77689 1.12211   7
   1   4   6 10.1254 0.85803   2
  -2  -4  -6 0.02669 0.39970   1
   2   4   6 0.73155 0.54041   7
   2   4   6 -0.2072 0.41688   1
   2   4   6 0.36231 0.39099   2
   2   4   6 0.19989 0.53806   7
  -3  -4  -6 -0.1286 0.52257   1
   3   4   6 -0.0028 0.41603   2
   3   4   6 -0.2652 0.49267   1
   3   4   6 -0.1187 0.65062   7
   3   4   6 0.46345 0.71289   7
  -4  -4  -6 58.2317 2.65145   1
   4   4   6 58.3313 2.57603   1
   4   4   6 57.7327 2.60824   7
   4   4   6 54.7527 2.74900   7
  -5  -4  -6 -0.2082 0.72512   1
   5   4   6 1.65183 0.86958   7
   5   4   6 0.23529 0.85160   7
  -6  -4  -6 6.65258 1.27986   1
   6   4   6 9.72582 1.57513   7
   6   4   6 7.41143 1.40982   7
   8  -5  -6 -0.3607 0.94887   3
  -8   5   6 1.71571 0.99691   1
   7  -5  -6 -1.2348 0.81947   3
  -7   5   6 1.81270 0.85346   1
   6  -5  -6 0.16945 0.71494   7
   6  -5  -6 0.56553 0.70434   7
  -6   5   6 0.13529 0.58229   1
   5  -5  -6 6.52640 1.09209   7
   5  -5  -6 6.69883 1.06505   7
  -5   5   6 7.56939 1.10254   1
  -5   5   6 6.47128 0.94387   2
   4  -5  -6 4.70615 0.93149   7
   4  -5  -6 5.57639 0.96160   7
   4  -5  -6 4.55586 0.86854   1
  -4   5   6 5.48620 0.82224   2
  -4   5   6 4.12987 0.78840   1
   3  -5  -6 0.10116 0.27326   2
   3  -5  -6 0.18817 0.42163   1
   3  -5  -6 -0.0368 0.48776   6
   3  -5  -6 0.27268 0.46465   7
   3  -5  -6 -0.2525 0.44846   7
   3  -5  -6 0.20491 0.49207   3
  -3   5   6 0.14974 0.41796   1
  -3   5   6 0.13629 0.40115   2
   2  -5  -6 0.46820 0.41501   3
   2  -5  -6 0.50009 0.52772   7
   2  -5  -6 -0.1486 0.43784   6
   2  -5  -6 -0.1272 0.40611   1
   2  -5  -6 -0.1229 0.24809   2
   2  -5  -6 0.46496 0.51071   7
  -2   5   6 0.90348 0.43565   2
  -2   5   6 -0.0143 0.39338   1
  -2   5   6 0.28069 0.52367   7
   1  -5  -6 5.02884 0.80268   1
   1  -5  -6 5.23573 0.99399   7
   1  -5  -6 4.90400 0.91059   6
   1  -5  -6 4.60158 0.60643   3
   1  -5  -6 4.08133 0.79345   7
  -1   5   6 3.65296 0.68739   7
  -1   5   6 6.23036 0.89028   1
  -1   5   6 3.83439 0.63799   2
   0  -5  -6 8.59744 1.14842   6
   0  -5  -6 9.51101 1.08322   1
   0  -5  -6 10.7967 1.35602   7
   0  -5  -6 10.5264 1.12953   7
   0   5   6 7.59173 1.03914   7
   0   5   6 9.79609 1.14209   1
   0   5   6 10.0940 0.93346   2
   0   5   6 9.22794 1.12167   7
  -1  -5  -6 55.3437 2.22204   1
   1   5   6 53.3391 1.86180   2
   1   5   6 50.1721 2.32334   7
   1   5   6 49.2393 2.26586   7
   1   5   6 52.3336 2.16439   1
  -2  -5  -6 1.22057 0.62831   1
   2   5   6 1.08350 0.71301   7
   2   5   6 0.14358 0.59578   7
   2   5   6 0.07410 0.42290   2
   2   5   6 0.16840 0.49424   1
  -3  -5  -6 0.66508 0.66529   1
   3   5   6 -0.5645 0.64989   7
   3   5   6 -0.2203 0.52962   1
   3   5   6 0.03575 0.67343   7
  -4  -5  -6 2.84245 0.98713   1
   4   5   6 3.10234 0.95247   7
   4   5   6 1.91180 0.95265   7
  -5  -5  -6 20.8835 2.09480   1
   5   5   6 26.3016 2.08233   7
   5   5   6 23.0647 1.98169   7
   7  -6  -6 0.65632 1.04763   3
   7  -6  -6 0.77580 0.95590   7
   7  -6  -6 1.56210 1.10853   7
  -7   6   6 0.84907 0.80799   1
   6  -6  -6 7.87078 1.27886   7
   6  -6  -6 7.84244 1.40407   7
  -6   6   6 8.60929 1.32736   1
   5  -6  -6 4.27692 0.97272   7
   5  -6  -6 2.37979 0.91286   7
  -5   6   6 4.58027 0.94676   2
  -5   6   6 3.90062 1.00969   1
   4  -6  -6 48.0131 2.39475   6
   4  -6  -6 48.0605 2.41251   7
   4  -6  -6 50.1195 2.25357   1
   4  -6  -6 50.5392 2.50906   7
  -4   6   6 48.6537 2.07212   2
  -4   6   6 48.4932 2.28045   1
   3  -6  -6 369.618 8.20189   1
   3  -6  -6 350.517 8.38656   7
   3  -6  -6 371.119 8.33512   3
   3  -6  -6 373.148 8.55733   7
   3  -6  -6 367.432 8.65695   6
  -3   6   6 370.809 7.87137   2
  -3   6   6 371.523 8.27564   1
   2  -6  -6 217.358 5.84123   7
   2  -6  -6 222.237 5.99004   6
   2  -6  -6 214.645 5.21007   3
   2  -6  -6 217.568 5.86130   7
   2  -6  -6 225.052 5.54456   1
  -2   6   6 215.166 5.52080   1
  -2   6   6 220.590 5.14225   2
   1  -6  -6 6.76015 0.75057   3
   1  -6  -6 8.47631 1.28497   6
   1  -6  -6 5.65552 0.96222   1
  -1   6   6 5.87122 0.87838   2
  -1   6   6 6.00767 0.95309   1
   0  -6  -6 7.04716 1.04632   1
   0  -6  -6 9.60114 1.32343   6
   0   6   6 7.77989 0.91598   2
   0   6   6 7.73453 1.09043   1
  -1  -6  -6 15.8451 1.56586   1
   1   6   6 15.7768 1.65540   7
   1   6   6 19.1696 1.32077   4
   1   6   6 17.2873 1.18686   2
   1   6   6 14.1099 1.45844   7
   1   6   6 14.7661 1.44276   1
  -2  -6  -6 1.76598 0.73198   1
   2   6   6 0.73545 0.52109   2
   2   6   6 1.95182 0.81230   7
   2   6   6 2.45411 0.76502   1
   2   6   6 2.73883 0.87629   7
  -3  -6  -6 18.6117 1.81070   1
   3   6   6 17.8366 1.77161   7
   3   6   6 19.1409 1.84591   7
  -4  -6  -6 2.81716 1.02775   1
   4   6   6 0.18187 0.86131   7
   4   6   6 1.70630 0.94775   7
  -5  -6  -6 4.29035 1.28205   1
   5   6   6 1.33742 1.07827   7
   5   6   6 3.03484 1.01806   7
   7  -7  -6 0.55491 1.08364   7
   7  -7  -6 0.26774 1.07130   3
   7  -7  -6 0.63519 1.06921   7
  -7   7   6 1.19387 1.00403   1
   6  -7  -6 7.30269 1.39101   7
   6  -7  -6 8.34243 1.53672   7
  -6   7   6 8.76194 1.43301   1
  -6   7   6 9.74784 1.42460   2
   5  -7  -6 1.99796 0.92998   7
  -5   7   6 1.10405 0.82725   2
  -5   7   6 0.59295 0.78025   1
   4  -7  -6 0.64089 0.64465   6
   4  -7  -6 0.30040 0.43308   2
   4  -7  -6 0.06007 0.60844   3
   4  -7  -6 -0.2275 0.54548   1
  -4   7   6 -0.1055 0.63878   1
  -4   7   6 -0.7274 0.53609   2
   3  -7  -6 0.42178 0.59029   3
   3  -7  -6 1.39233 0.72681   1
   3  -7  -6 1.46951 0.82534   6
  -3   7   6 2.03252 0.69165   1
  -3   7   6 0.61938 0.59586   2
   2  -7  -6 2.69125 0.92144   6
   2  -7  -6 3.02444 0.67417   3
   2  -7  -6 1.48204 0.77196   1
  -2   7   6 1.87629 0.68263   2
  -2   7   6 1.22871 0.68780   1
   1  -7  -6 0.08688 0.66225   1
   1  -7  -6 0.87840 0.65829   6
  -1   7   6 1.35889 0.66978   1
  -1   7   6 0.24404 0.50835   2
   0  -7  -6 -0.2827 0.55171   1
   0  -7  -6 -0.1452 0.54368   6
   0   7   6 0.51568 0.56069   1
   0   7   6 0.57351 0.52876   2
  -1  -7  -6 23.9303 1.78692   1
   1   7   6 22.3048 1.71726   1
  -2  -7  -6 13.6307 1.68686   1
  -3  -7  -6 6.07442 1.29156   1
   3   7   6 4.22539 1.13655   7
   3   7   6 4.28410 1.13880   7
  -4  -7  -6 1.20105 1.01971   1
   4   7   6 1.26226 0.94629   7
   4   7   6 0.99835 1.13170   7
   6  -8  -6 11.1205 1.93834   3
  -6   8   6 10.6846 1.50297   2
  -6   8   6 8.31794 1.57981   1
   5  -8  -6 10.5554 1.70286   3
  -5   8   6 10.4226 1.63222   1
  -5   8   6 11.3158 1.53547   2
   4  -8  -6 0.68209 0.80644   3
   4  -8  -6 -0.1086 0.68420   6
  -4   8   6 0.98988 0.80173   1
  -4   8   6 -0.3970 0.74028   2
   3  -8  -6 208.286 5.87375   1
   3  -8  -6 203.982 6.33383   6
   3  -8  -6 208.074 7.38143   3
  -3   8   6 198.732 5.79482   1
  -3   8   6 208.627 5.37329   2
   2  -8  -6 51.1210 2.63041   1
   2  -8  -6 50.6939 2.88495   6
  -2   8   6 49.1785 2.20041   2
  -2   8   6 45.5644 2.48043   1
   1  -8  -6 52.0981 2.94599   6
   1  -8  -6 55.2082 2.75796   1
  -1   8   6 51.0647 2.61927   1
  -1   8   6 49.3190 2.12526   2
   0  -8  -6 9.45414 1.53250   6
   0  -8  -6 8.35017 1.40318   1
   0   8   6 5.48762 0.84056   2
  -1  -8  -6 0.79503 0.89609   1
  -2  -8  -6 1.79768 0.94433   1
  -3  -8  -6 2.36564 0.93907   1
   3   8   6 -0.0493 0.92348   7
   3   8   6 0.64450 1.14157   7
   5  -9  -6 0.61863 0.96008   3
  -5   9   6 2.63111 1.10451   1
  -5   9   6 1.52346 0.90776   2
  -4   9   6 0.65043 0.93741   1
  -4   9   6 1.11052 0.88939   2
   3  -9  -6 -0.7029 0.77885   1
  -3   9   6 0.03687 0.74663   2
  -3   9   6 0.56232 0.79504   1
   2  -9  -6 3.38349 1.12839   1
  -2   9   6 2.13132 0.91418   1
  -2   9   6 1.96855 0.82039   2
   1  -9  -6 10.5874 1.69657   1
  -1   9   6 10.4542 1.19904   2
   0  -9  -6 5.46188 1.41261   1
  -1  -9  -6 0.22768 0.93606   1
   1   9  -7 1.85022 1.13458   4
  -1  -9   7 1.85826 0.92838   1
   0  -9   7 0.86100 0.80463   1
   1  -9   7 -0.4835 0.77373   1
   2  -9   7 7.41594 1.41028   1
  -3   9  -7 11.7948 1.47745   7
  -3   9  -7 10.8506 1.42551   7
   3  -9   7 8.51711 1.59332   1
  -4   9  -7 0.35695 0.93664   7
  -4   9  -7 2.11809 1.10412   7
   4  -9   7 -0.4751 0.91858   1
   3   8  -7 0.45490 1.03716   4
  -3  -8   7 -0.0708 0.76232   1
   2   8  -7 24.6372 2.31900   4
  -2  -8   7 23.6600 1.85276   1
  -2  -8   7 22.0266 2.28416   6
   1   8  -7 3.40264 1.03737   4
  -1  -8   7 7.09241 1.24756   1
  -1  -8   7 3.60604 1.22202   6
   0  -8   7 50.5057 2.51090   1
   0  -8   7 47.3730 2.81435   6
   1  -8   7 0.33073 0.63453   1
   1  -8   7 1.89154 0.81569   6
   2  -8   7 2.55020 0.93743   1
   2  -8   7 2.60827 0.91743   6
  -3   8  -7 60.4394 2.59028   7
   3  -8   7 59.8393 2.99188   1
   3  -8   7 64.3222 3.33287   6
  -4   8  -7 1.68922 0.97247   7
  -4   8  -7 3.84566 1.01671   7
   4  -8   7 0.23648 1.02930   6
   4  -8   7 0.49549 0.91731   1
   5  -8   7 5.19784 1.09238   2
   5  -8   7 4.03557 1.24766   1
   6  -8   7 4.55303 1.56592   1
   6  -8   7 3.67965 1.13015   2
   4   7  -7 26.2171 2.42164   4
  -4  -7   7 27.7009 1.87166   1
   3   7  -7 -0.6212 0.81866   4
  -3  -7   7 -1.6399 0.68501   6
  -3  -7   7 0.15289 0.61929   1
   2   7  -7 0.55245 0.69965   4
  -2  -7   7 0.15663 0.56109   1
  -2  -7   7 -0.5126 0.63968   6
   1   7  -7 4.40682 1.03793   4
  -1  -7   7 4.76444 0.95393   1
  -1  -7   7 3.48289 0.98391   6
   0  -7   7 2.44565 0.84131   6
   0  -7   7 2.67991 0.73477   1
   1  -7   7 1.28562 0.73591   6
   1  -7   7 2.65289 0.80492   1
  -2   7  -7 0.80816 0.59218   7
  -2   7  -7 1.18327 0.63758   7
   2  -7   7 0.56468 0.74575   6
   2  -7   7 -0.0491 0.67036   1
  -3   7  -7 7.62342 1.07899   7
  -3   7  -7 8.08498 1.22316   7
   3  -7   7 8.48040 1.26686   1
   3  -7   7 4.90370 1.13904   6
  -4   7  -7 1.84451 1.00173   7
  -4   7  -7 1.04463 0.80309   7
   4  -7   7 4.41123 1.10451   1
   4  -7   7 2.59187 0.92682   6
   5  -7   7 10.2524 1.59836   6
   5  -7   7 12.8828 1.43280   2
   5  -7   7 15.2188 1.86111   1
   6  -7   7 5.16724 1.32807   1
   6  -7   7 6.01118 1.20414   2
  -5  -6   7 0.49708 0.64762   1
   4   6  -7 28.1612 2.15283   4
   4   6  -7 25.3421 1.74566   5
  -4  -6   7 28.6477 1.72917   1
   3   6  -7 8.24481 1.35562   4
   3   6  -7 8.82163 1.22036   5
  -3  -6   7 9.53012 1.09594   1
  -3  -6   7 7.56203 1.17871   6
   2   6  -7 143.824 4.58873   4
  -2  -6   7 144.324 3.98171   1
  -2  -6   7 152.443 4.59065   6
   1   6  -7 22.3338 1.76555   4
  -1  -6   7 27.3752 1.50562   1
  -1  -6   7 22.8950 1.74364   6
   0  -6   7 17.6798 1.30110   1
   0  -6   7 18.9996 1.74626   6
   1  -6   7 49.2831 2.08582   1
   1  -6   7 47.0976 2.36450   6
  -2   6  -7 28.0400 1.44442   7
   2  -6   7 29.1110 1.89403   6
   2  -6   7 27.6967 1.67836   1
  -3   6  -7 1.45166 0.68269   7
  -3   6  -7 3.62553 0.86264   7
   3  -6   7 1.73619 0.73905   6
   3  -6   7 1.63839 0.73825   1
  -4   6  -7 3.91574 0.96479   7
  -4   6  -7 2.47400 0.88078   1
  -4   6  -7 2.75700 0.81538   7
   4  -6   7 3.63933 0.94508   1
   4  -6   7 2.65006 0.87392   6
  -5   6  -7 10.3268 1.63063   1
   5  -6   7 13.5158 1.33640   2
   5  -6   7 11.0019 1.41628   6
   5  -6   7 16.0730 1.77293   1
   6  -6   7 15.1900 1.86551   1
   6  -6   7 16.4635 1.62532   2
   7  -6   7 1.56127 0.96560   2
   7  -6   7 0.80083 1.07930   1
  -6  -5   7 12.9063 1.51369   1
  -5  -5   7 4.05942 0.86798   1
   4   5  -7 9.82575 1.42996   4
   4   5  -7 8.14673 1.09085   5
  -4  -5   7 9.18133 1.02921   1
  -4  -5   7 7.38176 1.05280   6
   3   5  -7 6.27994 1.13892   4
   3   5  -7 8.32044 1.14518   5
  -3  -5   7 8.08974 1.09992   6
  -3  -5   7 8.95158 0.98387   1
   2   5  -7 13.6372 1.44147   4
  -2  -5   7 15.0733 1.41903   6
  -2  -5   7 15.0502 1.06587   1
   1   5  -7 0.62376 0.63165   4
  -1  -5   7 0.80275 0.46562   1
  -1  -5   7 0.45618 0.47272   6
   0  -5   7 1.55654 0.51043   1
   0  -5   7 0.21655 0.49582   6
  -1   5  -7 2.25300 0.46277   1
   1  -5   7 2.15495 0.69473   6
   1  -5   7 2.74305 0.62240   1
  -2   5  -7 14.7644 0.94322   1
  -2   5  -7 16.0874 1.08133   7
  -2   5  -7 15.5551 1.04858   7
   2  -5   7 14.8991 1.29950   1
   2  -5   7 16.6072 1.52497   6
  -3   5  -7 10.8980 1.02400   1
  -3   5  -7 11.0674 1.13633   7
  -3   5  -7 13.5310 1.31290   7
   3  -5   7 11.0433 1.36015   6
   3  -5   7 11.3240 1.24148   1
  -4   5  -7 26.1016 1.78318   7
  -4   5  -7 26.6723 1.71984   7
  -4   5  -7 29.2906 1.81985   7
  -4   5  -7 28.5649 1.60210   1
   4  -5   7 29.9784 1.80367   6
   4  -5   7 23.4642 1.73225   1
   4  -5   7 26.3090 1.43659   2
  -5   5  -7 61.4989 2.51748   1
   5  -5   7 60.1682 2.77908   1
   5  -5   7 56.8602 2.31170   2
   5  -5   7 59.4234 2.54776   6
  -6   5  -7 -0.0395 0.63248   1
   6  -5   7 0.79714 0.69949   2
   6  -5   7 0.53585 0.78540   1
  -7   5  -7 1.02583 0.83518   1
   7  -5   7 0.77864 0.89202   1
   7  -5   7 1.08019 0.88481   2
  -6  -4   7 3.38330 0.91392   1
   5   4  -7 -0.1183 0.53856   3
  -5  -4   7 0.34650 0.54934   1
   4   4  -7 3.70555 0.74680   5
   4   4  -7 3.91941 0.82094   3
  -4  -4   7 4.72468 0.74219   1
  -4  -4   7 4.00586 0.70692   6
   3   4  -7 170.677 4.75911   4
   3   4  -7 168.624 4.36242   5
   3   4  -7 163.765 4.34223   3
  -3  -4   7 164.378 4.27819   6
  -3  -4   7 161.432 3.82508   1
   2   4  -7 432.061 9.25346   4
  -2  -4   7 436.984 8.29146   1
  -2  -4   7 412.183 8.37996   1
  -2  -4   7 430.034 8.98791   6
   1   4  -7 252.279 5.91975   4
  -1  -4   7 235.216 4.93828   1
  -1  -4   7 252.406 5.79938   6
  -1  -4   7 236.285 5.01932   1
   0  -4   7 239.018 5.77103   6
   0  -4   7 243.713 5.08355   1
  -1   4  -7 9.04197 0.60042   1
   1  -4   7 8.87149 0.86167   1
   1  -4   7 8.80910 1.03533   6
  -2   4  -7 47.0119 1.66243   7
  -2   4  -7 42.0030 1.67015   7
  -2   4  -7 44.2249 1.56347   1
   2  -4   7 45.1220 1.78888   1
   2  -4   7 46.4426 2.03451   6
  -3   4  -7 82.6848 2.52299   1
  -3   4  -7 86.0916 2.77488   7
  -3   4  -7 82.7154 2.74555   7
  -3   4  -7 84.0859 2.76484   7
   3  -4   7 86.3472 2.91752   6
   3  -4   7 85.3063 2.79813   1
  -4   4  -7 41.0812 2.10212   7
  -4   4  -7 43.9027 1.87556   1
  -4   4  -7 40.1304 2.12348   7
   4  -4   7 42.5631 1.73570   2
   4  -4   7 45.8793 2.12050   1
   4  -4   7 45.1289 2.04823   6
  -5   4  -7 28.9584 1.74848   1
   5  -4   7 24.5891 1.57039   6
   5  -4   7 27.9133 1.58859   2
   5  -4   7 28.4801 1.88987   1
  -6   4  -7 9.17896 1.29432   1
   6  -4   7 6.97821 1.26550   1
   6  -4   7 8.14522 1.12983   2
  -7   4  -7 0.82222 0.89039   1
   7  -4   7 -0.5914 0.83844   1
   7  -4   7 0.17527 0.89030   2
  -7  -3   7 0.70367 0.67357   1
   6   3  -7 31.1077 2.14089   3
  -6  -3   7 31.8278 1.80737   1
   5   3  -7 31.3443 1.48361   5
   5   3  -7 34.8158 2.02591   3
  -5  -3   7 33.6510 1.60936   1
   4   3  -7 10.7562 1.20926   3
   4   3  -7 13.2211 1.15464   5
  -4  -3   7 11.8240 0.88129   1
  -4  -3   7 11.2367 0.87890   6
   3   3  -7 11.0788 1.02227   5
   3   3  -7 13.1924 1.33770   4
   3   3  -7 11.5430 1.13025   3
  -3  -3   7 10.5556 0.98664   6
   2   3  -7 6.62039 0.85933   5
   2   3  -7 5.01727 0.80163   3
   2   3  -7 5.03657 0.81063   4
  -2  -3   7 5.54866 0.73611   6
   1   3  -7 0.49472 0.46737   4
  -1  -3   7 0.95477 0.44887   6
   0  -3   7 36.0330 1.56384   6
   0  -3   7 37.1333 1.12265   1
   0  -3   7 35.6299 1.17900   1
  -1   3  -7 22.7459 0.85791   1
   1  -3   7 22.6291 1.26700   6
   1  -3   7 25.9212 1.11044   1
  -2   3  -7 22.8675 1.16053   7
  -2   3  -7 26.6026 1.23142   7
  -2   3  -7 24.9221 1.24501   7
  -2   3  -7 23.5631 1.08456   1
   2  -3   7 24.5821 1.34238   6
   2  -3   7 24.1079 1.22289   1
  -3   3  -7 89.1043 2.59170   1
  -3   3  -7 91.0187 2.79810   7
  -3   3  -7 91.7747 2.83207   7
   3  -3   7 89.6149 2.41816   2
   3  -3   7 87.4339 2.76585   6
   3  -3   7 90.9059 2.81806   1
  -4   3  -7 1.49871 0.58501   1
  -4   3  -7 1.41791 0.65828   7
  -4   3  -7 1.26889 0.64319   7
   4  -3   7 0.41977 0.49724   1
   4  -3   7 1.20438 0.52114   2
   4  -3   7 0.75601 0.51176   6
  -5   3  -7 6.70902 1.00809   1
   5  -3   7 5.71322 0.90664   2
   5  -3   7 5.33014 0.83978   6
   5  -3   7 7.40625 1.10062   1
  -6   3  -7 3.83282 0.97829   1
   6  -3   7 2.08323 0.91548   1
   6  -3   7 3.73620 0.86398   2
  -7   3  -7 48.5979 2.64712   1
   7  -3   7 44.9371 2.20286   2
   7  -3   7 49.9287 3.06882   1
  -8   3  -7 15.6010 1.94692   1
   7   2  -7 -0.1191 0.83504   3
  -7  -2   7 0.10653 0.66553   1
   6   2  -7 19.5124 1.90371   3
  -6  -2   7 18.8863 1.38563   1
   5   2  -7 86.5310 3.26759   3
  -5  -2   7 88.0752 2.61931   1
   4   2  -7 25.0672 1.27629   5
   4   2  -7 25.7679 1.59736   3
  -4  -2   7 25.1080 1.11526   6
  -4  -2   7 28.4817 1.16219   1
   3   2  -7 33.4565 1.44246   5
   3   2  -7 33.0464 1.67061   4
   3   2  -7 32.4207 1.64856   3
  -3  -2   7 31.5861 1.30584   6
   2   2  -7 21.9819 1.11253   5
   2   2  -7 19.5333 1.23058   4
   2   2  -7 20.4750 1.19384   3
  -2  -2   7 21.2049 1.07166   6
   1   2  -7 729.757 13.8415   3
   1   2  -7 720.142 13.7887   4
   1   2  -7 727.121 13.6873   5
  -1  -2   7 725.042 13.6661   6
   0   2  -7 588.477 11.2292   5
   0  -2   7 581.569 10.4929   1
   0  -2   7 589.529 10.5485   1
   0  -2   7 578.175 11.2318   6
  -1   2  -7 89.2409 2.04061   1
   1  -2   7 88.9622 2.24210   1
   1  -2   7 91.3978 2.56828   6
  -2   2  -7 -0.1685 0.28877   7
  -2   2  -7 -0.0098 0.27671   1
  -2   2  -7 -0.4760 0.34034   7
   2  -2   7 0.29225 0.33911   1
   2  -2   7 0.36144 0.35903   6
  -3   2  -7 53.2777 2.01729   7
  -3   2  -7 53.5967 1.86229   1
  -3   2  -7 56.0056 1.79943   5
  -3   2  -7 53.1700 2.08808   7
   3  -2   7 52.9702 2.00458   1
   3  -2   7 53.5658 1.71706   2
   3  -2   7 55.5591 1.90775   6
   3  -2   7 50.9318 2.23311   7
  -4   2  -7 0.83638 0.57880   7
  -4   2  -7 1.34707 0.40203   5
  -4   2  -7 0.53465 0.47556   1
  -4   2  -7 1.39867 0.63263   7
   4  -2   7 0.72133 0.51597   1
   4  -2   7 0.12454 0.87332   7
   4  -2   7 -0.1358 0.43430   2
   4  -2   7 -0.0410 0.51438   7
   4  -2   7 1.36637 0.47496   6
  -5   2  -7 13.1725 0.99216   5
  -5   2  -7 12.3801 1.33738   1
   5  -2   7 13.7871 1.47797   1
   5  -2   7 11.0732 1.09700   2
   5  -2   7 12.6497 0.98348   6
  -6   2  -7 6.47676 1.15291   1
   6  -2   7 6.67540 1.02924   2
   6  -2   7 6.32708 1.16813   1
  -7   2  -7 -0.7460 0.75828   1
   7  -2   7 0.55666 0.69913   2
  -8   2  -7 0.79765 1.09134   1
   8   1  -7 1.67083 1.21440   3
  -8  -1   7 3.26326 1.02211   1
   7   1  -7 12.1959 1.79058   3
  -7  -1   7 12.9250 1.41395   1
   6   1  -7 3.90397 1.02601   3
  -6  -1   7 2.26558 0.65614   1
   5   1  -7 19.0117 1.77320   3
  -5  -1   7 20.8340 1.17847   1
   4   1  -7 30.2893 1.73478   3
  -4  -1   7 28.1895 1.11569   1
  -4  -1   7 26.2419 1.06160   1
  -4  -1   7 29.2239 1.09317   6
   3   1  -7 7.99546 0.99916   3
   3   1  -7 8.88530 0.83780   5
  -3  -1   7 9.02149 0.68311   6
   2   1  -7 8.10678 0.88020   3
   2   1  -7 9.25587 0.87323   5
   2   1  -7 9.51286 0.97683   4
   1   1  -7 19.3797 1.06785   3
   1   1  -7 18.2233 0.97224   5
   1   1  -7 18.4199 1.00480   4
   0   1  -7 2.14646 0.44831   4
   0   1  -7 2.60714 0.47458   5
  -1   1  -7 43.1126 1.33506   7
  -1   1  -7 45.0159 1.49230   5
  -1   1  -7 47.1451 1.27911   1
  -1   1  -7 47.6828 1.36896   7
   1  -1   7 44.4163 1.39529   1
  -2   1  -7 10.0568 0.72706   1
  -2   1  -7 11.5169 0.89073   7
  -2   1  -7 10.3065 0.70352   5
  -2   1  -7 8.29270 0.83106   7
   2  -1   7 10.6792 0.81520   1
   2  -1   7 10.4840 0.67530   2
  -3   1  -7 55.8867 2.11268   7
  -3   1  -7 55.0178 1.62768   5
  -3   1  -7 57.6339 1.94945   1
  -3   1  -7 54.6197 2.09006   7
   3  -1   7 55.2845 1.76265   2
   3  -1   7 51.1565 2.14853   7
   3  -1   7 55.0121 1.82891   6
   3  -1   7 54.4324 2.08482   7
   3  -1   7 52.1356 1.97295   1
  -4   1  -7 11.2540 1.10866   1
  -4   1  -7 11.4897 1.29397   7
  -4   1  -7 12.2501 0.68649   5
  -4   1  -7 12.0318 1.30057   7
   4  -1   7 13.3706 0.91409   6
   4  -1   7 11.2860 1.27492   7
   4  -1   7 11.6694 1.29230   7
   4  -1   7 13.3429 1.28902   1
   4  -1   7 12.8717 1.04950   2
  -5   1  -7 5.99776 1.01744   1
   5  -1   7 5.44797 0.94823   1
   5  -1   7 5.46303 0.82974   2
   5  -1   7 4.59206 0.62880   6
  -6   1  -7 36.9168 2.14073   1
   6  -1   7 34.1496 1.72638   2
   6  -1   7 39.0698 2.20157   1
  -7   1  -7 14.0354 1.66500   1
  -8   1  -7 0.71383 1.08546   1
   8   0  -7 1.23772 1.17905   3
  -8   0   7 -0.3138 0.68096   1
   7   0  -7 1.00077 0.85766   3
  -7   0   7 0.98645 0.65554   1
   6   0  -7 -0.8764 0.62586   3
  -6   0   7 0.74102 0.55473   1
   5   0  -7 87.2314 3.29760   3
  -5   0   7 86.9070 2.53075   1
   4   0  -7 0.89413 0.59260   3
  -4   0   7 1.61850 0.39269   1
  -4   0   7 1.10978 0.34218   1
   3   0  -7 69.6143 2.45837   3
   2   0  -7 232.103 4.97606   5
   2   0  -7 233.603 5.28715   3
   1   0  -7 162.021 3.90264   3
   1   0  -7 165.807 3.67779   4
   1   0  -7 170.234 3.74088   5
   0   0  -7 49.1810 1.38291   4
   0   0  -7 48.9005 1.53190   5
   0   0  -7 47.1122 1.63285   3
   0   0   7 47.2855 1.26157   1
  -1   0  -7 35.1095 1.22723   5
  -1   0  -7 34.8696 1.16306   1
  -1   0  -7 34.0722 1.25387   7
  -1   0  -7 35.1841 1.26430   7
   1   0   7 36.9059 1.25950   1
   1   0   7 35.1781 1.05623   2
  -2   0  -7 271.299 5.24431   2
  -2   0  -7 267.695 5.83401   7
  -2   0  -7 273.393 5.36923   5
  -2   0  -7 277.663 5.67395   1
  -2   0  -7 272.058 5.87970   7
   2   0   7 269.944 5.42012   2
   2   0   7 264.615 5.99088   7
   2   0   7 268.118 5.73279   1
  -3   0  -7 27.3641 1.49151   7
  -3   0  -7 23.5969 1.11724   2
  -3   0  -7 27.5874 1.54204   7
  -3   0  -7 25.5761 1.34018   1
   3   0   7 28.3837 1.61981   7
   3   0   7 27.2415 1.44602   7
   3   0   7 25.3536 1.21703   2
   3   0   7 27.6501 1.42006   1
  -4   0  -7 12.0668 1.27175   7
  -4   0  -7 13.8148 1.44179   7
  -4   0  -7 14.2302 1.32416   1
   4   0   7 12.2688 1.04529   2
   4   0   7 13.7229 1.31042   1
   4   0   7 11.4757 1.28785   7
   4   0   7 10.2555 1.29530   7
  -5   0  -7 5.79806 1.00320   1
   5   0   7 6.40326 0.65313   6
   5   0   7 8.39657 0.92158   2
   5   0   7 9.33066 1.24378   1
  -6   0  -7 0.66899 0.71664   1
   6   0   7 0.54831 0.56483   2
   6   0   7 0.54847 0.67380   1
  -7   0  -7 0.79335 0.87868   1
   8  -1  -7 1.66073 1.08254   3
  -8   1   7 1.96301 0.89556   1
   7  -1  -7 9.97496 1.65159   3
  -7   1   7 13.0014 1.43460   1
   6  -1  -7 29.3094 2.15681   3
  -6   1   7 25.1199 1.51354   1
   5  -1  -7 1.34758 0.63472   3
  -5   1   7 0.28185 0.40513   1
  -5   1   7 1.48872 0.36291   6
   4  -1  -7 3.31698 0.78023   3
  -4   1   7 3.71662 0.50666   6
  -4   1   7 3.87007 0.57320   1
   3  -1  -7 0.83382 0.44606   3
  -3   1   7 1.67492 0.32282   1
  -3   1   7 1.88015 0.36156   1
   2  -1  -7 1.15673 0.44789   3
  -2   1   7 0.34008 0.20700   1
  -2   1   7 0.85718 0.24348   1
   1  -1  -7 1.58031 0.45900   3
  -1   1   7 1.25655 0.27030   1
  -1   1   7 1.29018 0.26838   1
   0  -1  -7 19.7299 0.88729   7
   0  -1  -7 20.2892 0.82262   7
   0  -1  -7 21.9845 0.83548   1
   0  -1  -7 19.4378 0.97750   3
   0   1   7 19.8626 0.72377   2
   0   1   7 20.8218 0.86295   1
   0   1   7 21.5982 0.73749   4
  -1  -1  -7 80.5408 2.16162   1
  -1  -1  -7 80.6327 2.26885   7
  -1  -1  -7 82.1470 2.35813   7
   1   1   7 82.0753 2.22453   1
   1   1   7 82.8227 2.02001   2
  -2  -1  -7 316.180 6.24376   2
  -2  -1  -7 324.977 6.88997   7
  -2  -1  -7 331.237 6.99235   7
  -2  -1  -7 320.508 6.66736   1
   2   1   7 318.884 6.72678   1
   2   1   7 314.798 7.02306   7
   2   1   7 318.095 6.88218   7
   2   1   7 322.177 6.38364   2
  -3  -1  -7 29.9475 1.69919   7
  -3  -1  -7 30.6530 1.64324   7
  -3  -1  -7 30.2716 1.53900   1
   3   1   7 30.2791 1.29656   2
   3   1   7 32.3693 1.75227   7
   3   1   7 30.5572 1.51168   1
   3   1   7 29.3187 1.60618   7
  -4  -1  -7 100.989 3.19519   1
   4   1   7 97.3245 2.67561   6
   4   1   7 95.9136 3.26839   7
   4   1   7 99.4419 3.18175   1
   4   1   7 96.9569 2.69149   2
   4   1   7 97.4009 3.41454   7
  -5  -1  -7 35.3986 2.02832   1
   5   1   7 40.2371 2.81404   7
   5   1   7 33.4891 2.07292   7
   5   1   7 37.5267 2.03769   1
   5   1   7 33.4690 1.53222   2
  -6  -1  -7 78.8640 3.31934   1
  -7  -1  -7 6.69573 1.41637   1
   8  -2  -7 3.37005 1.35570   3
  -8   2   7 5.16623 1.03192   1
   7  -2  -7 7.36098 1.49379   3
  -7   2   7 6.19278 1.05937   1
   6  -2  -7 29.0088 2.14695   3
  -6   2   7 27.6323 1.59475   1
   5  -2  -7 9.06366 1.28840   3
  -5   2   7 7.60999 0.77668   6
  -5   2   7 10.9176 1.02764   1
   4  -2  -7 29.6895 1.76327   3
  -4   2   7 30.5267 1.32303   6
  -4   2   7 32.6193 1.33806   1
  -4   2   7 28.9912 1.06997   2
   3  -2  -7 1.66651 0.58583   3
  -3   2   7 3.46343 0.58859   6
  -3   2   7 3.06301 0.49218   1
   2  -2  -7 75.6184 1.91161   1
   2  -2  -7 83.4773 2.52435   3
  -2   2   7 82.4693 2.10084   1
  -2   2   7 87.1321 2.45301   6
   1  -2  -7 6.00409 0.66394   7
   1  -2  -7 5.61280 0.67688   3
   1  -2  -7 5.69521 0.56449   1
   1  -2  -7 6.07741 0.64382   7
  -1   2   7 6.13609 0.59164   1
  -1   2   7 6.12135 0.71244   6
  -1   2   7 5.53906 0.47360   2
   0  -2  -7 74.5303 2.02845   1
   0  -2  -7 76.9099 2.14121   7
   0  -2  -7 76.0823 2.22811   7
   0  -2  -7 74.0019 2.01774   3
   0  -2  -7 74.3905 1.71764   2
   0   2   7 72.7474 1.84949   2
   0   2   7 72.4940 2.06135   1
  -1  -2  -7 133.484 3.28815   1
  -1  -2  -7 133.649 3.44042   7
  -1  -2  -7 131.270 3.49743   7
  -1  -2  -7 132.018 2.93628   2
   1   2   7 132.931 3.02849   2
   1   2   7 132.709 3.31679   1
   1   2   7 134.001 3.57691   7
   1   2   7 134.894 3.40400   6
   1   2   7 137.707 3.50478   7
  -2  -2  -7 195.269 4.78624   7
  -2  -2  -7 194.836 4.57672   1
   2   2   7 192.107 4.88456   7
   2   2   7 190.896 4.59404   1
   2   2   7 196.144 4.22457   2
   2   2   7 190.727 4.51276   6
   2   2   7 191.004 4.75477   7
  -3  -2  -7 122.812 3.47345   1
  -3  -2  -7 117.774 3.64579   7
  -3  -2  -7 114.959 3.73921   7
   3   2   7 119.080 2.98292   2
   3   2   7 123.593 3.22257   6
   3   2   7 118.845 3.73005   7
   3   2   7 115.040 3.54990   7
   3   2   7 120.891 3.45042   1
  -4  -2  -7 166.733 4.62770   1
   4   2   7 171.157 4.59428   1
   4   2   7 163.379 4.68826   7
   4   2   7 161.594 4.82740   7
   4   2   7 168.024 3.93284   2
   4   2   7 171.772 4.58887   1
   4   2   7 160.045 4.03400   6
  -5  -2  -7 3.93112 0.91550   1
   5   2   7 4.82368 1.03011   1
   5   2   7 6.01046 0.79450   2
   5   2   7 4.13654 1.02286   7
   5   2   7 6.54551 1.43738   7
  -6  -2  -7 2.51567 1.00852   1
   6   2   7 1.11334 1.40924   7
  -7  -2  -7 4.81128 1.34230   1
   7   2   7 7.40587 1.74470   7
   8  -3  -7 23.8900 2.71429   3
  -8   3   7 21.6851 1.97948   1
   7  -3  -7 1.35255 1.01850   3
  -7   3   7 1.89326 0.75219   1
   6  -3  -7 6.12699 1.26358   3
  -6   3   7 4.80073 0.83635   1
   5  -3  -7 16.9907 1.79995   3
  -5   3   7 12.8284 1.18341   1
  -5   3   7 13.4503 1.01286   6
   4  -3  -7 4.66980 0.93760   3
   4  -3  -7 5.33084 0.61867   1
  -4   3   7 4.89518 0.71023   1
  -4   3   7 4.82939 0.74611   6
  -4   3   7 5.75120 0.65774   2
   3  -3  -7 1.22700 0.45199   7
   3  -3  -7 1.24964 0.44927   7
   3  -3  -7 0.89296 0.35536   1
   3  -3  -7 0.68592 0.51372   3
  -3   3   7 1.28539 0.36423   2
  -3   3   7 0.98563 0.46166   6
  -3   3   7 1.02466 0.41644   1
   2  -3  -7 1.95743 0.46077   1
   2  -3  -7 1.75222 0.51198   3
   2  -3  -7 2.18186 0.50264   7
   2  -3  -7 2.09250 0.52085   7
  -2   3   7 1.99424 0.59681   6
  -2   3   7 2.51089 0.44051   2
  -2   3   7 1.51538 0.40350   1
   1  -3  -7 -0.4598 0.21837   2
   1  -3  -7 0.06453 0.34181   7
   1  -3  -7 0.24360 0.34437   7
   1  -3  -7 -0.2165 0.23566   7
   1  -3  -7 0.22748 0.33361   3
   1  -3  -7 -0.1910 0.25727   1
  -1   3   7 -0.0646 0.32034   6
  -1   3   7 -0.0890 0.24868   2
  -1   3   7 0.10690 0.27311   1
   0  -3  -7 22.8541 1.24602   7
   0  -3  -7 25.4364 1.00280   3
   0  -3  -7 22.0461 1.29976   7
   0  -3  -7 25.2074 1.19315   1
   0   3   7 23.9461 1.39046   7
   0   3   7 27.2391 1.06437   2
   0   3   7 23.3832 1.28072   7
   0   3   7 22.9953 1.18158   1
   0   3   7 25.9206 1.38610   6
  -1  -3  -7 5.76611 0.91870   7
  -1  -3  -7 6.04498 0.80931   1
   1   3   7 6.25317 0.88009   7
   1   3   7 4.99475 0.73350   1
   1   3   7 5.21971 0.77395   6
   1   3   7 4.94206 0.83851   7
   1   3   7 5.32028 0.65348   2
  -2  -3  -7 50.7141 2.13032   7
  -2  -3  -7 45.3006 1.94268   1
  -2  -3  -7 47.0999 2.18296   7
   2   3   7 47.0617 1.92354   1
   2   3   7 45.7374 1.61778   2
   2   3   7 44.5602 2.03657   7
   2   3   7 47.9306 2.16214   7
  -3  -3  -7 237.643 5.78406   1
   3   3   7 234.260 5.12638   2
   3   3   7 234.833 5.73022   1
   3   3   7 235.778 6.08813   7
   3   3   7 234.437 5.91643   7
  -4  -3  -7 188.929 5.19015   1
   4   3   7 192.469 4.36406   2
   4   3   7 188.113 5.07623   1
   4   3   7 191.364 5.27511   7
   4   3   7 195.148 5.12862   1
   4   3   7 180.743 5.37437   7
  -5  -3  -7 -0.2249 0.64386   1
   5   3   7 0.31050 1.06191   7
   5   3   7 0.47224 0.78233   7
  -6  -3  -7 -0.0721 0.77235   1
   6   3   7 0.78736 1.37779   7
   6   3   7 0.87755 0.87878   7
   8  -4  -7 11.6650 1.99596   3
  -8   4   7 11.8869 1.54679   1
   7  -4  -7 0.33296 0.76046   3
  -7   4   7 0.72317 0.60437   1
   6  -4  -7 0.34765 0.78769   3
  -6   4   7 1.23203 0.67384   1
   5  -4  -7 5.64692 0.86263   7
   5  -4  -7 5.25994 1.16179   3
   5  -4  -7 5.24501 0.84023   7
  -5   4   7 3.59079 0.78528   1
   4  -4  -7 10.0710 1.29837   3
   4  -4  -7 10.3112 0.98002   1
   4  -4  -7 10.1747 1.03683   7
   4  -4  -7 9.56788 1.06190   7
  -4   4   7 11.8616 1.04314   2
  -4   4   7 10.4850 1.06544   1
   3  -4  -7 4.10436 0.66439   1
   3  -4  -7 6.78201 0.91471   7
   3  -4  -7 4.76960 0.84100   3
   3  -4  -7 6.19523 0.90303   7
  -3   4   7 4.20661 0.68790   1
  -3   4   7 4.33353 0.64136   2
   2  -4  -7 18.4813 1.25794   7
   2  -4  -7 19.9007 1.13436   1
   2  -4  -7 18.0775 1.16445   3
   2  -4  -7 19.4857 1.23385   7
  -2   4   7 19.8619 1.02997   2
  -2   4   7 17.9502 1.11782   1
   1  -4  -7 12.4124 1.08549   1
   1  -4  -7 12.7922 1.25692   7
   1  -4  -7 12.0232 1.17009   7
   1  -4  -7 10.7840 0.82227   3
  -1   4   7 10.5229 0.87492   2
  -1   4   7 8.83127 1.32398   7
  -1   4   7 11.0904 1.06746   1
   0  -4  -7 62.3461 1.66534   3
   0  -4  -7 61.3794 2.10853   1
   0  -4  -7 61.5220 2.26006   7
   0  -4  -7 58.3136 2.32934   7
   0   4   7 62.8949 2.18735   1
   0   4   7 60.7577 1.91028   2
   0   4   7 58.5407 2.27344   7
  -1  -4  -7 0.98944 0.48923   1
  -1  -4  -7 0.59632 0.50532   7
  -1  -4  -7 1.34372 0.53793   7
   1   4   7 1.46617 0.55805   7
   1   4   7 1.41806 0.63031   7
   1   4   7 1.63317 0.54055   1
   1   4   7 0.59348 0.44468   2
  -2  -4  -7 0.91321 0.55397   1
   2   4   7 1.17142 0.63629   7
   2   4   7 1.11046 0.62409   7
   2   4   7 0.36133 0.44189   1
   2   4   7 0.60057 0.44518   2
  -3  -4  -7 233.082 5.92843   1
   3   4   7 230.739 5.82448   1
   3   4   7 225.173 5.09642   2
   3   4   7 232.902 6.04818   7
   3   4   7 235.544 6.12449   7
  -4  -4  -7 29.8163 1.94482   1
   4   4   7 24.1119 2.00879   7
   4   4   7 24.2892 1.71908   1
   4   4   7 25.3744 1.91485   7
  -5  -4  -7 4.63218 1.15135   1
   5   4   7 3.18321 1.10810   7
   5   4   7 4.18186 1.21217   7
  -6  -4  -7 3.83673 1.30724   1
   6   4   7 1.34074 1.10500   7
   6   4   7 0.50875 1.00989   7
   8  -5  -7 8.28755 1.84717   3
  -8   5   7 9.36298 1.60201   1
   7  -5  -7 2.52055 1.26143   3
  -7   5   7 5.54195 1.19344   1
   6  -5  -7 5.05011 0.98403   7
   6  -5  -7 7.63629 1.10088   7
   6  -5  -7 5.26487 1.29878   3
  -6   5   7 6.75292 1.10162   1
   5  -5  -7 -0.3404 0.56369   7
   5  -5  -7 -0.7277 0.58734   3
   5  -5  -7 -0.3445 0.63627   7
  -5   5   7 -0.1272 0.53719   1
  -5   5   7 0.56914 0.58238   2
   4  -5  -7 0.97148 0.49464   1
   4  -5  -7 -0.2678 0.54731   3
   4  -5  -7 -0.4127 0.47013   7
   4  -5  -7 0.81703 0.65188   7
  -4   5   7 0.21661 0.48611   1
  -4   5   7 0.58624 0.47133   2
   3  -5  -7 4.89732 0.80866   1
   3  -5  -7 3.95307 0.78605   7
   3  -5  -7 4.52334 0.88936   7
   3  -5  -7 3.98120 0.83131   3
  -3   5   7 4.18547 0.71795   2
  -3   5   7 2.91716 0.67268   1
   2  -5  -7 0.91961 0.49898   3
   2  -5  -7 2.29329 0.60759   1
   2  -5  -7 1.31016 0.62237   7
   2  -5  -7 0.59527 0.55241   7
  -2   5   7 1.28039 0.55298   1
  -2   5   7 2.31869 0.56456   2
   1  -5  -7 0.61888 0.57776   7
   1  -5  -7 0.61598 0.48789   1
   1  -5  -7 0.96051 0.60747   7
   1  -5  -7 0.84093 0.39463   3
  -1   5   7 1.64995 0.56510   1
  -1   5   7 0.62283 0.46009   2
   0  -5  -7 18.4214 1.31173   1
   0  -5  -7 17.3159 1.47607   7
   0  -5  -7 19.7478 1.39707   7
   0  -5  -7 20.0531 0.80162   3
   0   5   7 18.4650 1.41979   7
   0   5   7 17.4163 1.37843   7
   0   5   7 21.2814 1.20895   2
   0   5   7 22.4761 1.45605   1
  -1  -5  -7 64.1214 2.48212   1
   1   5   7 61.2422 2.64632   7
   1   5   7 62.2767 2.11033   2
   1   5   7 65.4838 2.68154   7
   1   5   7 63.1601 2.45965   1
   1   5   7 61.8367 1.66656   4
  -2  -5  -7 21.6745 1.57369   1
   2   5   7 19.6462 1.47692   1
   2   5   7 16.9032 1.65316   7
   2   5   7 21.9363 1.26298   2
   2   5   7 19.8436 1.66490   7
  -3  -5  -7 66.7699 2.91758   1
   3   5   7 70.6421 4.07535   7
   3   5   7 69.6958 2.83490   1
   3   5   7 65.2452 2.96848   7
   3   5   7 67.9857 2.22873   2
  -4  -5  -7 31.2614 2.14887   1
   4   5   7 33.7169 3.78132   7
   4   5   7 33.1430 2.22276   7
  -5  -5  -7 41.9494 2.69859   1
   5   5   7 42.0023 2.58109   7
   5   5   7 41.0857 2.62637   7
   7  -6  -7 5.70385 1.59337   3
   7  -6  -7 8.89732 1.33545   7
   7  -6  -7 4.56063 1.17569   7
  -7   6   7 6.43891 1.28854   1
   6  -6  -7 48.4538 3.03716   3
   6  -6  -7 48.1093 2.61184   7
   6  -6  -7 49.1509 2.50409   7
  -6   6   7 55.8688 2.70682   1
   5  -6  -7 33.6940 2.06268   7
   5  -6  -7 29.7012 2.20562   3
   5  -6  -7 35.9006 2.11343   7
  -5   6   7 31.3551 1.76680   2
  -5   6   7 29.8014 1.94638   1
   4  -6  -7 2.74847 0.87611   3
   4  -6  -7 2.32194 0.73158   1
   4  -6  -7 3.04692 0.95358   7
   4  -6  -7 1.57791 0.80455   7
  -4   6   7 2.62885 0.79271   1
  -4   6   7 2.06797 0.75293   2
   3  -6  -7 89.5072 3.30418   7
   3  -6  -7 94.0615 3.43299   7
   3  -6  -7 89.9521 3.08475   1
   3  -6  -7 91.2743 3.20898   3
  -3   6   7 96.5604 3.26091   1
  -3   6   7 91.6854 2.89978   2
   2  -6  -7 72.9641 2.52801   3
   2  -6  -7 70.3052 2.96316   6
   2  -6  -7 73.5354 2.97330   7
   2  -6  -7 74.4174 3.04596   7
   2  -6  -7 72.2449 2.73093   1
  -2   6   7 71.3092 2.48471   2
  -2   6   7 74.5198 2.77631   1
   1  -6  -7 12.5909 0.93405   3
   1  -6  -7 13.6086 1.45491   1
  -1   6   7 16.2694 1.43952   1
  -1   6   7 12.5047 1.18545   2
   0  -6  -7 5.54160 0.97478   1
   0   6   7 5.91053 0.84248   2
   0   6   7 5.43631 0.99213   1
  -1  -6  -7 34.0793 2.01810   1
   1   6   7 35.4097 1.96482   1
   1   6   7 37.5201 1.70894   2
  -2  -6  -7 5.67483 1.15958   1
   2   6   7 4.64268 0.77109   2
   2   6   7 6.30380 1.12483   1
  -3  -6  -7 16.6434 1.85334   1
  -4  -6  -7 3.62330 1.21109   1
   4   6   7 4.40992 1.22896   7
  -5  -6  -7 1.56572 0.91505   1
   5   6   7 -0.7277 0.97782   7
   7  -7  -7 -0.8323 1.04402   3
   7  -7  -7 1.30592 1.06775   7
   7  -7  -7 0.42118 0.95700   7
  -7   7   7 1.36287 1.03240   1
   6  -7  -7 13.2060 1.73608   7
   6  -7  -7 14.4633 2.03335   3
   6  -7  -7 17.8134 1.97989   7
  -6   7   7 18.0501 1.92835   1
   5  -7  -7 2.19979 1.06740   7
   5  -7  -7 2.74370 1.07796   7
   5  -7  -7 5.36580 1.29891   3
  -5   7   7 2.07182 0.90138   2
  -5   7   7 4.17689 1.05569   1
   4  -7  -7 0.21123 0.67252   3
   4  -7  -7 -0.0789 0.83631   7
  -4   7   7 1.12541 0.65048   2
  -4   7   7 -0.2485 0.59246   1
   3  -7  -7 0.43705 0.61452   1
   3  -7  -7 0.74552 0.67010   3
   3  -7  -7 2.58854 0.90835   6
  -3   7   7 0.86731 0.67283   2
  -3   7   7 1.03162 0.73550   1
   2  -7  -7 2.63161 0.85802   1
   2  -7  -7 3.44033 0.74349   3
   2  -7  -7 4.79730 1.08786   6
  -2   7   7 4.01580 0.85533   2
  -2   7   7 2.69872 0.80733   1
   1  -7  -7 2.16371 0.79777   1
  -1   7   7 3.27992 0.88313   1
  -1   7   7 1.19092 0.64104   2
   0  -7  -7 4.03656 1.04125   1
   0   7   7 2.89895 0.74487   2
   0   7   7 3.68630 0.85329   1
  -1  -7  -7 15.9111 1.75842   1
   1   7   7 16.1853 1.19937   2
   1   7   7 14.2015 1.59713   1
  -2  -7  -7 18.8467 1.96527   1
  -3  -7  -7 6.92180 1.36077   1
  -4  -7  -7 0.26976 1.01396   1
   4   7   7 -1.1167 0.94490   7
   4   7   7 0.43126 0.99374   7
   6  -8  -7 24.1299 2.73423   3
  -6   8   7 20.7579 2.02203   2
  -6   8   7 24.0968 2.41817   1
   5  -8  -7 1.36130 0.90949   3
  -5   8   7 1.18805 0.88467   1
  -5   8   7 0.01487 0.81568   2
   4  -8  -7 63.5049 3.04737   3
  -4   8   7 74.8682 3.25947   1
  -4   8   7 64.6731 2.78166   2
   3  -8  -7 26.5972 2.05059   1
   3  -8  -7 26.5138 2.53353   6
  -3   8   7 27.2401 2.03412   1
  -3   8   7 25.5983 1.78765   2
   2  -8  -7 25.1725 2.48959   6
   2  -8  -7 22.5188 2.08067   1
  -2   8   7 23.3901 2.20325   1
  -2   8   7 24.7356 1.70039   2
   1  -8  -7 8.06377 1.39874   1
  -1   8   7 7.64921 1.12600   2
  -1   8   7 7.13563 1.24690   1
   0  -8  -7 6.08137 1.28814   1
   0   8   7 6.49497 0.99248   2
   0   8   7 4.99349 1.08020   1
  -1  -8  -7 0.90724 0.95105   1
  -2  -8  -7 1.43848 1.12060   1
   5  -9  -7 0.87309 0.97556   3
  -5   9   7 0.20164 0.87062   2
  -5   9   7 0.63875 1.03780   1
  -4   9   7 0.88124 0.93671   2
  -4   9   7 0.05162 0.86173   1
  -3   9   7 0.58485 0.78513   1
  -3   9   7 -0.0946 0.70092   2
   2  -9  -7 1.30285 1.02186   1
  -2   9   7 1.62020 0.95436   1
  -2   9   7 0.82664 0.79378   2
   1  -9  -7 3.27887 1.15051   1
  -1   9   7 4.42050 0.96560   2
   0  -9  -7 16.4564 2.10033   1
  -1  -9  -7 2.76300 1.26760   1
   1   9  -8 3.19389 1.26614   4
  -1  -9   8 1.70482 0.94920   1
   0   9  -8 3.38518 1.17564   4
   0  -9   8 4.23377 1.08583   1
   1  -9   8 1.31329 0.95694   1
   2  -9   8 1.72917 1.03812   1
   3  -9   8 3.74824 1.23580   1
  -4   9  -8 53.7187 2.84034   7
   4  -9   8 48.3375 3.06963   1
   3   8  -8 -0.8393 0.81304   5
   3   8  -8 -2.2735 0.72858   4
  -3  -8   8 -0.8701 0.63338   1
   2   8  -8 30.9809 2.36909   4
  -2  -8   8 30.0837 3.40856   6
  -2  -8   8 31.5178 2.06156   1
   1   8  -8 38.0013 2.66064   4
  -1  -8   8 40.7063 2.32432   1
  -1  -8   8 41.2160 2.71290   6
   0  -8   8 16.7261 1.68210   1
   0  -8   8 16.0932 1.91285   6
   1  -8   8 7.41976 1.38918   6
   1  -8   8 8.14270 1.28085   1
   2  -8   8 0.79023 0.77203   6
   2  -8   8 0.55897 0.75209   1
  -3   8  -8 20.9997 1.74060   7
  -3   8  -8 25.8115 1.78850   7
   3  -8   8 21.4695 2.08114   1
   3  -8   8 22.5604 2.42334   6
  -4   8  -8 146.488 4.59147   7
   4  -8   8 155.321 5.16770   1
  -5   8  -8 6.24381 1.95460   7
   5  -8   8 3.68050 1.15834   1
   5  -8   8 5.06945 1.11935   2
   4   7  -8 7.91995 1.51180   4
  -4  -7   8 8.38983 1.19434   1
   3   7  -8 7.08664 1.41847   4
   3   7  -8 4.65487 1.22493   5
  -3  -7   8 6.29696 1.07605   1
  -3  -7   8 6.94182 1.27613   6
   2   7  -8 0.41338 0.75848   4
  -2  -7   8 -0.1606 0.59952   6
  -2  -7   8 0.11945 0.62161   1
   1   7  -8 -0.3289 0.73961   4
  -1  -7   8 0.57876 0.67130   6
  -1  -7   8 0.14872 0.59386   1
   0  -7   8 1.19281 0.67021   1
   0  -7   8 0.76289 0.75379   6
   1  -7   8 -0.7188 0.58496   6
   1  -7   8 -0.1143 0.54583   1
   2  -7   8 8.81589 1.24691   1
   2  -7   8 12.1832 1.54987   6
  -3   7  -8 19.6957 1.54764   7
  -3   7  -8 18.9554 1.64097   7
   3  -7   8 16.0751 1.69902   1
   3  -7   8 18.4576 2.04201   6
  -4   7  -8 95.3835 3.45699   7
  -4   7  -8 89.5141 3.34512   7
   4  -7   8 86.1767 3.68949   6
   4  -7   8 87.2237 3.54947   1
   5  -7   8 34.7025 2.45516   6
   5  -7   8 39.7103 2.55468   1
   5  -7   8 32.1002 1.93312   2
   6  -7   8 49.4391 2.51281   2
   6  -7   8 51.9975 3.08112   1
  -5  -6   8 34.6292 2.04927   1
   4   6  -8 0.70800 0.85175   4
   4   6  -8 -0.6280 0.61162   5
  -4  -6   8 1.04228 0.71004   1
   3   6  -8 6.34353 1.31567   4
   3   6  -8 8.32164 1.26035   5
  -3  -6   8 8.46206 1.27239   6
  -3  -6   8 7.51567 1.03421   1
   2   6  -8 7.16033 1.24869   4
  -2  -6   8 6.92964 1.16249   6
  -2  -6   8 9.22384 1.07449   1
   1   6  -8 -0.7542 0.54100   4
  -1  -6   8 0.35490 0.54521   1
  -1  -6   8 0.40469 0.63568   6
   0  -6   8 74.1254 2.54120   1
   0  -6   8 71.9441 3.02095   6
   1  -6   8 13.6296 1.29675   1
   1  -6   8 21.2250 1.65863   6
  -2   6  -8 139.609 3.52387   7
  -2   6  -8 134.543 3.45466   7
   2  -6   8 136.470 4.42682   6
   2  -6   8 135.891 3.99380   1
  -3   6  -8 14.7989 1.43321   7
  -3   6  -8 10.1334 1.15250   7
   3  -6   8 10.9040 1.34946   1
   3  -6   8 10.7072 1.41298   6
  -4   6  -8 18.1489 1.51523   7
  -4   6  -8 21.9644 1.78205   7
   4  -6   8 18.2812 1.81788   1
   4  -6   8 23.5633 1.79712   6
   5  -6   8 13.6831 1.67793   1
   5  -6   8 12.2798 1.57003   6
   5  -6   8 14.6580 1.40296   2
   6  -6   8 13.9845 1.85739   1
   6  -6   8 12.1973 1.46094   2
   7  -6   8 0.09682 1.06739   1
   7  -6   8 1.54584 0.99167   2
  -6  -5   8 24.3761 1.84892   1
  -5  -5   8 38.4585 1.96591   1
   4   5  -8 -0.2400 0.57045   4
   4   5  -8 0.38080 0.55498   5
  -4  -5   8 0.19271 0.61131   6
  -4  -5   8 0.25363 0.52988   1
   3   5  -8 0.98845 0.57932   5
   3   5  -8 1.36662 0.81318   4
  -3  -5   8 1.57687 0.53810   1
  -3  -5   8 2.05096 0.68452   6
   2   5  -8 11.0987 1.32021   4
  -2  -5   8 13.2215 1.08479   1
  -2  -5   8 11.1514 1.22753   6
   1   5  -8 13.4398 1.43500   4
  -1  -5   8 13.2315 1.36003   6
  -1  -5   8 13.4873 0.98442   1
   0  -5   8 1.30420 0.47868   1
   0  -5   8 1.81668 0.65259   6
   1  -5   8 2.77130 0.62673   1
   1  -5   8 1.03975 0.63457   6
  -2   5  -8 58.4907 1.93707   7
  -2   5  -8 55.8323 1.91256   7
  -2   5  -8 51.6184 1.78668   1
   2  -5   8 54.8604 2.18725   1
   2  -5   8 57.9685 2.49497   6
  -3   5  -8 -0.4709 0.57525   7
  -3   5  -8 0.16810 0.36432   1
  -3   5  -8 -0.0517 0.42881   7
   3  -5   8 -0.0468 0.54175   6
   3  -5   8 -0.0028 0.48857   1
  -4   5  -8 0.63826 0.50146   1
  -4   5  -8 0.58162 0.77833   7
  -4   5  -8 0.37905 0.57567   7
   4  -5   8 0.17396 0.50537   6
   4  -5   8 0.63000 0.51899   2
   4  -5   8 -0.5620 0.52184   1
  -5   5  -8 6.88479 1.04497   1
   5  -5   8 4.66270 0.95524   6
   5  -5   8 7.42364 1.06048   2
   5  -5   8 5.94682 1.19290   1
  -6   5  -8 39.4491 2.26361   1
   6  -5   8 42.8527 2.60612   1
   6  -5   8 41.1024 2.11765   2
   7  -5   8 17.3121 1.68303   2
   7  -5   8 12.1935 1.79194   1
  -6  -4   8 19.8001 1.53930   1
   5   4  -8 18.8526 1.73056   3
  -5  -4   8 16.8259 1.26672   1
   4   4  -8 7.81092 1.05495   5
   4   4  -8 6.56875 1.02694   3
  -4  -4   8 9.37175 1.02806   6
  -4  -4   8 8.33878 0.87087   1
   3   4  -8 268.807 6.30124   5
   3   4  -8 269.826 6.73444   4
   3   4  -8 266.436 6.40735   3
  -3  -4   8 271.301 5.63297   1
  -3  -4   8 270.807 6.24207   6
   2   4  -8 52.8375 2.32416   4
   2   4  -8 53.4161 2.19914   5
  -2  -4   8 54.7212 1.66261   1
  -2  -4   8 51.9258 2.14466   6
   1   4  -8 8.67611 1.07825   4
  -1  -4   8 8.86771 0.62788   1
  -1  -4   8 8.91594 1.06688   6
  -1  -4   8 9.14610 0.69510   1
   0  -4   8 1.54229 0.41754   1
   0  -4   8 1.51340 0.54853   6
   1  -4   8 33.0126 1.70013   6
   1  -4   8 32.0739 1.39448   1
  -2   4  -8 111.710 2.89586   1
  -2   4  -8 116.303 2.99975   7
  -2   4  -8 118.641 3.04786   7
   2  -4   8 121.379 3.59416   6
   2  -4   8 120.732 3.27957   1
  -3   4  -8 16.6210 1.20087   7
  -3   4  -8 17.8144 1.29600   7
  -3   4  -8 17.7185 1.31939   7
  -3   4  -8 15.7199 1.07420   1
   3  -4   8 17.6121 1.29999   1
   3  -4   8 16.6005 1.49236   6
  -4   4  -8 2.55216 0.84928   7
  -4   4  -8 2.36863 0.81436   7
  -4   4  -8 3.72172 0.76371   1
   4  -4   8 3.21165 0.66278   2
   4  -4   8 3.62597 0.82903   6
   4  -4   8 2.33900 0.73426   1
  -5   4  -8 1.32927 0.69018   1
   5  -4   8 1.28211 0.66837   6
   5  -4   8 -0.2289 0.59165   1
   5  -4   8 1.09564 0.68001   2
  -6   4  -8 0.88541 0.76933   1
   6  -4   8 0.81978 0.85029   1
   6  -4   8 1.18968 0.79500   2
  -7   4  -8 0.68917 0.82367   1
   7  -4   8 0.54843 0.96060   1
   7  -4   8 0.44443 0.91461   2
  -7  -3   8 5.84917 1.09538   1
   6   3  -8 6.50464 1.26199   3
  -6  -3   8 7.24010 0.99336   1
   5   3  -8 15.4906 1.14703   5
   5   3  -8 18.2268 1.75586   3
  -5  -3   8 15.3648 1.12537   1
   4   3  -8 17.2499 1.23072   5
   4   3  -8 20.5837 1.49087   3
  -4  -3   8 20.9609 1.17406   6
  -4  -3   8 18.5046 1.01937   1
   3   3  -8 2.50549 0.60535   5
   3   3  -8 2.13637 0.71560   4
   3   3  -8 2.42951 0.68092   3
  -3  -3   8 3.04953 0.61331   6
   2   3  -8 0.90289 0.46009   5
   2   3  -8 0.51735 0.44813   3
   2   3  -8 0.42202 0.44830   4
  -2  -3   8 0.04517 0.33585   6
   1   3  -8 0.42518 0.45391   4
   1   3  -8 0.32629 0.42046   5
  -1  -3   8 -0.3096 0.36319   6
   0  -3   8 12.1623 1.12128   6
   0  -3   8 12.2023 0.69561   1
   0  -3   8 12.6683 0.64193   1
   1  -3   8 5.67298 0.79596   6
   1  -3   8 5.37372 0.65118   1
  -2   3  -8 44.5493 1.50572   1
  -2   3  -8 42.3974 1.57155   7
  -2   3  -8 45.2157 1.63725   7
   2  -3   8 44.8273 1.89218   6
   2  -3   8 45.5087 1.74061   1
  -3   3  -8 41.6797 1.79552   7
  -3   3  -8 39.0548 1.61324   1
  -3   3  -8 39.8665 1.83647   7
   3  -3   8 39.8970 1.79264   6
   3  -3   8 40.6540 1.82618   1
   3  -3   8 43.0066 1.53484   2
  -4   3  -8 43.5485 2.14051   7
  -4   3  -8 46.4527 2.13565   7
  -4   3  -8 43.6274 1.90724   1
   4  -3   8 44.3772 1.91756   6
   4  -3   8 40.4856 2.01625   1
   4  -3   8 44.2077 1.76318   2
  -5   3  -8 57.1688 2.44087   1
  -5   3  -8 59.8370 2.08186   5
   5  -3   8 59.0591 2.28755   6
   5  -3   8 58.6276 2.64768   1
   5  -3   8 61.7141 2.28737   2
  -6   3  -8 2.08627 0.85536   1
   6  -3   8 2.67375 1.00794   1
   6  -3   8 1.96950 0.80894   2
  -7   3  -8 40.0515 2.46884   1
   7  -3   8 43.4337 2.24784   2
   7  -3   8 43.7646 2.64399   1
   7   2  -8 14.8213 1.96370   3
  -7  -2   8 13.8157 1.46216   1
   6   2  -8 0.07303 0.68259   3
  -6  -2   8 0.13429 0.53596   1
   5   2  -8 27.3539 1.87475   3
  -5  -2   8 27.0599 1.34032   1
   4   2  -8 236.581 5.94053   3
   4   2  -8 233.113 5.32529   5
  -4  -2   8 228.918 5.03822   6
   3   2  -8 268.289 6.33803   4
   3   2  -8 266.684 6.35894   3
   3   2  -8 272.338 5.95941   5
  -3  -2   8 274.413 5.80181   6
   2   2  -8 13.3643 1.15720   5
   2   2  -8 10.0791 1.03219   3
   2   2  -8 10.3918 1.08854   4
  -2  -2   8 10.8175 0.84282   6
   1   2  -8 85.7479 2.59514   4
   1   2  -8 88.2793 2.55992   5
   1   2  -8 84.4772 2.66509   3
  -1  -2   8 85.9026 2.50596   6
   0   2  -8 587.062 11.3268   5
   0  -2   8 588.618 10.5332   1
   0  -2   8 576.659 11.3319   6
  -1   2  -8 20.7997 1.12632   5
   1  -2   8 20.3577 0.95147   1
   1  -2   8 21.0445 1.17469   6
  -2   2  -8 27.3441 1.20834   7
  -2   2  -8 25.5546 1.09827   1
  -2   2  -8 23.4754 1.17833   5
  -2   2  -8 23.7115 1.21462   7
   2  -2   8 24.8132 1.29488   6
   2  -2   8 25.3544 1.22634   1
  -3   2  -8 0.72129 0.40371   1
  -3   2  -8 0.48968 0.49492   7
  -3   2  -8 1.60015 0.45702   5
  -3   2  -8 -0.2294 0.39473   7
   3  -2   8 0.67825 0.41665   2
   3  -2   8 0.63180 0.41879   6
   3  -2   8 0.04805 0.40618   1
  -4   2  -8 7.21337 1.07478   7
  -4   2  -8 6.41591 1.02702   7
  -4   2  -8 6.15878 0.68841   5
  -4   2  -8 5.63957 0.86655   1
   4  -2   8 5.14075 0.75277   2
   4  -2   8 7.89255 1.02888   1
   4  -2   8 7.18891 0.87187   6
  -5   2  -8 14.1709 1.41324   1
   5  -2   8 14.2423 1.50765   1
   5  -2   8 14.6718 1.27755   2
   5  -2   8 12.3726 1.13562   6
  -6   2  -8 1.15969 0.83949   1
   6  -2   8 -0.0824 0.63927   2
   6  -2   8 -0.6497 0.64940   1
  -7   2  -8 0.34095 0.90204   1
   7  -2   8 1.89453 0.85033   2
   8   1  -8 4.29594 1.40701   3
  -8  -1   8 5.02966 1.12931   1
   7   1  -8 25.8016 2.45123   3
  -7  -1   8 24.5676 1.68685   1
   6   1  -8 19.2564 1.95450   3
  -6  -1   8 17.4416 1.27455   1
   5   1  -8 4.48128 0.99790   3
  -5  -1   8 4.77755 0.66748   1
  -5  -1   8 4.69696 0.51487   6
   4   1  -8 40.5612 2.07307   3
  -4  -1   8 41.4451 1.43310   6
   3   1  -8 17.9561 1.30251   3
   3   1  -8 14.4602 0.97988   5
  -3  -1   8 15.5402 0.91155   6
   2   1  -8 10.0768 1.01958   3
   2   1  -8 10.9413 1.02386   4
   2   1  -8 12.6384 0.89632   5
   1   1  -8 6.53954 0.80052   3
   1   1  -8 5.78404 0.67379   5
   1   1  -8 7.72774 0.81030   4
   0   1  -8 7.30935 0.72200   4
   0   1  -8 9.34590 0.88821   5
   0  -1   8 6.85192 0.44044   1
   0  -1   8 8.12580 0.47430   1
  -1   1  -8 17.0313 0.71974   1
  -1   1  -8 16.5999 0.76114   7
  -1   1  -8 17.0775 0.79887   7
  -1   1  -8 16.2911 0.95248   5
   1  -1   8 16.1662 0.83382   1
  -2   1  -8 0.48085 0.37999   7
  -2   1  -8 -0.0444 0.27318   1
  -2   1  -8 0.10744 0.34979   7
  -2   1  -8 0.28072 0.29994   5
   2  -1   8 0.28887 0.34495   1
   2  -1   8 0.59827 0.34184   1
   2  -1   8 -0.1798 0.26797   2
  -3   1  -8 28.6845 1.55231   7
  -3   1  -8 27.7813 1.48335   7
  -3   1  -8 28.1694 1.35832   1
  -3   1  -8 26.1522 1.10401   5
   3  -1   8 24.2554 1.37140   1
   3  -1   8 25.4582 1.19589   2
   3  -1   8 25.4648 1.47245   7
  -4   1  -8 10.0794 0.71709   5
  -4   1  -8 12.5269 1.30695   7
  -4   1  -8 11.5858 1.32333   7
  -4   1  -8 10.8119 1.10304   1
   4  -1   8 11.8365 0.91308   6
   4  -1   8 11.7928 1.26651   1
   4  -1   8 12.4965 1.05417   2
  -5   1  -8 55.8938 2.39072   1
   5  -1   8 49.0896 2.34790   1
   5  -1   8 48.8163 2.01839   2
   5  -1   8 50.3418 1.82338   6
  -6   1  -8 10.4758 1.47125   1
   6  -1   8 7.87803 1.30308   1
   6  -1   8 11.5617 1.15863   2
  -7   1  -8 10.4027 1.54238   1
   7  -1   8 10.8904 1.14539   2
   8   0  -8 1.23251 1.23054   3
  -8   0   8 2.16104 0.88196   1
   7   0  -8 6.59520 1.48943   3
  -7   0   8 7.18435 1.10908   1
   6   0  -8 6.15988 1.31686   3
  -6   0   8 5.98681 0.85116   1
   5   0  -8 59.0360 2.78071   3
  -5   0   8 65.5764 1.74115   6
  -5   0   8 64.2436 2.06186   1
   4   0  -8 48.6977 2.26011   3
  -4   0   8 49.2342 1.49821   1
  -4   0   8 44.8856 1.43525   1
   3   0  -8 130.184 3.76949   3
   2   0  -8 201.656 4.56337   5
   2   0  -8 204.886 4.88166   3
   1   0  -8 22.6672 1.07789   4
   1   0  -8 23.7161 1.11354   5
   1   0  -8 23.4355 1.20263   3
   0   0  -8 117.381 3.08970   3
   0   0  -8 119.383 2.72795   4
   0   0  -8 116.555 2.92136   5
   0   0   8 120.603 2.59356   1
  -1   0  -8 96.3748 2.42575   7
  -1   0  -8 96.3955 2.43093   7
  -1   0  -8 97.0040 2.48055   5
  -1   0  -8 96.0892 2.33817   1
   1   0   8 96.8150 2.46850   1
   1   0   8 98.8918 2.20552   2
  -2   0  -8 6.00602 0.69265   1
  -2   0  -8 4.34223 0.52590   5
  -2   0  -8 5.07288 0.71650   7
  -2   0  -8 5.84792 0.77603   7
   2   0   8 5.85719 0.62356   2
   2   0   8 5.27931 0.72492   1
  -3   0  -8 61.3936 2.32913   7
  -3   0  -8 56.9567 1.72010   2
  -3   0  -8 58.3971 2.30332   7
  -3   0  -8 60.6840 2.12605   1
   3   0   8 57.5181 2.16912   1
   3   0   8 62.2377 1.95285   2
   3   0   8 61.2560 2.27683   7
   3   0   8 60.4357 2.20651   1
  -4   0  -8 8.09838 1.22059   7
  -4   0  -8 8.83145 1.02978   1
  -4   0  -8 7.79182 1.08907   7
   4   0   8 6.00267 0.83467   2
   4   0   8 10.3617 1.17352   1
   4   0   8 7.53766 1.13616   7
   4   0   8 7.94042 1.33170   7
  -5   0  -8 5.91219 1.02615   1
   5   0   8 4.97923 1.02056   1
   5   0   8 6.60204 0.72654   6
   5   0   8 6.29298 0.88169   2
  -6   0  -8 10.6351 1.45226   1
   6   0   8 13.6485 1.21735   2
   6   0   8 13.3109 1.53262   1
  -7   0  -8 6.67084 1.40189   1
   8  -1  -8 2.01319 1.23242   3
  -8   1   8 1.82894 0.82938   1
   7  -1  -8 4.12355 1.19725   3
  -7   1   8 3.83043 0.86036   1
   6  -1  -8 16.0342 1.82830   3
  -6   1   8 15.6440 1.36816   1
   5  -1  -8 25.5481 1.86266   3
  -5   1   8 23.6333 1.08880   6
  -5   1   8 24.2422 1.26516   1
   4  -1  -8 -0.0802 0.45096   3
  -4   1   8 0.15650 0.28675   6
  -4   1   8 0.06647 0.29270   1
  -4   1   8 -0.1357 0.24256   1
   3  -1  -8 1.76943 0.60709   3
  -3   1   8 1.53944 0.34231   1
  -3   1   8 1.31762 0.32780   1
   2  -1  -8 7.63434 0.87202   3
  -2   1   8 7.86168 0.50270   1
  -2   1   8 8.49359 0.51826   1
   1  -1  -8 4.81402 0.70970   3
  -1   1   8 5.19143 0.46753   1
   0  -1  -8 13.4749 0.89469   3
   0  -1  -8 13.1399 0.69237   1
   0  -1  -8 13.7658 0.77973   7
   0  -1  -8 12.0077 0.68199   7
   0   1   8 12.6379 0.61711   4
   0   1   8 13.7920 0.61366   2
   0   1   8 14.0058 0.76708   1
  -1  -1  -8 23.3359 1.17752   7
  -1  -1  -8 25.1750 0.82246   2
  -1  -1  -8 24.5734 1.09004   1
  -1  -1  -8 26.7176 1.28917   7
   1   1   8 26.0102 1.15556   1
   1   1   8 25.2786 1.01014   2
  -2  -1  -8 56.1038 2.11919   7
  -2  -1  -8 51.7544 1.53962   2
  -2  -1  -8 53.6605 1.87816   1
  -2  -1  -8 51.8191 2.04275   7
   2   1   8 55.4043 1.74199   2
   2   1   8 51.8391 2.00715   7
   2   1   8 52.5123 2.15019   7
   2   1   8 56.6542 1.97547   1
  -3  -1  -8 53.4929 2.28201   7
  -3  -1  -8 50.0787 2.17836   7
  -3  -1  -8 51.5838 2.03545   1
   3   1   8 50.1908 2.14742   7
   3   1   8 50.9988 2.29985   7
   3   1   8 51.0235 2.04629   1
   3   1   8 53.6291 1.81655   2
  -4  -1  -8 3.22889 0.78653   1
   4   1   8 3.46007 0.78085   1
   4   1   8 5.00473 1.13021   7
   4   1   8 2.75822 0.83873   7
   4   1   8 2.43582 0.60384   2
  -5  -1  -8 0.78403 0.66647   1
   5   1   8 0.57888 0.71935   1
   5   1   8 0.29215 0.55973   2
  -6  -1  -8 15.4443 1.71838   1
  -7  -1  -8 7.14504 1.55460   1
   8  -2  -8 4.16264 1.46966   3
  -8   2   8 3.66201 0.97033   1
   7  -2  -8 62.5029 3.41611   3
  -7   2   8 59.5290 2.53336   1
   6  -2  -8 5.57424 1.28065   3
  -6   2   8 6.74314 0.95365   1
   5  -2  -8 135.706 4.46536   3
  -5   2   8 142.030 3.59467   1
  -5   2   8 132.389 3.39712   6
   4  -2  -8 25.7321 1.70034   3
  -4   2   8 25.2314 1.25497   6
  -4   2   8 23.4123 1.15282   1
   3  -2  -8 29.7253 1.65163   3
  -3   2   8 28.1757 1.35056   6
  -3   2   8 30.7199 1.20020   1
   2  -2  -8 70.0594 2.35507   3
   2  -2  -8 60.3560 1.63803   1
  -2   2   8 74.7936 1.92887   1
  -2   2   8 76.1990 2.28154   6
   1  -2  -8 167.394 3.58552   1
   1  -2  -8 162.399 3.67955   7
   1  -2  -8 174.744 3.69441   7
   1  -2  -8 172.650 4.02599   3
  -1   2   8 164.246 3.70946   1
  -1   2   8 174.090 3.44462   2
   0  -2  -8 125.883 3.01138   1
   0  -2  -8 125.920 3.07501   3
   0  -2  -8 123.707 3.15616   7
   0  -2  -8 127.947 3.07829   7
   0   2   8 124.502 2.60455   4
   0   2   8 124.742 3.06512   1
   0   2   8 127.269 2.80353   2
  -1  -2  -8 349.210 7.21227   7
  -1  -2  -8 337.389 6.57372   2
  -1  -2  -8 340.513 7.30605   7
  -1  -2  -8 338.454 7.02288   1
   1   2   8 340.581 6.71077   2
   1   2   8 352.068 7.14598   1
  -2  -2  -8 1.56625 0.60873   7
  -2  -2  -8 0.50009 0.54066   7
  -2  -2  -8 1.24366 0.41866   2
  -2  -2  -8 1.61016 0.51433   1
   2   2   8 0.93196 0.50466   7
   2   2   8 0.73026 0.43801   1
   2   2   8 0.45720 0.39099   6
   2   2   8 1.33678 0.45897   2
  -3  -2  -8 5.50600 1.01011   7
  -3  -2  -8 4.20211 0.81390   1
  -3  -2  -8 5.31759 0.97495   7
   3   2   8 4.04690 0.82895   7
   3   2   8 4.75065 0.82111   1
   3   2   8 4.69258 0.89272   7
   3   2   8 5.63164 0.73893   2
   3   2   8 4.09802 0.73265   6
  -4  -2  -8 1.19600 0.65150   1
   4   2   8 0.62974 0.66460   1
   4   2   8 1.11828 0.78616   6
   4   2   8 2.45605 1.32088   7
   4   2   8 0.58757 0.61256   1
   4   2   8 1.32039 0.55397   2
  -5  -2  -8 -0.5965 0.55229   1
   5   2   8 0.36256 0.67328   1
   5   2   8 0.35935 0.51282   2
  -6  -2  -8 2.42575 0.95535   1
  -7  -2  -8 0.26691 0.97498   1
   8  -3  -8 19.5471 2.54232   3
  -8   3   8 19.9917 1.89177   1
   7  -3  -8 36.2146 2.70808   3
  -7   3   8 40.2660 2.10922   1
   6  -3  -8 0.71424 0.81406   3
  -6   3   8 -0.9341 0.37279   1
   5  -3  -8 28.7299 1.98486   3
  -5   3   8 28.6950 1.46780   1
  -5   3   8 24.3325 1.37114   6
   4  -3  -8 1.93375 0.70419   3
  -4   3   8 1.94741 0.48460   2
  -4   3   8 1.32569 0.43622   1
   3  -3  -8 0.69245 0.33365   1
   3  -3  -8 0.19387 0.37082   7
   3  -3  -8 1.47734 0.62120   3
  -3   3   8 0.44625 0.33590   1
  -3   3   8 1.05589 0.35077   2
   2  -3  -8 0.80882 0.46927   3
   2  -3  -8 1.31139 0.38160   1
   2  -3  -8 1.24534 0.46336   7
   2  -3  -8 1.03085 0.42734   7
  -2   3   8 1.06794 0.34732   2
  -2   3   8 1.34256 0.41485   1
   1  -3  -8 1.89060 0.46033   1
   1  -3  -8 1.93086 0.46043   7
   1  -3  -8 2.33914 0.55186   7
   1  -3  -8 2.04580 0.52982   7
   1  -3  -8 1.78394 0.46188   3
  -1   3   8 1.38735 0.40959   1
  -1   3   8 1.85826 0.40399   2
   0  -3  -8 40.9683 1.59181   1
   0  -3  -8 41.4184 1.44071   3
   0  -3  -8 42.0874 1.69468   7
   0  -3  -8 41.4607 1.81284   7
   0   3   8 41.9474 1.43255   2
   0   3   8 41.9903 1.64397   1
  -1  -3  -8 89.3031 2.83305   7
  -1  -3  -8 94.2215 2.72849   1
  -1  -3  -8 92.3675 2.98945   7
   1   3   8 93.6779 2.43256   2
   1   3   8 90.2274 2.90248   7
   1   3   8 77.9802 2.90241   7
   1   3   8 88.9395 2.73811   1
  -2  -3  -8 10.4109 1.20406   7
  -2  -3  -8 11.0898 1.12479   1
  -2  -3  -8 10.6118 1.26315   7
   2   3   8 8.14775 1.08561   7
   2   3   8 10.8952 1.18318   7
   2   3   8 11.4870 0.95531   2
   2   3   8 11.7104 1.13119   1
  -3  -3  -8 3.23779 0.80035   1
   3   3   8 2.12799 0.67326   1
   3   3   8 2.32522 0.58561   2
   3   3   8 2.41515 0.71640   7
   3   3   8 4.00758 0.97570   7
  -4  -3  -8 48.7871 2.43138   1
   4   3   8 54.5312 2.45887   1
   4   3   8 50.1017 1.90549   2
  -5  -3  -8 16.0885 1.78346   1
  -6  -3  -8 9.87393 1.51177   1
   8  -4  -8 4.97334 1.38026   3
  -8   4   8 5.00393 1.21764   1
   7  -4  -8 39.5614 2.81774   3
  -7   4   8 39.4893 2.19865   1
   6  -4  -8 0.85627 0.80117   3
  -6   4   8 -0.3592 0.47468   1
   5  -4  -8 39.4992 2.37093   3
  -5   4   8 37.7625 1.83380   1
   4  -4  -8 1.00965 0.62015   3
   4  -4  -8 1.75313 0.57296   7
   4  -4  -8 2.52749 0.63294   7
  -4   4   8 1.85672 0.56878   1
  -4   4   8 1.54897 0.53119   2
   3  -4  -8 151.234 4.34589   3
   3  -4  -8 163.100 4.08268   7
   3  -4  -8 159.765 4.00633   7
   3  -4  -8 154.409 3.79870   1
  -3   4   8 157.840 3.70778   2
  -3   4   8 159.601 4.02873   1
   2  -4  -8 30.8687 1.54414   3
   2  -4  -8 30.4688 1.51496   7
   2  -4  -8 34.1428 1.64296   7
   2  -4  -8 30.1177 1.38080   1
  -2   4   8 31.6878 1.29944   2
  -2   4   8 31.0053 1.48380   1
   1  -4  -8 7.28646 0.80882   3
   1  -4  -8 7.27722 1.00370   7
   1  -4  -8 7.00292 0.84945   1
   1  -4  -8 8.84054 1.02314   7
  -1   4   8 8.44123 0.82659   2
  -1   4   8 7.50258 0.87869   1
   0  -4  -8 56.6048 2.10240   1
   0  -4  -8 58.9546 2.36440   7
   0  -4  -8 56.8099 1.69486   3
   0  -4  -8 59.9806 2.24111   7
   0   4   8 56.3674 2.14517   1
   0   4   8 59.3184 1.90732   2
   0   4   8 56.6114 2.26889   7
  -1  -4  -8 10.2472 1.31888   7
  -1  -4  -8 10.9347 1.15932   1
  -1  -4  -8 13.6457 1.17218   7
   1   4   8 11.3234 1.25275   7
   1   4   8 11.2622 0.96425   2
   1   4   8 10.1693 1.09560   1
   1   4   8 10.0606 1.18646   7
  -2  -4  -8 51.4674 2.25366   1
   2   4   8 54.1326 1.94427   2
   2   4   8 55.8375 2.32406   1
   2   4   8 54.6323 2.50266   7
   2   4   8 67.8979 3.51080   7
  -3  -4  -8 3.79537 0.88694   1
   3   4   8 4.58297 0.74235   2
   3   4   8 4.85838 0.96229   1
  -4  -4  -8 0.26194 0.71193   1
   4   4   8 0.63644 0.59730   1
   4   4   8 0.60929 0.50793   2
  -5  -4  -8 5.33748 1.23511   1
  -6  -4  -8 0.46967 1.09210   1
   8  -5  -8 2.54961 1.25648   3
  -8   5   8 4.37447 1.24305   1
   7  -5  -8 12.9955 2.08266   3
  -7   5   8 12.8019 1.61954   1
   6  -5  -8 -0.4507 0.71528   3
  -6   5   8 2.25835 0.78873   1
   5  -5  -8 -0.5126 0.58709   7
   5  -5  -8 0.42728 0.69305   3
   5  -5  -8 1.09991 0.68059   7
  -5   5   8 0.06777 0.54493   1
   4  -5  -8 1.55298 0.71704   7
   4  -5  -8 0.82950 0.63196   7
   4  -5  -8 0.90355 0.69902   3
  -4   5   8 2.78834 0.65687   2
  -4   5   8 1.34384 0.61441   1
   3  -5  -8 8.00835 1.14382   7
   3  -5  -8 8.77504 1.18987   3
   3  -5  -8 8.22723 1.10044   7
   3  -5  -8 9.85693 1.06656   1
  -3   5   8 6.55360 0.94435   1
  -3   5   8 8.66404 0.97160   2
   2  -5  -8 1.87651 0.64644   7
   2  -5  -8 3.32877 0.66958   3
   2  -5  -8 2.43818 0.77032   7
   2  -5  -8 1.99150 0.61110   1
  -2   5   8 2.43076 0.66463   1
  -2   5   8 2.42498 0.59290   2
   1  -5  -8 3.20404 0.74529   1
   1  -5  -8 2.84188 0.82235   7
   1  -5  -8 2.46989 0.72402   7
   1  -5  -8 3.26056 0.58685   3
  -1   5   8 4.00180 0.70689   2
  -1   5   8 2.06669 0.65311   1
   0  -5  -8 5.47292 0.95562   7
   0  -5  -8 5.07550 0.51808   3
   0  -5  -8 5.06052 0.97872   7
   0  -5  -8 4.85051 0.85404   1
   0   5   8 4.24473 0.80569   1
   0   5   8 4.14325 0.70182   2
  -1  -5  -8 25.7375 1.61767   1
   1   5   8 28.1594 1.45751   2
   1   5   8 26.5596 1.63065   1
  -2  -5  -8 84.3118 3.10153   1
   2   5   8 82.5326 2.60316   2
   2   5   8 82.2301 3.06285   1
  -3  -5  -8 0.63985 0.65517   1
   3   5   8 0.41636 0.69743   1
   3   5   8 0.29345 0.50659   2
  -4  -5  -8 2.58236 0.93493   1
  -5  -5  -8 28.1198 2.48196   1
   7  -6  -8 6.02805 1.58798   3
  -7   6   8 5.09155 1.19584   1
   6  -6  -8 -0.2676 0.74942   7
   6  -6  -8 -0.6901 0.80541   7
   6  -6  -8 -0.8679 0.72576   3
  -6   6   8 0.08859 0.73359   1
   5  -6  -8 32.6024 2.05968   7
   5  -6  -8 34.1037 2.09420   7
   5  -6  -8 32.6622 2.31747   3
  -5   6   8 31.3155 1.96414   1
   4  -6  -8 4.37514 1.06351   7
   4  -6  -8 4.44562 0.95620   3
   4  -6  -8 6.06779 1.15659   7
  -4   6   8 4.75572 0.90607   2
  -4   6   8 3.81987 0.89072   1
   3  -6  -8 31.0499 2.03109   7
   3  -6  -8 32.0513 1.78755   1
   3  -6  -8 28.3198 1.85382   7
   3  -6  -8 33.6271 1.87581   3
  -3   6   8 31.1420 1.85970   1
  -3   6   8 29.2121 1.62556   2
   2  -6  -8 51.3434 2.50265   7
   2  -6  -8 51.4414 2.30632   1
   2  -6  -8 53.7440 2.12883   3
   2  -6  -8 55.9511 2.65800   7
  -2   6   8 52.4622 2.33041   1
  -2   6   8 53.2251 2.12754   2
   1  -6  -8 12.1827 1.37293   1
   1  -6  -8 12.2569 1.61991   7
   1  -6  -8 12.5477 0.92674   3
  -1   6   8 10.6627 1.12880   2
  -1   6   8 13.9286 1.50460   1
   0  -6  -8 0.41584 0.53976   1
   0   6   8 0.82020 0.58576   2
   0   6   8 0.83395 0.60733   1
  -1  -6  -8 1.61779 0.77674   1
   1   6   8 0.72237 0.55683   2
   1   6   8 1.33114 0.68670   1
  -2  -6  -8 8.01897 1.30703   1
   2   6   8 4.57350 1.03021   1
   2   6   8 6.59398 0.94040   2
  -3  -6  -8 21.5210 2.09348   1
  -4  -6  -8 -0.7312 0.77267   1
   7  -7  -8 0.60300 0.93613   7
   7  -7  -8 -0.5979 0.94535   7
   7  -7  -8 -0.7978 0.89427   3
  -7   7   8 -0.7917 0.81677   1
   6  -7  -8 3.63318 1.11145   7
   6  -7  -8 1.13723 1.06985   7
   6  -7  -8 2.31446 1.09599   3
  -6   7   8 0.29950 0.74096   1
   5  -7  -8 3.29002 1.08402   7
   5  -7  -8 2.31851 1.00206   3
   5  -7  -8 2.25576 1.00285   7
  -5   7   8 3.17106 0.98672   1
  -5   7   8 3.67697 0.97808   2
   4  -7  -8 1.11343 0.74256   7
   4  -7  -8 0.63654 0.72980   3
   4  -7  -8 0.40729 0.84792   7
  -4   7   8 -0.4567 0.62205   1
  -4   7   8 -0.2159 0.59936   2
   3  -7  -8 0.06187 0.55991   1
   3  -7  -8 0.07292 0.61427   3
  -3   7   8 -0.7451 0.56923   1
  -3   7   8 1.12962 0.63439   2
   2  -7  -8 2.15752 0.85524   1
  -2   7   8 2.18991 0.80409   1
  -2   7   8 1.79744 0.74898   2
   1  -7  -8 4.31255 1.01930   1
  -1   7   8 6.83293 1.22280   1
  -1   7   8 6.78539 1.03604   2
   0  -7  -8 18.7320 1.80935   1
   0   7   8 23.2065 1.75627   1
   0   7   8 19.6668 1.46873   2
  -1  -7  -8 -0.2531 0.65246   1
   1   7   8 0.64489 0.71664   1
   1   7   8 1.06632 0.68961   2
  -2  -7  -8 5.14059 1.20551   1
   2   7   8 3.19715 0.71230   2
  -3  -7  -8 -0.5628 0.89935   1
   6  -8  -8 1.10004 1.06401   7
   6  -8  -8 3.18627 1.35016   3
   6  -8  -8 0.36656 1.16802   7
  -6   8   8 1.10460 0.90582   1
  -6   8   8 0.47352 1.46236   2
   5  -8  -8 23.3998 2.40956   3
  -5   8   8 30.9075 2.37353   2
  -5   8   8 27.5011 2.44183   1
   4  -8  -8 67.0198 3.05817   3
  -4   8   8 59.7851 2.68177   2
  -4   8   8 63.1222 3.09075   1
  -3   8   8 95.1697 3.68314   1
  -3   8   8 87.4496 3.25152   2
   2  -8  -8 2.72678 0.98689   1
  -2   8   8 0.49328 0.76608   2
  -2   8   8 1.00156 0.93829   1
   1  -8  -8 -0.2121 0.75069   1
  -1   8   8 0.05264 0.67724   2
  -1   8   8 0.25647 0.81789   1
   0  -8  -8 5.35075 1.19128   1
   0   8   8 5.56340 0.92516   2
   0   8   8 6.96879 1.22960   1
  -1  -8  -8 1.34114 0.95050   1
   1   8   8 0.32284 0.52061   2
  -2  -8  -8 8.76812 1.59440   1
  -4   9   8 0.35515 0.82659   2
  -4   9   8 1.87784 1.01110   1
  -3   9   8 2.31341 0.97541   2
  -3   9   8 2.05548 1.16307   1
   2  -9  -8 -0.0661 0.83005   1
  -2   9   8 -0.1644 0.80080   2
  -2   9   8 0.50705 0.81893   1
   1  -9  -8 -0.7925 0.81641   1
  -1   9   8 -1.3846 0.64128   2
   0  -9  -8 10.6233 1.78458   1
   0   9   8 9.63542 1.17665   2
   1   9  -9 1.64244 1.16603   4
  -1  -9   9 1.83643 1.05553   1
   0   9  -9 3.22387 1.33618   4
   0  -9   9 1.35995 0.86852   1
   1  -9   9 8.86067 1.45473   1
   2  -9   9 0.70261 0.89352   1
   3  -9   9 0.43546 0.95847   1
  -4   9  -9 3.10936 1.08339   7
  -4   9  -9 0.99111 1.04665   7
   4  -9   9 0.52518 1.07680   1
   3   8  -9 4.19734 1.23820   5
   3   8  -9 4.62061 1.41266   4
  -3  -8   9 3.31296 1.01131   1
   2   8  -9 9.60791 1.70265   4
  -2  -8   9 10.5352 1.44907   1
   1   8  -9 -0.2626 0.87219   4
  -1  -8   9 0.39382 0.75150   1
   0  -8   9 24.9553 2.08668   1
   0  -8   9 20.7393 2.40802   6
   1  -8   9 111.475 4.88519   6
   1  -8   9 123.488 4.09440   1
   2  -8   9 10.9080 1.45264   1
   3  -8   9 18.1385 1.98771   1
  -4   8  -9 2.53251 1.12058   7
  -4   8  -9 3.40081 1.01556   7
   4  -8   9 3.42442 1.11803   1
  -5   8  -9 -0.0219 1.12445   7
  -5   8  -9 -0.8133 0.93164   7
   5  -8   9 1.10591 1.00893   2
   5  -8   9 1.95659 1.12072   1
   4   7  -9 1.93321 0.99269   5
   4   7  -9 3.41602 1.28298   4
  -4  -7   9 1.68709 0.79333   1
   3   7  -9 9.03606 1.41828   5
   3   7  -9 7.42678 1.49492   4
  -3  -7   9 7.94157 1.12756   1
  -3  -7   9 5.28857 1.30633   6
   2   7  -9 2.39048 1.00312   4
  -2  -7   9 0.90858 0.73358   6
  -2  -7   9 2.50955 0.82999   1
   1   7  -9 -0.5762 0.69493   4
  -1  -7   9 -0.2786 0.55421   6
  -1  -7   9 0.24527 0.64055   1
   0  -7   9 0.44320 0.67004   6
   0  -7   9 0.38661 0.64144   1
   1  -7   9 16.0341 1.74829   6
   1  -7   9 20.6465 1.57592   1
   2  -7   9 17.3738 1.95023   6
   2  -7   9 16.8123 1.62266   1
  -3   7  -9 9.62774 1.17708   7
  -3   7  -9 6.93259 0.98237   7
   3  -7   9 6.86253 1.31550   6
   3  -7   9 7.37344 1.32517   1
  -4   7  -9 6.62498 1.11940   7
  -4   7  -9 10.1020 1.45079   7
   4  -7   9 9.34645 1.46376   1
   4  -7   9 4.78147 1.25499   6
  -5   7  -9 15.6601 1.88072   7
  -5   7  -9 12.6253 1.54407   7
   5  -7   9 12.7006 1.42051   2
   5  -7   9 17.9076 2.02870   6
   5  -7   9 14.4024 1.83782   1
   6  -7   9 29.5129 2.68622   1
   6  -7   9 28.0475 2.06883   2
  -5  -6   9 19.1362 1.68543   1
   4   6  -9 1.20625 0.76721   5
   4   6  -9 0.45709 0.87111   4
  -4  -6   9 1.18418 0.64816   1
   3   6  -9 64.2309 2.89437   5
   3   6  -9 61.6135 3.12797   4
  -3  -6   9 68.9759 2.46827   1
  -3  -6   9 67.7600 2.91223   6
   2   6  -9 26.1462 2.00807   4
  -2  -6   9 27.5115 1.88744   6
  -2  -6   9 25.8501 1.50541   1
   1   6  -9 101.431 3.72720   4
  -1  -6   9 91.6245 3.50689   6
  -1  -6   9 93.6178 2.92512   1
   0  -6   9 0.32696 0.64268   6
   0  -6   9 0.61814 0.54455   1
   1  -6   9 15.7730 1.64828   6
   1  -6   9 17.6594 1.30543   1
  -2   6  -9 83.8461 2.36760   7
   2  -6   9 77.4678 3.26346   6
   2  -6   9 82.9987 2.94182   1
  -3   6  -9 28.8473 1.69458   7
  -3   6  -9 29.7737 1.64489   7
   3  -6   9 29.4524 1.86923   1
   3  -6   9 23.9742 1.92188   6
  -4   6  -9 9.58881 1.37907   7
  -4   6  -9 8.19901 1.12641   7
   4  -6   9 4.94353 1.02798   6
   4  -6   9 8.79618 1.35758   1
  -5   6  -9 5.81431 1.35879   7
  -5   6  -9 4.42372 1.08159   7
   5  -6   9 6.02089 1.21001   6
   5  -6   9 6.41518 1.11608   2
   5  -6   9 4.40821 1.12870   1
   6  -6   9 5.01811 1.34093   1
   6  -6   9 5.62324 1.15861   2
   7  -6   9 1.10213 1.01801   2
   7  -6   9 0.70978 1.08733   1
  -6  -5   9 4.33362 0.95659   1
  -5  -5   9 31.3868 1.76835   1
   4   5  -9 3.91031 0.89986   5
   4   5  -9 2.90239 1.02838   4
  -4  -5   9 2.89543 0.97572   6
  -4  -5   9 2.46392 0.70665   1
   3   5  -9 2.71458 0.85765   5
   3   5  -9 2.35463 0.95680   4
  -3  -5   9 1.18165 0.49852   1
  -3  -5   9 1.03828 0.59987   6
   2   5  -9 3.83856 0.92455   5
   2   5  -9 3.53449 0.91277   4
  -2  -5   9 2.31032 0.76844   6
  -2  -5   9 3.02398 0.61226   1
   1   5  -9 3.11276 0.89453   4
  -1  -5   9 2.14172 0.79373   6
  -1  -5   9 2.84881 0.57350   1
   0  -5   9 1.49586 0.52871   1
   0  -5   9 1.81786 0.68106   6
   1  -5   9 2.22786 0.70668   6
   1  -5   9 1.61746 0.57019   1
   2  -5   9 10.2966 1.10330   1
   2  -5   9 10.8670 1.35325   6
  -3   5  -9 13.1836 1.12730   7
  -3   5  -9 13.6886 1.27207   7
   3  -5   9 12.3963 1.43391   6
   3  -5   9 11.1537 1.29931   1
  -4   5  -9 17.5601 1.66346   7
  -4   5  -9 15.2230 1.75778   1
  -4   5  -9 14.4512 1.40897   7
   4  -5   9 16.7650 1.71879   1
   4  -5   9 14.2702 1.53090   6
   4  -5   9 17.0672 1.32529   2
  -5   5  -9 4.93454 1.08242   7
  -5   5  -9 6.76631 1.51118   7
  -5   5  -9 3.93651 1.13514   7
   5  -5   9 5.48995 1.01565   2
   5  -5   9 6.31036 1.11399   6
   5  -5   9 3.85964 1.01887   1
   6  -5   9 49.9499 2.85324   1
   6  -5   9 48.5649 2.32963   2
   7  -5   9 3.13896 1.23140   1
   7  -5   9 4.33156 1.13973   2
  -6  -4   9 3.56852 0.87358   1
   5   4  -9 30.1001 1.92783   5
   5   4  -9 26.6850 1.89655   3
  -5  -4   9 30.2627 1.57034   1
   4   4  -9 4.92353 0.90807   5
   4   4  -9 5.26645 1.01139   3
  -4  -4   9 4.50904 0.66017   1
  -4  -4   9 5.23079 0.81913   6
   3   4  -9 60.0263 2.71064   4
   3   4  -9 65.1564 2.50722   5
   3   4  -9 62.9617 2.59082   3
  -3  -4   9 62.0707 2.39230   6
   2   4  -9 49.2879 2.28258   4
   2   4  -9 49.7235 2.14303   5
  -2  -4   9 48.9093 2.13416   6
   1   4  -9 77.8883 2.84464   4
   1   4  -9 81.7885 2.83367   5
  -1  -4   9 79.9871 2.78554   6
  -1  -4   9 79.8425 2.09635   1
  -1  -4   9 75.0842 1.98693   1
   0  -4   9 49.6907 2.15118   1
   0  -4   9 44.7354 1.56755   1
   0  -4   9 44.5251 2.05023   6
   1  -4   9 61.9580 2.04954   1
   1  -4   9 64.7619 2.49165   6
  -2   4  -9 0.96260 0.35682   1
  -2   4  -9 1.18625 0.48149   7
  -2   4  -9 1.09706 0.39514   7
   2  -4   9 1.22553 0.50967   1
   2  -4   9 0.99863 0.52237   6
  -3   4  -9 1.84113 0.54791   7
  -3   4  -9 1.77525 0.52528   1
  -3   4  -9 2.66848 0.76753   7
   3  -4   9 2.14220 0.68385   1
   3  -4   9 2.03319 0.69910   6
  -4   4  -9 22.0075 1.68307   7
  -4   4  -9 19.8506 1.65812   7
  -4   4  -9 20.0057 1.33818   1
   4  -4   9 20.2926 1.56829   1
   4  -4   9 19.4914 1.50589   6
   4  -4   9 20.8851 1.27785   2
  -5   4  -9 26.3823 1.72378   1
  -5   4  -9 25.7948 2.74214   7
   5  -4   9 23.8619 1.68799   6
   5  -4   9 25.4607 1.61535   2
   5  -4   9 28.1530 1.96214   1
  -6   4  -9 2.25167 0.89430   1
   6  -4   9 3.40745 0.96972   2
   6  -4   9 3.16003 1.03458   1
  -7   4  -9 6.49174 1.28203   1
   7  -4   9 8.26222 1.57344   1
   7  -4   9 8.66826 1.32734   2
  -7  -3   9 4.90161 1.09056   1
   6   3  -9 7.21249 1.29572   3
  -6  -3   9 6.01793 0.96859   1
   5   3  -9 13.2623 1.60935   3
   5   3  -9 12.4196 1.17168   5
  -5  -3   9 12.7502 1.00577   1
   4   3  -9 6.13228 1.01155   3
   4   3  -9 7.66527 0.99710   5
  -4  -3   9 6.50218 0.85090   6
   3   3  -9 11.8081 1.39104   4
   3   3  -9 10.0339 1.19160   3
   3   3  -9 11.1596 1.15160   5
  -3  -3   9 10.7876 1.04289   6
   2   3  -9 1.05604 0.51514   4
   2   3  -9 0.34785 0.42373   5
   2   3  -9 0.90563 0.52736   3
  -2  -3   9 0.44535 0.40349   6
   1   3  -9 0.25564 0.40009   5
   1   3  -9 0.30777 0.43151   4
  -1  -3   9 0.20821 0.41162   6
   0   3  -9 1.56626 0.52548   5
   0  -3   9 2.18270 0.56979   6
   0  -3   9 1.48363 0.31356   1
   0  -3   9 1.55551 0.36827   1
   1  -3   9 37.2287 1.42596   1
   1  -3   9 39.3322 1.76313   6
  -2   3  -9 15.7626 1.01414   7
  -2   3  -9 17.8977 0.93094   1
  -2   3  -9 17.8706 0.96513   7
   2  -3   9 16.3964 1.19723   6
   2  -3   9 18.2536 1.12721   1
  -3   3  -9 46.8195 1.96035   7
  -3   3  -9 50.1794 1.99404   7
  -3   3  -9 47.2579 1.91783   5
  -3   3  -9 43.8854 1.74520   1
   3  -3   9 49.0792 2.05328   6
   3  -3   9 50.5834 2.05757   1
   3  -3   9 44.1696 1.62981   2
  -4   3  -9 116.435 3.23708   5
  -4   3  -9 111.726 3.62715   7
  -4   3  -9 112.876 3.58996   7
  -4   3  -9 110.457 3.32003   1
   4  -3   9 114.788 3.46338   6
   4  -3   9 117.965 3.19261   2
   4  -3   9 116.404 3.64330   1
  -5   3  -9 0.08705 0.59010   1
  -5   3  -9 0.57984 0.56285   5
   5  -3   9 0.63641 0.74052   1
   5  -3   9 -0.6765 0.55973   2
   5  -3   9 0.45544 0.52465   6
  -6   3  -9 -0.6322 0.66831   1
   6  -3   9 -0.0742 0.73782   1
   6  -3   9 -0.2667 0.66819   2
  -7   3  -9 1.74370 0.96520   1
   7  -3   9 2.21744 1.01524   2
   7  -3   9 1.20163 1.00149   1
   7   2  -9 3.64420 1.15950   3
  -7  -2   9 1.59517 0.74426   1
   6   2  -9 1.29108 0.93084   3
  -6  -2   9 1.39670 0.57935   1
   5   2  -9 23.7838 1.80492   3
  -5  -2   9 24.7247 1.25327   1
   4   2  -9 76.5064 2.54461   5
   4   2  -9 75.7672 2.98597   3
  -4  -2   9 76.8983 2.32191   6
   3   2  -9 502.944 10.6143   3
   3   2  -9 498.438 10.1341   5
   3   2  -9 496.174 10.5311   4
  -3  -2   9 510.828 9.94666   6
   2   2  -9 296.820 6.80462   3
   2   2  -9 296.387 6.57049   5
   2   2  -9 304.500 6.80293   4
  -2  -2   9 303.767 6.46551   6
   1   2  -9 271.501 6.18522   3
   1   2  -9 264.340 5.92553   5
   1   2  -9 270.828 6.02200   4
  -1  -2   9 271.243 5.94562   6
   0   2  -9 7.49907 0.86652   4
   0   2  -9 7.64208 0.84870   5
   0  -2   9 6.76245 0.46259   1
   0  -2   9 6.27180 0.82030   6
  -1   2  -9 61.3631 2.04309   5
  -1   2  -9 57.3741 1.45748   1
   1  -2   9 57.5942 1.75878   1
   1  -2   9 56.4702 2.05048   6
  -2   2  -9 164.053 3.74726   1
  -2   2  -9 169.764 4.07449   5
  -2   2  -9 172.146 3.92591   7
  -2   2  -9 172.509 3.95171   7
   2  -2   9 168.052 4.24373   6
   2  -2   9 166.036 4.03919   1
  -3   2  -9 63.9991 2.12848   1
  -3   2  -9 64.3070 2.38353   7
  -3   2  -9 68.2612 2.36963   7
  -3   2  -9 65.9484 2.13188   5
   3  -2   9 68.8095 2.34411   6
   3  -2   9 64.3859 2.35352   1
   3  -2   9 67.9972 2.05800   2
  -4   2  -9 50.3319 2.29198   7
  -4   2  -9 54.5015 2.14661   1
  -4   2  -9 52.1550 1.81710   5
  -4   2  -9 54.9018 2.37553   7
   4  -2   9 55.9581 2.01705   2
   4  -2   9 55.4628 2.09292   6
   4  -2   9 55.2804 2.32201   1
  -5   2  -9 17.1990 1.57477   1
   5  -2   9 18.2634 1.69113   1
   5  -2   9 14.9297 1.17139   6
   5  -2   9 15.4741 1.35492   2
  -6   2  -9 -0.3587 0.69975   1
   6  -2   9 1.07590 0.79712   2
   6  -2   9 -0.0469 0.77885   1
  -7   2  -9 2.96892 1.14411   1
   7  -2   9 3.09532 0.94883   2
   8   1  -9 1.38810 1.22920   3
  -8  -1   9 1.19598 0.83484   1
   7   1  -9 28.8546 2.64063   3
  -7  -1   9 29.0637 1.80164   1
   6   1  -9 29.2040 2.20655   3
  -6  -1   9 30.3797 1.56896   1
   5   1  -9 8.49044 1.27854   3
  -5  -1   9 8.20394 0.71817   6
  -5  -1   9 7.22484 0.77196   1
   4   1  -9 7.83863 1.13521   3
  -4  -1   9 10.6038 0.81490   6
   3   1  -9 9.95813 0.99158   5
   3   1  -9 9.00097 1.10644   3
   2   1  -9 1.46859 0.51541   4
   2   1  -9 1.02772 0.46770   5
   2   1  -9 1.22228 0.53958   3
   1   1  -9 31.2999 1.55468   3
   1   1  -9 35.2629 1.47741   4
   1   1  -9 37.7335 1.50704   5
   0   1  -9 35.3035 1.45102   5
   0   1  -9 33.7804 1.37256   4
   0  -1   9 31.3037 1.03050   1
   0  -1   9 35.5557 1.03618   1
  -1   1  -9 37.6169 1.14447   1
  -1   1  -9 37.4159 1.47964   5
   1  -1   9 37.0592 1.34133   1
  -2   1  -9 146.267 3.45128   1
  -2   1  -9 140.236 3.48357   5
  -2   1  -9 147.440 3.62301   7
  -2   1  -9 150.557 3.62396   7
   2  -1   9 145.182 3.64381   1
   2  -1   9 148.498 3.29764   2
   2  -1   9 147.791 3.66434   1
  -3   1  -9 0.03327 0.38348   1
  -3   1  -9 1.04608 0.60919   7
  -3   1  -9 0.67746 0.39517   5
  -3   1  -9 0.19492 0.48982   7
   3  -1   9 0.14382 0.49614   1
   3  -1   9 0.44131 0.42990   2
  -4   1  -9 7.02969 0.97454   1
  -4   1  -9 7.06852 1.05808   7
  -4   1  -9 6.79086 1.06255   7
  -4   1  -9 7.57808 0.72203   5
   4  -1   9 8.49376 0.93788   6
   4  -1   9 9.22780 0.96828   2
   4  -1   9 8.74467 1.14387   1
  -5   1  -9 3.51426 0.91077   1
   5  -1   9 4.86938 0.86998   2
   5  -1   9 3.38996 0.66914   6
   5  -1   9 3.24240 0.91968   1
  -6   1  -9 61.7145 2.87419   1
   6  -1   9 60.3543 2.90647   1
   6  -1   9 62.8787 2.45124   2
  -7   1  -9 44.9723 2.72881   1
   7  -1   9 41.2110 2.00539   2
   8   0  -9 -0.3066 1.07220   3
  -8   0   9 -1.2871 0.63652   1
   7   0  -9 21.4375 2.33038   3
  -7   0   9 20.5543 1.54181   1
   6   0  -9 35.2209 2.39097   3
  -6   0   9 41.9857 1.79537   1
   5   0  -9 20.5087 1.97883   3
  -5   0   9 22.6167 1.02201   6
  -5   0   9 21.4995 1.14408   1
   4   0  -9 21.1156 1.62376   3
   3   0  -9 2.15332 0.66742   3
   2   0  -9 464.864 9.25955   5
   2   0  -9 463.250 9.61584   3
   1   0  -9 750.915 14.0515   5
   1   0  -9 739.935 14.2585   3
   1   0  -9 741.852 13.8918   4
   0   0  -9 80.6391 2.49577   3
   0   0  -9 82.0154 2.12555   4
   0   0  -9 78.7027 2.31117   5
   0   0   9 81.1853 1.98718   1
  -1   0  -9 12.8540 0.82015   7
  -1   0  -9 12.1128 0.68768   4
  -1   0  -9 12.2551 0.73022   1
  -1   0  -9 12.9631 0.83729   5
  -1   0  -9 12.5210 0.78906   7
   1   0   9 11.0425 0.77511   1
   1   0   9 12.7483 0.67157   2
  -2   0  -9 62.1410 1.96913   1
  -2   0  -9 58.4424 2.08473   7
  -2   0  -9 60.6483 2.09471   7
  -2   0  -9 59.3054 1.84873   5
   2   0   9 61.8305 2.07183   1
   2   0   9 59.4258 1.80610   2
  -3   0  -9 0.41929 0.55217   7
  -3   0  -9 0.91690 0.58155   7
  -3   0  -9 1.01787 0.51432   1
   3   0   9 0.55079 0.47995   1
   3   0   9 0.55261 0.49562   1
   3   0   9 1.13732 0.52160   2
   3   0   9 0.97911 0.52591   7
   3   0   9 0.60325 0.47759   7
  -4   0  -9 12.3279 1.41870   7
  -4   0  -9 10.4049 1.17272   1
  -4   0  -9 11.8070 1.33871   7
   4   0   9 10.3760 1.05654   2
   4   0   9 10.6931 1.27505   1
  -5   0  -9 6.80785 1.17688   1
   5   0   9 7.90396 1.20359   1
   5   0   9 7.19727 0.86951   6
   5   0   9 7.45942 0.98753   2
  -6   0  -9 1.07489 0.80402   1
   6   0   9 0.18377 0.70556   2
   6   0   9 -1.0238 0.65444   1
  -7   0  -9 3.16652 1.18542   1
   8  -1  -9 4.35441 1.49044   3
  -8   1   9 7.78087 1.25915   1
   7  -1  -9 0.12530 0.88109   3
  -7   1   9 0.81677 0.60536   1
   6  -1  -9 9.24367 1.49574   3
  -6   1   9 5.29215 0.82752   1
   5  -1  -9 17.7735 1.82207   3
  -5   1   9 17.5133 1.08693   1
   4  -1  -9 1.65158 0.67097   3
  -4   1   9 1.55498 0.44230   1
  -4   1   9 1.94956 0.43838   1
   3  -1  -9 1.25858 0.61139   3
  -3   1   9 2.77143 0.40343   1
  -3   1   9 1.87496 0.33384   1
   2  -1  -9 13.9874 1.09983   3
  -2   1   9 13.0521 0.62574   1
  -2   1   9 12.5035 0.61271   1
   1  -1  -9 13.5724 1.01423   3
  -1   1   9 12.2709 0.65760   1
   0  -1  -9 29.4907 1.02941   7
   0  -1  -9 29.2740 1.04539   1
   0  -1  -9 29.1009 1.36169   3
   0   1   9 29.2696 1.15380   1
   0   1   9 29.0132 0.94590   2
  -1  -1  -9 0.01349 0.32794   7
  -1  -1  -9 0.49931 0.33294   1
  -1  -1  -9 0.19863 0.38132   7
   1   1   9 0.77397 0.34545   1
   1   1   9 0.33944 0.34232   2
  -2  -1  -9 54.1535 2.06998   7
  -2  -1  -9 48.0860 1.47264   2
  -2  -1  -9 55.6959 1.91585   1
  -2  -1  -9 53.8950 2.10939   7
   2   1   9 53.5920 1.98919   1
   2   1   9 50.8259 1.70758   2
  -3  -1  -9 29.2812 1.54316   1
  -3  -1  -9 27.2423 1.67072   7
  -3  -1  -9 28.7502 1.75228   7
  -3  -1  -9 26.6578 1.22068   2
   3   1   9 28.9898 1.67952   7
   3   1   9 28.0114 1.35489   2
   3   1   9 27.5651 1.54361   1
  -4  -1  -9 7.57513 1.08628   1
   4   1   9 7.79902 0.91492   2
   4   1   9 8.20333 1.12822   1
  -5  -1  -9 31.2255 2.02424   1
   5   1   9 28.9409 1.61141   2
   5   1   9 32.3253 2.02112   1
  -6  -1  -9 23.2755 2.16661   1
   6   1   9 28.0727 2.58064   1
   6   1   9 24.0119 1.49741   2
  -7  -1  -9 2.54619 1.20127   1
   8  -2  -9 0.10774 1.02327   3
  -8   2   9 0.46215 0.79144   1
   7  -2  -9 2.61691 1.12875   3
  -7   2   9 2.23713 0.79550   1
   6  -2  -9 37.1056 2.53248   3
  -6   2   9 41.5621 1.86790   1
   5  -2  -9 0.13415 0.62271   3
  -5   2   9 0.35839 0.41502   6
  -5   2   9 0.65008 0.41617   1
   4  -2  -9 46.7477 2.28181   3
  -4   2   9 42.5583 1.71132   6
  -4   2   9 42.8889 1.57664   1
   3  -2  -9 153.613 4.28836   3
  -3   2   9 148.489 3.84593   6
  -3   2   9 151.369 3.46301   1
   2  -2  -9 101.067 3.03159   3
  -2   2   9 96.2734 2.45276   1
   1  -2  -9 88.7770 2.10596   7
   1  -2  -9 82.3103 2.53330   3
   1  -2  -9 81.9979 2.08367   1
  -1   2   9 82.4601 2.23173   1
  -1   2   9 80.4816 1.96741   2
   0  -2  -9 21.8389 1.11902   3
   0  -2  -9 21.4029 1.15508   7
   0  -2  -9 21.7528 1.07635   7
   0  -2  -9 22.8466 1.05762   1
   0   2   9 21.7865 0.78787   4
   0   2   9 23.8412 0.95975   2
   0   2   9 21.9625 1.09762   1
  -1  -2  -9 81.3361 2.39011   1
  -1  -2  -9 80.4096 2.49520   7
  -1  -2  -9 80.1014 1.98400   2
  -1  -2  -9 83.9649 2.66686   7
   1   2   9 80.2537 2.48873   1
   1   2   9 80.0909 2.19038   2
  -2  -2  -9 8.65882 1.05212   7
  -2  -2  -9 8.48363 0.98092   1
  -2  -2  -9 8.39846 1.11991   7
  -2  -2  -9 8.20831 0.71566   2
   2   2   9 6.05974 0.87531   1
   2   2   9 8.60616 0.81771   2
   2   2   9 6.87991 0.92939   7
  -3  -2  -9 0.52361 0.62742   7
  -3  -2  -9 0.01600 0.45398   1
  -3  -2  -9 -0.9311 0.42276   7
   3   2   9 -0.0561 0.43192   2
   3   2   9 -0.0391 0.44425   1
  -4  -2  -9 7.34427 1.16119   1
   4   2   9 9.66239 1.30326   1
   4   2   9 10.0122 1.29144   1
   4   2   9 8.08120 0.91432   2
  -5  -2  -9 1.27889 0.83779   1
   5   2   9 1.07417 0.65526   2
   5   2   9 0.82268 0.71938   1
  -6  -2  -9 2.69904 1.11614   1
  -7  -2  -9 3.71030 1.36046   1
   8  -3  -9 2.99707 1.37458   3
  -8   3   9 3.88845 1.05906   1
   7  -3  -9 9.14225 1.66229   3
  -7   3   9 11.1674 1.37842   1
   6  -3  -9 0.71875 0.78064   3
  -6   3   9 1.43647 0.66929   1
   5  -3  -9 1.63595 0.81943   3
  -5   3   9 3.36353 0.68414   1
   4  -3  -9 1.69039 0.71675   3
  -4   3   9 1.03285 0.44241   1
   3  -3  -9 -0.1173 0.39792   1
   3  -3  -9 -0.4473 0.40056   3
  -3   3   9 -0.3135 0.27451   1
  -3   3   9 0.27078 0.29214   2
   2  -3  -9 0.18605 0.36312   7
   2  -3  -9 0.05110 0.40157   3
   2  -3  -9 0.24791 0.33348   1
   2  -3  -9 0.55422 0.35553   7
  -2   3   9 0.05769 0.29542   1
  -2   3   9 0.54854 0.30604   2
   1  -3  -9 4.50899 0.75078   7
   1  -3  -9 4.44451 0.69899   3
   1  -3  -9 3.66338 0.61099   7
   1  -3  -9 5.87610 0.74678   7
   1  -3  -9 5.64178 0.68522   1
  -1   3   9 5.07131 0.56505   2
  -1   3   9 4.56572 0.63797   1
   0  -3  -9 10.9037 0.93324   7
   0  -3  -9 13.7744 1.14404   7
   0  -3  -9 11.3442 1.00948   1
   0  -3  -9 12.8617 0.86159   3
   0   3   9 12.1446 0.80971   2
   0   3   9 11.8974 1.09668   1
  -1  -3  -9 157.856 4.02999   1
  -1  -3  -9 156.994 4.30830   7
  -1  -3  -9 157.999 4.20883   7
   1   3   9 150.990 4.32016   7
   1   3   9 161.212 4.10739   1
   1   3   9 151.997 4.24179   7
   1   3   9 163.715 3.70978   2
  -2  -3  -9 19.6696 1.53172   7
  -2  -3  -9 16.4591 1.42742   7
  -2  -3  -9 18.8809 1.31402   1
   2   3   9 16.4978 1.27155   1
   2   3   9 15.8873 1.37706   7
   2   3   9 16.3975 1.08116   2
   2   3   9 15.0024 1.70475   7
  -3  -3  -9 37.3756 1.97330   1
   3   3   9 36.7433 1.62688   2
   3   3   9 36.6921 1.95617   1
  -4  -3  -9 16.2108 1.63219   1
   4   3   9 12.5317 1.13466   2
   4   3   9 14.6853 1.60884   1
  -5  -3  -9 75.6135 3.35246   1
   5   3   9 70.7405 2.41997   2
  -6  -3  -9 3.86466 1.23083   1
   8  -4  -9 -0.5146 1.03006   3
  -8   4   9 1.39929 0.82523   1
   7  -4  -9 11.7529 1.88109   3
  -7   4   9 8.35621 1.22169   1
   6  -4  -9 11.7744 1.86187   3
  -6   4   9 11.8652 1.36351   1
   5  -4  -9 11.2517 1.55042   3
  -5   4   9 12.1910 1.25039   1
   4  -4  -9 6.74919 1.15590   3
  -4   4   9 7.32514 0.96601   1
   3  -4  -9 23.7579 1.55139   3
   3  -4  -9 24.2452 1.34047   7
   3  -4  -9 24.3635 1.19630   1
   3  -4  -9 23.3777 1.31240   7
  -3   4   9 24.7845 1.37133   1
  -3   4   9 22.3847 1.14621   2
   2  -4  -9 8.60103 1.02604   7
   2  -4  -9 7.83652 0.93509   7
   2  -4  -9 8.62712 0.90210   1
   2  -4  -9 7.47001 0.91783   3
  -2   4   9 7.61090 0.80676   2
  -2   4   9 7.94504 0.90239   1
   1  -4  -9 23.6598 1.42720   7
   1  -4  -9 21.3991 1.23053   1
   1  -4  -9 22.7254 1.21457   3
   1  -4  -9 23.6432 1.45696   7
   1  -4  -9 20.4333 1.30298   7
  -1   4   9 24.1514 1.16777   2
  -1   4   9 21.5995 1.29015   1
   0  -4  -9 17.4538 1.28988   7
   0  -4  -9 14.3513 0.84941   2
   0  -4  -9 17.2908 1.16922   1
   0  -4  -9 15.3188 1.32734   7
   0  -4  -9 19.1347 0.96092   3
   0   4   9 15.3022 2.09011   7
   0   4   9 18.3606 1.07320   2
   0   4   9 17.9473 1.25644   1
   0   4   9 17.2570 1.85643   7
  -1  -4  -9 107.290 3.59833   7
  -1  -4  -9 108.224 3.45563   7
  -1  -4  -9 110.368 3.29154   1
   1   4   9 108.013 2.92556   2
   1   4   9 103.499 3.28760   1
  -2  -4  -9 44.6948 2.11142   1
   2   4   9 37.8854 1.97984   1
   2   4   9 39.9323 1.68434   2
  -3  -4  -9 120.419 3.93256   1
   3   4   9 123.207 3.95811   1
   3   4   9 121.251 3.35577   2
  -4  -4  -9 0.27056 0.71674   1
   4   4   9 1.47325 0.61697   2
   4   4   9 1.54245 0.79192   1
  -5  -4  -9 1.56508 1.02038   1
  -6  -4  -9 5.50291 1.46556   1
   8  -5  -9 2.64485 1.19023   3
  -8   5   9 0.35375 0.83823   1
   7  -5  -9 0.11951 0.99739   3
  -7   5   9 0.90596 0.76508   1
   6  -5  -9 7.57148 1.60461   3
  -6   5   9 6.07491 1.02943   1
   5  -5  -9 2.26832 0.70028   7
   5  -5  -9 1.18808 0.68438   7
   5  -5  -9 1.22687 0.83495   3
  -5   5   9 1.81247 0.73257   1
   4  -5  -9 0.20475 0.59332   7
   4  -5  -9 -0.1786 0.52340   3
   4  -5  -9 0.46004 0.59016   7
  -4   5   9 -0.3939 0.46205   2
  -4   5   9 -0.8735 0.39981   1
   3  -5  -9 0.57633 0.49966   1
   3  -5  -9 1.58980 0.65281   7
   3  -5  -9 0.58882 0.60357   7
   3  -5  -9 1.94259 0.70837   3
  -3   5   9 0.73964 0.49992   1
  -3   5   9 0.80527 0.53832   2
   2  -5  -9 0.81875 0.48779   1
   2  -5  -9 1.50895 0.60580   7
   2  -5  -9 0.76082 0.49440   3
   2  -5  -9 2.26519 0.75939   7
  -2   5   9 1.29925 0.54184   2
  -2   5   9 1.67675 0.61149   1
   1  -5  -9 11.5412 1.19444   1
   1  -5  -9 12.7196 1.38074   7
   1  -5  -9 11.3384 1.35597   7
   1  -5  -9 11.9866 1.04737   3
  -1   5   9 11.9056 1.29435   1
  -1   5   9 10.9970 1.03440   2
   0  -5  -9 0.34111 0.54200   1
   0  -5  -9 0.37810 0.36893   3
   0  -5  -9 1.33963 0.69382   7
   0  -5  -9 1.01670 0.61942   7
   0   5   9 0.22847 0.41483   2
   0   5   9 0.93937 0.55357   1
  -1  -5  -9 35.4766 1.90403   1
   1   5   9 36.5608 1.65009   2
   1   5   9 32.1124 1.86175   1
  -2  -5  -9 109.823 3.76338   1
   2   5   9 110.678 3.74303   1
   2   5   9 114.082 3.19749   2
  -3  -5  -9 149.509 4.70726   1
   3   5   9 142.979 4.53455   1
   3   5   9 145.370 3.88826   2
  -4  -5  -9 -0.4195 0.81522   1
  -5  -5  -9 0.65949 0.96117   1
   7  -6  -9 2.25693 1.19344   3
  -7   6   9 2.94414 1.07029   1
   6  -6  -9 -0.3543 0.81533   3
  -6   6   9 1.29193 0.80356   1
   5  -6  -9 -0.2969 0.72387   3
   5  -6  -9 0.03437 0.72510   7
   5  -6  -9 0.40231 0.74208   7
  -5   6   9 -0.3162 0.52555   1
   4  -6  -9 -0.0042 0.67511   7
   4  -6  -9 0.77254 0.68573   7
   4  -6  -9 0.81570 0.75803   3
  -4   6   9 0.81621 0.64812   1
  -4   6   9 0.45605 0.59016   2
   3  -6  -9 7.65063 1.19574   7
   3  -6  -9 6.60240 1.01306   1
   3  -6  -9 8.02181 1.14639   3
   3  -6  -9 7.37305 1.23247   7
  -3   6   9 5.91491 0.98563   2
  -3   6   9 7.69731 1.09240   1
   2  -6  -9 -0.2410 0.50471   3
   2  -6  -9 0.76890 0.58426   1
   2  -6  -9 0.82328 0.75763   7
   2  -6  -9 -0.7301 0.61402   7
  -2   6   9 -0.0681 0.49068   2
  -2   6   9 -0.1470 0.47452   1
   1  -6  -9 32.4270 2.13004   7
   1  -6  -9 36.9039 1.97929   3
   1  -6  -9 35.3691 2.12715   7
   1  -6  -9 40.1652 2.04790   1
  -1   6   9 36.0780 1.97417   1
  -1   6   9 38.0195 1.79082   2
   0  -6  -9 0.33381 0.61472   1
   0   6   9 1.49536 0.64915   2
   0   6   9 0.60808 0.58268   1
  -1  -6  -9 2.16570 0.81630   1
   1   6   9 1.41772 0.70819   2
   1   6   9 0.55992 0.61711   1
  -2  -6  -9 123.894 4.17322   1
   2   6   9 113.957 4.04193   1
   2   6   9 119.357 3.44925   2
  -3  -6  -9 37.0834 2.45646   1
   3   6   9 36.9157 1.82544   2
  -4  -6  -9 6.84690 1.43931   1
   7  -7  -9 1.56194 1.24284   3
   6  -7  -9 1.40557 0.91534   7
   6  -7  -9 -1.1234 0.94202   7
   6  -7  -9 -0.8508 0.87056   3
  -6   7   9 -0.1042 0.80662   1
   5  -7  -9 0.89265 0.90629   3
   5  -7  -9 1.83572 0.91896   7
   5  -7  -9 1.48839 0.92065   7
  -5   7   9 0.10080 0.81552   1
   4  -7  -9 2.74552 0.94740   3
   4  -7  -9 3.54843 1.11989   7
   4  -7  -9 1.84273 0.91376   7
  -4   7   9 1.71481 0.90414   1
  -4   7   9 2.13760 0.76390   2
   3  -7  -9 0.58900 0.58304   3
   3  -7  -9 -0.2824 0.73775   7
   3  -7  -9 0.02686 0.86674   7
  -3   7   9 0.68256 0.66850   1
  -3   7   9 -0.1354 0.61377   2
   2  -7  -9 0.59102 0.68056   1
  -2   7   9 -0.5121 0.51978   1
  -2   7   9 0.55185 0.62271   2
   1  -7  -9 10.8055 1.43166   1
  -1   7   9 8.21783 1.13210   2
  -1   7   9 11.6095 1.53666   1
   0  -7  -9 21.6623 2.02257   1
   0   7   9 22.5000 1.58973   2
   0   7   9 22.0786 2.05691   1
  -1  -7  -9 13.1758 1.64586   1
   1   7   9 12.1668 1.54226   1
   1   7   9 12.2242 1.27735   2
  -2  -7  -9 46.8370 2.69283   1
   2   7   9 46.9883 2.19755   2
  -3  -7  -9 30.6244 2.72178   1
   6  -8  -9 19.2477 2.47287   3
   6  -8  -9 20.6125 2.16273   7
   6  -8  -9 16.3176 2.04675   7
  -6   8   9 16.5538 2.01928   1
   5  -8  -9 1.69712 1.12174   7
   5  -8  -9 2.05591 1.17552   3
  -5   8   9 0.97917 0.91271   1
  -5   8   9 1.46092 1.06042   2
   4  -8  -9 35.3390 2.27775   3
  -4   8   9 30.6102 2.04725   2
  -4   8   9 33.4308 2.34128   1
  -3   8   9 13.9115 1.57773   2
  -3   8   9 12.4295 1.60779   1
   2  -8  -9 9.46848 1.62631   1
  -2   8   9 9.35970 1.57131   1
  -2   8   9 9.90237 1.29922   2
   1  -8  -9 3.59463 1.05032   1
  -1   8   9 3.71666 1.09802   1
  -1   8   9 5.16277 1.06121   2
   0  -8  -9 7.10437 1.42161   1
   0   8   9 6.72591 1.23363   1
   0   8   9 6.25814 1.05298   2
  -1  -8  -9 3.14620 1.08813   1
   1   8   9 2.47530 0.75293   2
  -2  -8  -9 13.1938 1.80703   1
  -4   9   9 1.12101 0.89323   2
  -4   9   9 1.32854 1.00851   1
  -3   9   9 0.91074 0.90166   2
  -3   9   9 1.96326 1.11072   1
  -2   9   9 1.40938 0.86306   2
  -2   9   9 0.01430 0.82203   1
   1  -9  -9 -0.2472 0.96742   1
  -1   9   9 -0.1759 0.75304   2
   0  -9  -9 5.17449 1.42496   1
   0   9   9 2.70174 0.79678   2
   1   9 -10 0.08274 1.03249   4
  -1  -9  10 -1.7257 0.72646   1
   0   9 -10 0.97690 1.14129   4
   0  -9  10 -1.2895 0.72788   1
   1  -9  10 -0.7169 0.72561   1
   2  -9  10 2.30010 1.00125   1
   3  -9  10 0.97938 0.96293   1
   3   8 -10 29.8485 2.87518   4
   3   8 -10 18.7759 2.05486   5
  -3  -8  10 22.9147 1.97626   1
   2   8 -10 13.9246 1.93408   5
   2   8 -10 19.4725 2.21172   4
  -2  -8  10 15.1307 1.62129   1
   1   8 -10 2.45390 1.13198   4
  -1  -8  10 2.68974 0.92255   1
   0   8 -10 9.31143 1.60565   4
   0  -8  10 17.3434 1.79316   1
   1  -8  10 23.8878 2.06979   1
   2  -8  10 10.6323 1.45021   1
   3  -8  10 31.4723 2.30548   1
  -4   8 -10 9.39740 1.28723   7
   4  -8  10 5.83794 1.35443   1
  -5   8 -10 2.51759 1.31238   7
  -5   8 -10 2.78024 1.07578   7
   5  -8  10 4.57461 1.48784   1
   4   7 -10 0.59447 0.98026   4
   4   7 -10 1.59613 0.87599   5
  -4  -7  10 -0.0616 0.64536   1
   3   7 -10 1.00372 0.96432   4
   3   7 -10 0.99796 0.79054   5
  -3  -7  10 1.35929 0.92273   6
  -3  -7  10 2.30151 0.81888   1
   2   7 -10 3.15589 1.09595   4
   2   7 -10 1.97618 1.05196   5
  -2  -7  10 3.94129 1.12691   6
  -2  -7  10 3.92499 0.92049   1
   1   7 -10 7.69515 1.51271   4
  -1  -7  10 7.73382 1.35360   6
  -1  -7  10 8.96685 1.18047   1
   0  -7  10 2.80937 0.91948   6
   0  -7  10 2.60345 0.80301   1
   1  -7  10 2.67074 0.96521   6
   1  -7  10 2.17646 0.75223   1
   2  -7  10 9.36483 1.30854   1
   2  -7  10 9.73972 1.55087   6
   3  -7  10 77.0778 3.22431   1
   3  -7  10 81.4006 3.60296   6
  -4   7 -10 13.0359 1.34499   7
  -4   7 -10 15.5836 1.67906   7
   4  -7  10 10.8342 1.60600   6
   4  -7  10 12.6368 1.68362   1
  -5   7 -10 1.62455 1.13154   7
  -5   7 -10 1.91223 0.89307   7
   5  -7  10 3.69618 1.01679   2
   5  -7  10 1.66677 0.91164   6
   5  -7  10 3.06042 1.13368   1
   6  -7  10 14.1370 1.63222   2
   6  -7  10 10.4516 1.78639   1
  -5  -6  10 4.89485 0.95741   1
   4   6 -10 0.04154 0.68418   4
   4   6 -10 -0.3870 0.66576   5
  -4  -6  10 0.48371 0.59539   1
   3   6 -10 27.4251 2.48609   4
   3   6 -10 25.4556 1.95359   5
  -3  -6  10 27.3438 1.96256   6
  -3  -6  10 29.0127 1.58160   1
   2   6 -10 73.9017 3.18196   5
   2   6 -10 75.4643 3.29808   4
  -2  -6  10 79.3924 3.22378   6
  -2  -6  10 75.5380 2.55649   1
   1   6 -10 20.9250 2.01840   4
  -1  -6  10 18.4426 1.29131   1
  -1  -6  10 20.6098 1.96642   6
   0  -6  10 8.65095 1.33974   6
   0  -6  10 9.08673 1.07200   1
   1  -6  10 8.38691 1.31625   6
   1  -6  10 9.67605 1.17193   1
   2  -6  10 22.2976 2.05742   6
   2  -6  10 20.9381 1.51157   1
  -3   6 -10 311.492 6.77449   7
   3  -6  10 304.966 7.83025   6
   3  -6  10 300.772 7.36055   1
  -4   6 -10 11.1738 1.30319   7
   4  -6  10 9.48029 1.43828   1
   4  -6  10 12.0021 1.53697   6
  -5   6 -10 7.03932 1.44056   7
  -5   6 -10 5.37595 1.11390   7
   5  -6  10 5.42281 1.22707   1
   5  -6  10 6.01852 1.16020   2
   5  -6  10 6.52009 1.24068   6
   6  -6  10 1.23049 0.85497   2
   6  -6  10 1.54985 1.09508   1
  -6  -5  10 2.02705 0.83347   1
  -5  -5  10 12.1787 1.20705   1
   4   5 -10 13.1428 1.67889   4
   4   5 -10 12.2158 1.44720   5
  -4  -5  10 9.35864 1.80838   6
  -4  -5  10 9.26784 1.00860   1
   3   5 -10 0.71865 0.64761   5
   3   5 -10 0.78297 0.77126   4
  -3  -5  10 -0.3934 0.36549   1
  -3  -5  10 0.62300 0.57253   6
   2   5 -10 -0.0274 0.64012   4
   2   5 -10 -0.2355 0.47599   5
  -2  -5  10 -0.0902 0.38111   1
  -2  -5  10 0.61752 0.56135   6
   1   5 -10 1.23875 0.65816   4
  -1  -5  10 2.36703 0.71294   6
  -1  -5  10 1.94350 0.53256   1
   0  -5  10 0.70112 0.44286   1
   0  -5  10 -0.1305 0.53138   6
   1  -5  10 19.5241 1.30116   1
   1  -5  10 18.0339 1.70504   6
   2  -5  10 17.3779 1.34506   1
   2  -5  10 17.5648 1.68199   6
  -3   5 -10 188.447 4.68371   7
  -3   5 -10 194.908 4.68700   7
   3  -5  10 191.423 5.11436   1
   3  -5  10 186.782 5.38668   6
  -4   5 -10 59.9982 2.60554   7
  -4   5 -10 56.5505 2.39319   7
   4  -5  10 60.0331 2.73161   6
   4  -5  10 49.9246 2.53557   1
   4  -5  10 53.4277 2.13335   2
  -5   5 -10 96.4774 3.71102   7
  -5   5 -10 100.660 3.72499   7
  -5   5 -10 97.5098 3.72893   7
   5  -5  10 97.4824 3.64407   6
   5  -5  10 101.025 3.80090   1
   5  -5  10 100.597 3.26974   2
   6  -5  10 2.61336 0.82105   2
   6  -5  10 0.58814 0.95822   1
   7  -5  10 22.6853 1.94663   2
   7  -5  10 19.9561 2.33124   1
  -6  -4  10 20.1924 1.50501   1
   5   4 -10 1.26689 0.82049   3
   5   4 -10 1.06700 0.62361   5
  -5  -4  10 1.08747 0.49798   1
   4   4 -10 0.90150 0.82627   4
   4   4 -10 1.00849 0.72578   3
   4   4 -10 1.14107 0.63488   5
  -4  -4  10 0.12916 0.42864   6
   3   4 -10 32.5422 2.03458   4
   3   4 -10 32.1439 1.77120   5
   3   4 -10 32.8018 1.95134   3
  -3  -4  10 34.0028 1.76673   6
   2   4 -10 0.07144 0.48314   5
   2   4 -10 0.68733 0.56730   4
  -2  -4  10 0.56158 0.47475   6
   1   4 -10 107.911 3.42766   5
   1   4 -10 99.9508 3.44371   4
  -1  -4  10 107.294 3.41583   6
  -1  -4  10 111.049 3.06623   1
   0   4 -10 16.5555 1.31102   5
   0  -4  10 15.3832 1.45100   6
   0  -4  10 15.8063 0.95635   1
   1  -4  10 182.832 4.97498   6
   1  -4  10 193.040 4.44629   1
  -2   4 -10 17.5864 1.01366   1
   2  -4  10 17.5575 1.22866   1
   2  -4  10 17.9470 1.39187   6
  -3   4 -10 66.5866 2.31642   7
  -3   4 -10 70.5077 2.42100   7
  -3   4 -10 62.5066 2.14932   1
   3  -4  10 68.1155 2.70039   6
   3  -4  10 68.5118 2.58257   1
  -4   4 -10 12.3172 1.40607   7
  -4   4 -10 13.2363 1.23416   1
  -4   4 -10 12.8089 1.36235   7
   4  -4  10 11.0641 1.34887   1
   4  -4  10 13.2335 1.43487   6
   4  -4  10 12.3045 1.18793   2
  -5   4 -10 35.2368 1.96631   1
  -5   4 -10 41.7578 2.33170   7
  -5   4 -10 39.6154 2.57154   7
  -5   4 -10 38.1947 1.89003   5
   5  -4  10 36.0343 2.04689   6
   5  -4  10 37.7272 2.23243   1
   5  -4  10 34.8246 1.92968   2
   6  -4  10 3.15078 1.00309   2
   6  -4  10 0.84771 0.93450   1
   7  -4  10 0.08298 0.93216   2
   7  -4  10 -0.5252 0.93106   1
   7   3 -10 17.6194 2.30391   3
  -7  -3  10 21.5093 1.61574   1
   6   3 -10 35.5732 2.46664   3
  -6  -3  10 35.9757 1.80552   1
   5   3 -10 -0.2169 0.47881   5
   5   3 -10 0.87736 0.73125   3
   4   3 -10 1.32781 0.67364   3
   4   3 -10 1.92113 0.65197   5
  -4  -3  10 2.58664 0.60656   6
   3   3 -10 8.96952 1.17815   3
   3   3 -10 7.87933 1.17041   4
   3   3 -10 7.31324 1.00066   5
  -3  -3  10 7.54070 0.92362   6
   2   3 -10 18.6841 1.37175   4
   2   3 -10 17.9944 1.61043   3
   2   3 -10 17.6640 1.25729   5
  -2  -3  10 16.8808 1.19898   6
   1   3 -10 10.5513 1.16607   4
   1   3 -10 10.9868 1.14808   5
  -1  -3  10 11.3683 1.12241   6
   0   3 -10 2.47310 0.64547   5
   0  -3  10 1.45827 0.35799   1
   0  -3  10 1.96001 0.34029   1
   0  -3  10 3.18449 0.67351   6
  -1   3 -10 95.3146 3.02586   5
   1  -3  10 100.441 3.13430   6
   1  -3  10 104.735 2.69523   1
  -2   3 -10 1.03349 0.46829   7
  -2   3 -10 0.00048 0.47353   5
  -2   3 -10 0.34251 0.33333   7
  -2   3 -10 0.51680 0.31943   1
   2  -3  10 0.58710 0.52179   6
   2  -3  10 0.26944 0.39588   1
  -3   3 -10 1.96663 0.68157   7
  -3   3 -10 3.08650 0.74192   7
  -3   3 -10 1.90066 0.49975   1
  -3   3 -10 2.87472 0.66974   5
   3  -3  10 3.52263 0.74604   6
   3  -3  10 3.35075 0.73835   1
   3  -3  10 3.04456 0.58723   2
  -4   3 -10 12.6388 1.16381   1
  -4   3 -10 12.4038 1.41062   7
  -4   3 -10 12.5361 1.16529   5
  -4   3 -10 11.3289 1.29541   7
   4  -3  10 12.7138 1.12620   2
   4  -3  10 12.8142 1.29941   6
   4  -3  10 14.0664 1.47641   1
  -5   3 -10 107.953 3.48633   1
  -5   3 -10 104.455 3.04561   5
   5  -3  10 106.063 3.27701   2
   5  -3  10 104.201 3.37850   6
   5  -3  10 110.349 3.80968   1
  -6   3 -10 27.0557 1.95101   1
   6  -3  10 26.3285 2.30727   1
   6  -3  10 28.6965 1.86148   2
  -7   3 -10 0.35292 0.87754   1
   7  -3  10 -0.7198 0.87129   2
   7  -3  10 0.17044 0.97390   1
   7   2 -10 14.5182 1.97063   3
  -7  -2  10 14.6332 1.44237   1
   6   2 -10 32.8098 2.38136   3
  -6  -2  10 34.5073 1.66237   1
   5   2 -10 2.94090 0.90591   3
   4   2 -10 255.810 6.55990   3
   4   2 -10 247.183 5.87581   5
  -4  -2  10 250.701 5.59277   6
   3   2 -10 10.3141 1.10712   5
   3   2 -10 8.01793 1.09494   4
   3   2 -10 8.18544 1.09645   3
  -3  -2  10 10.0913 0.99152   6
   2   2 -10 12.2651 1.25212   3
   2   2 -10 10.4623 1.07950   5
   2   2 -10 10.8043 1.18328   4
  -2  -2  10 11.8831 0.93719   6
   1   2 -10 17.4757 1.16294   5
   1   2 -10 16.5617 1.26964   3
   1   2 -10 16.3465 1.17686   4
  -1  -2  10 15.3027 1.10177   6
   0   2 -10 41.1675 1.75503   4
   0   2 -10 45.0006 1.79871   5
   0  -2  10 42.4901 1.79030   6
   0  -2  10 44.9865 1.30412   1
   0  -2  10 43.6504 1.24433   1
  -1   2 -10 187.926 4.60339   5
   1  -2  10 194.665 4.73486   6
   1  -2  10 193.591 4.26697   1
  -2   2 -10 4.11390 0.66256   7
  -2   2 -10 4.44693 0.56565   1
  -2   2 -10 4.79192 0.72071   5
  -2   2 -10 5.12246 0.66402   7
   2  -2  10 4.77139 0.54926   2
   2  -2  10 5.64551 0.76788   1
   2  -2  10 4.63294 0.76092   6
  -3   2 -10 11.3232 1.00785   5
  -3   2 -10 10.4735 1.10804   7
  -3   2 -10 12.1064 1.17387   7
  -3   2 -10 11.0143 1.01717   1
   3  -2  10 10.3636 1.12624   1
   3  -2  10 12.8030 1.19987   6
   3  -2  10 9.17393 0.88295   2
  -4   2 -10 1.19640 0.68267   7
  -4   2 -10 -0.5578 0.35262   5
  -4   2 -10 0.37659 0.56103   1
  -4   2 -10 0.24734 0.62240   7
   4  -2  10 -0.3725 0.42994   6
   4  -2  10 0.27887 0.57286   1
   4  -2  10 -0.0015 0.47379   2
  -5   2 -10 -1.0119 0.52618   1
   5  -2  10 0.29396 0.63187   2
   5  -2  10 1.16873 0.79863   1
   5  -2  10 0.30577 0.47925   6
  -6   2 -10 2.54838 0.96528   1
   6  -2  10 2.03321 0.89710   2
   6  -2  10 1.82807 0.96568   1
  -7   2 -10 3.55422 1.18911   1
   7  -2  10 2.56387 1.13947   1
   7  -2  10 1.49413 0.92965   2
   7   1 -10 6.79312 1.52548   3
  -7  -1  10 7.07978 1.02041   1
   6   1 -10 21.7710 2.22473   3
  -6  -1  10 20.2575 1.31152   1
   5   1 -10 10.0855 1.43566   3
  -5  -1  10 10.9430 0.91948   6
   4   1 -10 3.77473 0.87851   3
  -4  -1  10 2.24459 0.50206   6
   3   1 -10 -0.3949 0.49020   3
   3   1 -10 -0.0030 0.37895   5
   2   1 -10 0.53714 0.48568   5
   2   1 -10 0.84492 0.50047   4
   2   1 -10 0.79328 0.48799   3
   1   1 -10 4.81511 0.70182   5
   1   1 -10 4.45876 0.73243   3
   1   1 -10 4.89881 0.71537   4
   0   1 -10 7.10119 0.84848   5
   0   1 -10 5.16040 0.69191   4
   0  -1  10 6.28679 0.47713   1
   0  -1  10 6.55074 0.55251   1
  -1   1 -10 31.3637 1.08376   1
  -1   1 -10 41.0493 1.59046   5
   1  -1  10 40.9536 1.42995   1
  -2   1 -10 53.6530 1.88419   7
  -2   1 -10 55.0753 1.87564   7
  -2   1 -10 54.1174 1.75744   1
  -2   1 -10 54.1042 1.86159   5
   2  -1  10 54.5060 1.95348   1
   2  -1  10 54.2671 1.65480   2
   2  -1  10 52.3718 1.91613   1
  -3   1 -10 74.6935 2.61917   7
  -3   1 -10 74.7959 2.65034   7
  -3   1 -10 76.1804 2.26164   5
  -3   1 -10 76.7848 2.44772   1
   3  -1  10 74.8577 2.61782   1
   3  -1  10 76.9939 2.29320   2
  -4   1 -10 62.0427 2.65811   7
  -4   1 -10 62.0732 1.90642   5
  -4   1 -10 63.8147 2.65758   7
  -4   1 -10 64.5779 2.42813   1
   4  -1  10 66.2145 2.60791   1
   4  -1  10 58.9106 2.19082   2
   4  -1  10 60.7325 2.25219   6
  -5   1 -10 4.24348 0.99662   1
   5  -1  10 5.73828 0.97117   2
   5  -1  10 4.97382 1.01634   1
   5  -1  10 3.67163 0.76147   6
  -6   1 -10 41.5830 2.41281   1
   6  -1  10 39.6339 2.41730   1
   6  -1  10 38.5414 2.07038   2
  -7   1 -10 52.7075 2.97148   1
   7  -1  10 55.4369 2.45144   2
   8   0 -10 9.60546 1.92442   3
  -8   0  10 8.09902 1.28606   1
   7   0 -10 -0.2654 0.84013   3
  -7   0  10 0.51187 0.60248   1
   6   0 -10 15.1860 1.91326   3
  -6   0  10 14.4015 1.13344   1
   5   0 -10 146.503 4.79067   3
  -5   0  10 146.646 3.51348   1
   4   0 -10 338.924 8.09237   3
   3   0 -10 10.6867 1.23192   3
   2   0 -10 13.5343 1.26363   3
   2   0 -10 13.4278 1.00575   5
   1   0 -10 371.879 7.98662   3
   1   0 -10 378.097 7.79091   5
   1   0 -10 375.648 7.59356   4
   0   0 -10 12.5439 0.80424   4
   0   0 -10 13.0467 0.93860   5
   0   0  10 12.1102 0.69698   1
  -1   0 -10 10.4076 0.92286   5
  -1   0 -10 8.85104 0.69542   7
  -1   0 -10 10.0694 0.73333   7
  -1   0 -10 8.84334 0.64733   4
  -1   0 -10 10.1621 0.71873   1
   1   0  10 9.80750 0.64512   2
   1   0  10 9.16042 0.83111   1
  -2   0 -10 -0.1492 0.36211   1
  -2   0 -10 -0.0300 0.46387   7
  -2   0 -10 0.07061 0.41552   7
  -2   0 -10 0.07484 0.30387   5
   2   0  10 0.14056 0.33567   2
   2   0  10 0.15784 0.33731   1
  -3   0 -10 13.9545 1.30697   7
  -3   0 -10 13.0087 1.19764   1
  -3   0 -10 14.6039 1.39218   7
   3   0  10 14.8425 1.13138   2
   3   0  10 14.3639 1.30294   1
   3   0  10 13.7947 1.29214   1
  -4   0 -10 11.8947 1.44435   7
  -4   0 -10 13.9105 1.44797   7
  -4   0 -10 14.5802 1.41500   1
   4   0  10 13.5091 1.21682   2
   4   0  10 14.4417 1.46508   1
  -5   0 -10 0.86425 0.71970   1
   5   0  10 1.02223 0.69248   6
   5   0  10 0.62516 0.78370   1
   5   0  10 0.26634 0.64494   2
  -6   0 -10 0.65842 0.88079   1
   6   0  10 0.64038 0.84686   1
   6   0  10 -0.7459 0.69297   2
  -7   0 -10 0.41712 0.96650   1
   7   0  10 0.26269 0.67318   2
   8  -1 -10 11.9103 1.95029   3
  -8   1  10 17.5295 1.71190   1
   7  -1 -10 10.0341 1.75790   3
  -7   1  10 8.98623 1.17078   1
   6  -1 -10 4.57945 1.17546   3
  -6   1  10 5.31462 0.83960   1
   5  -1 -10 27.4973 2.01319   3
  -5   1  10 24.6626 1.26421   1
   4  -1 -10 12.7662 1.47074   3
  -4   1  10 12.1756 0.79986   1
   3  -1 -10 7.14770 1.02965   3
  -3   1  10 8.13123 0.58125   1
   2  -1 -10 4.27230 0.79738   3
  -2   1  10 3.68847 0.44324   1
  -2   1  10 5.28015 0.50175   1
   1  -1 -10 13.2250 1.02774   3
  -1   1  10 12.6915 0.69235   1
   0  -1 -10 16.8416 0.79972   1
   0  -1 -10 15.6987 1.06851   3
   0   1  10 15.5991 0.70082   2
   0   1  10 15.5462 0.86946   1
  -1  -1 -10 0.80272 0.41268   7
  -1  -1 -10 1.78622 0.56093   7
  -1  -1 -10 1.47616 0.46605   1
   1   1  10 2.10994 0.43921   2
   1   1  10 2.14971 0.49603   1
  -2  -1 -10 11.8783 1.07712   1
  -2  -1 -10 9.88731 1.11898   7
  -2  -1 -10 9.20288 0.63452   2
  -2  -1 -10 10.2584 1.05658   7
   2   1  10 11.9705 0.94362   2
   2   1  10 10.1291 1.01847   1
  -3  -1 -10 21.1695 1.41411   1
  -3  -1 -10 23.1880 1.65255   7
  -3  -1 -10 22.6956 1.58552   7
   3   1  10 20.0214 1.21928   2
   3   1  10 21.3320 1.41583   1
  -4  -1 -10 57.7563 2.50485   1
   4   1  10 55.9353 2.50807   1
   4   1  10 60.2093 2.55982   1
   4   1  10 60.2506 2.16891   2
  -5  -1 -10 7.31385 1.23483   1
   5   1  10 7.33228 1.02506   2
   5   1  10 5.94889 1.15016   1
  -6  -1 -10 5.87473 1.24019   1
   6   1  10 5.08656 0.96448   2
   6   1  10 5.46261 1.19660   1
  -7  -1 -10 32.5366 2.53530   1
   8  -2 -10 0.31979 1.08552   3
  -8   2  10 0.43684 0.73567   1
   7  -2 -10 3.48152 1.39702   3
  -7   2  10 3.54714 0.86782   1
   6  -2 -10 48.2065 2.84972   3
  -6   2  10 47.4539 2.02311   1
   5  -2 -10 67.8744 3.07551   3
  -5   2  10 61.5748 2.13985   1
   4  -2 -10 66.7528 2.83029   3
  -4   2  10 64.9579 2.01988   1
   3  -2 -10 106.414 3.47312   3
  -3   2  10 105.044 2.66555   1
   2  -2 -10 -0.1100 0.38841   3
  -2   2  10 -0.3012 0.24615   1
   1  -2 -10 98.8106 2.92116   3
   1  -2 -10 96.6694 2.31243   1
  -1   2  10 96.4170 2.52102   1
  -1   2  10 93.0415 2.23304   2
   0  -2 -10 11.1135 1.02589   3
   0  -2 -10 9.17393 0.83140   1
   0  -2 -10 9.87669 0.94035   7
   0  -2 -10 9.28992 0.77714   7
   0   2  10 9.25096 0.76225   2
   0   2  10 9.00467 0.87429   1
   0   2  10 7.89300 0.58939   4
  -1  -2 -10 12.7968 1.02275   7
  -1  -2 -10 12.4942 0.94826   1
  -1  -2 -10 14.1585 1.14925   7
   1   2  10 14.7909 1.05016   1
   1   2  10 14.6950 0.90654   2
  -2  -2 -10 51.8599 2.05121   1
  -2  -2 -10 52.7633 2.27205   7
  -2  -2 -10 50.1252 1.60631   2
  -2  -2 -10 54.9957 2.22238   7
   2   2  10 51.2887 1.79163   2
   2   2  10 52.3904 2.11714   1
   2   2  10 57.4554 3.20252   7
  -3  -2 -10 18.0254 1.48336   7
  -3  -2 -10 13.9454 1.55874   7
  -3  -2 -10 17.9653 1.38904   1
   3   2  10 16.2654 1.14930   2
   3   2  10 15.7201 1.43757   1
  -4  -2 -10 1.78716 0.81731   1
   4   2  10 1.58959 0.66724   2
   4   2  10 2.20841 0.82776   1
   4   2  10 1.99237 0.77550   1
  -5  -2 -10 19.9102 1.93788   1
   5   2  10 17.7625 1.39075   2
   5   2  10 16.6771 1.74771   1
  -6  -2 -10 6.38338 1.33935   1
   6   2  10 8.61604 1.02428   2
   8  -3 -10 -0.0523 1.08563   3
  -8   3  10 0.66077 0.85828   1
   7  -3 -10 8.33466 1.64282   3
  -7   3  10 6.93398 1.12144   1
   6  -3 -10 16.0921 1.96197   3
  -6   3  10 12.6152 1.27612   1
   5  -3 -10 1.63335 0.79466   3
  -5   3  10 0.59110 0.48588   1
   4  -3 -10 -0.3547 0.50356   3
  -4   3  10 0.03228 0.37776   1
   3  -3 -10 5.54854 0.94004   3
  -3   3  10 2.76578 0.47586   2
  -3   3  10 3.23709 0.59049   1
   2  -3 -10 4.24339 0.76012   3
   2  -3 -10 3.46611 0.50498   1
  -2   3  10 2.83375 0.58229   1
  -2   3  10 3.07370 0.48023   2
   1  -3 -10 3.92883 0.66165   7
   1  -3 -10 3.04968 0.64571   3
   1  -3 -10 4.33776 0.63164   1
   1  -3 -10 3.15290 0.57278   7
  -1   3  10 4.18242 0.53875   2
  -1   3  10 3.21227 0.58412   1
   0  -3 -10 9.37507 0.95252   1
   0  -3 -10 8.82256 0.86788   3
   0  -3 -10 9.43579 1.04938   7
   0  -3 -10 8.62839 0.94788   7
   0   3  10 8.32524 0.52048   4
   0   3  10 8.61903 0.96299   1
   0   3  10 10.0141 0.83508   2
  -1  -3 -10 26.0449 1.49381   7
  -1  -3 -10 25.5323 1.59260   7
  -1  -3 -10 24.4767 1.39918   1
   1   3  10 26.5406 1.24241   2
   1   3  10 23.2802 1.39643   1
  -2  -3 -10 62.5373 2.68302   7
  -2  -3 -10 62.2590 2.38164   1
  -2  -3 -10 60.5439 2.54226   7
   2   3  10 61.9256 2.07983   2
   2   3  10 61.5072 2.43814   1
  -3  -3 -10 -0.4130 0.57287   1
   3   3  10 -0.0111 0.50876   2
   3   3  10 0.27878 0.54932   1
  -4  -3 -10 2.91705 0.94053   1
   4   3  10 2.02027 0.71525   2
   4   3  10 1.57411 0.80432   1
  -5  -3 -10 14.1506 1.69018   1
   5   3  10 14.8964 1.29703   2
   5   3  10 16.2542 1.80565   1
  -6  -3 -10 8.61847 1.66026   1
   8  -4 -10 29.4450 3.16890   3
  -8   4  10 26.5948 2.05824   1
   7  -4 -10 3.44414 1.28282   3
  -7   4  10 1.71955 0.82292   1
   6  -4 -10 55.1950 3.21108   3
  -6   4  10 56.9161 2.44952   1
   5  -4 -10 13.9587 1.76133   3
  -5   4  10 12.8674 1.29253   1
   4  -4 -10 5.46723 1.10067   3
  -4   4  10 4.76013 0.79688   1
   3  -4 -10 41.2964 1.68634   7
   3  -4 -10 42.4529 2.13776   3
  -3   4  10 47.0834 1.89107   1
  -3   4  10 38.9884 1.53021   2
   2  -4 -10 72.4998 2.47922   7
   2  -4 -10 76.2598 2.29384   1
   2  -4 -10 73.7800 2.63412   3
   2  -4 -10 73.9433 2.40661   7
  -2   4  10 72.8615 2.18510   2
  -2   4  10 74.0388 2.47080   1
   1  -4 -10 36.0991 1.82178   7
   1  -4 -10 36.0958 1.75022   7
   1  -4 -10 37.1214 1.61676   1
   1  -4 -10 34.3488 1.64395   7
   1  -4 -10 35.2092 1.58878   3
  -1   4  10 34.5038 1.66894   1
  -1   4  10 33.7244 1.41191   2
   0  -4 -10 175.477 4.06445   3
   0  -4 -10 173.121 4.74780   7
   0  -4 -10 174.326 4.57060   7
   0  -4 -10 182.888 4.47564   1
   0   4  10 171.256 4.56709   1
   0   4  10 175.314 4.13030   2
  -1  -4 -10 3.47713 0.79867   1
  -1  -4 -10 3.19608 0.90145   7
  -1  -4 -10 4.60997 0.94069   7
   1   4  10 3.58365 0.76057   1
   1   4  10 2.49002 0.60258   2
  -2  -4 -10 1.44058 0.71198   1
   2   4  10 1.67804 0.74431   1
   2   4  10 2.40994 0.64493   2
  -3  -4 -10 7.16355 1.21114   1
   3   4  10 6.52567 0.90456   2
   3   4  10 7.54647 1.20310   1
  -4  -4 -10 -0.0231 0.80513   1
   4   4  10 0.99948 0.68107   2
   4   4  10 0.73165 0.74888   1
  -5  -4 -10 3.28888 1.12374   1
   7  -5 -10 0.28747 1.06198   3
  -7   5  10 0.53498 0.77276   1
   6  -5 -10 8.67977 1.65126   3
  -6   5  10 11.8539 1.44057   1
   5  -5 -10 1.54712 0.91190   3
  -5   5  10 1.19908 0.65936   1
   4  -5 -10 0.45687 0.59663   7
   4  -5 -10 -0.3099 0.64339   3
   4  -5 -10 0.97204 0.61923   7
  -4   5  10 0.11096 0.50308   1
   3  -5 -10 1.94551 0.65143   7
   3  -5 -10 1.60620 0.71861   7
   3  -5 -10 2.15492 0.78363   3
  -3   5  10 1.50243 0.65481   1
  -3   5  10 1.59492 0.58815   2
   2  -5 -10 2.24542 0.68876   3
   2  -5 -10 3.16634 0.71673   1
   2  -5 -10 2.86691 0.79442   7
   2  -5 -10 2.80037 0.75159   7
  -2   5  10 1.26382 0.55894   2
  -2   5  10 1.70395 0.60170   1
   1  -5 -10 13.1061 1.27921   1
   1  -5 -10 13.1870 1.39525   7
   1  -5 -10 13.5408 1.05961   3
   1  -5 -10 9.17545 1.15312   7
   1  -5 -10 10.6341 1.33069   7
  -1   5  10 12.6762 1.10751   2
  -1   5  10 14.1145 1.37100   1
   0  -5 -10 51.5742 2.56537   7
   0  -5 -10 56.2428 2.30478   1
   0  -5 -10 59.8517 2.48459   7
   0   5  10 55.0069 2.40360   1
   0   5  10 55.7591 2.07051   2
  -1  -5 -10 4.27074 0.92901   1
   1   5  10 4.24979 0.81638   2
   1   5  10 3.33606 0.82650   1
  -2  -5 -10 3.43130 0.96672   1
   2   5  10 2.93903 0.88168   1
   2   5  10 2.57124 0.72642   2
  -3  -5 -10 16.7635 1.79154   1
   3   5  10 17.7400 1.40724   2
   3   5  10 21.4148 1.93426   1
  -4  -5 -10 18.2827 1.96763   1
  -5  -5 -10 2.15498 1.34729   1
   7  -6 -10 -0.0966 0.98649   3
  -7   6  10 0.87917 1.00588   1
   6  -6 -10 23.5611 2.54773   3
  -6   6  10 27.5259 2.05406   1
   5  -6 -10 6.31430 1.37200   3
   5  -6 -10 2.94903 0.95473   7
   5  -6 -10 4.39540 0.97926   7
  -5   6  10 4.03453 1.02345   1
   4  -6 -10 48.5897 2.60536   3
   4  -6 -10 49.4481 2.38570   7
   4  -6 -10 48.5712 2.35489   7
  -4   6  10 49.8542 2.43283   1
   3  -6 -10 15.2888 1.65180   7
   3  -6 -10 18.0216 1.69727   7
   3  -6 -10 15.5727 1.60874   3
  -3   6  10 15.9625 1.65774   1
  -3   6  10 16.0897 1.46085   2
   2  -6 -10 6.70917 1.01673   1
   2  -6 -10 7.62700 1.27040   7
   2  -6 -10 5.21957 1.01834   7
   2  -6 -10 8.63928 1.09897   3
  -2   6  10 8.82936 1.08701   2
  -2   6  10 7.33961 1.11672   1
   1  -6 -10 21.0202 1.82550   7
   1  -6 -10 24.5897 1.60420   1
   1  -6 -10 21.3046 1.65927   7
   1  -6 -10 25.7741 1.87188   7
  -1   6  10 25.7030 1.71215   1
  -1   6  10 24.1699 1.49528   2
   0  -6 -10 18.9427 1.78547   1
   0   6  10 20.2286 1.59031   1
   0   6  10 17.4387 1.44536   2
  -1  -6 -10 20.3985 1.87307   1
   1   6  10 16.9774 1.42638   2
   1   6  10 19.6225 1.85272   1
  -2  -6 -10 21.4531 2.08419   1
   2   6  10 20.8441 1.55509   2
   2   6  10 18.0474 1.84774   1
  -3  -6 -10 -0.1666 0.88663   1
   3   6  10 1.03088 0.73579   2
  -4  -6 -10 4.41516 1.33942   1
   6  -7 -10 0.62579 1.02735   3
   6  -7 -10 0.13379 0.84057   7
   6  -7 -10 -0.0033 0.97543   7
  -6   7  10 0.55771 0.81200   1
   5  -7 -10 1.99560 0.93164   7
   5  -7 -10 0.53604 0.89351   3
   5  -7 -10 1.69254 0.85136   7
  -5   7  10 -0.1476 0.68095   1
   4  -7 -10 3.74995 1.10925   7
   4  -7 -10 4.50619 1.12135   7
   4  -7 -10 3.07860 0.95411   3
  -4   7  10 2.05317 0.86184   1
  -4   7  10 1.72456 0.84369   2
   3  -7 -10 1.00354 0.68952   3
   3  -7 -10 1.77262 0.91465   7
   3  -7 -10 1.71241 0.90503   7
  -3   7  10 1.36150 0.75412   2
  -3   7  10 0.78064 0.75174   1
   2  -7 -10 0.28007 0.74741   1
  -2   7  10 0.39384 0.62928   1
  -2   7  10 0.76462 0.67665   2
   1  -7 -10 1.95785 0.80452   1
  -1   7  10 1.92907 0.89812   1
  -1   7  10 1.15693 0.67848   2
   0  -7 -10 14.6514 1.68436   1
   0   7  10 15.3827 1.67379   1
   0   7  10 17.0907 1.54587   2
  -1  -7 -10 45.4263 2.63235   1
   1   7  10 46.8257 2.22059   2
   1   7  10 50.4969 2.72424   1
  -2  -7 -10 5.19390 1.27927   1
   2   7  10 7.50952 1.14033   2
  -3  -7 -10 4.95973 1.32150   1
   5  -8 -10 1.06792 1.08910   7
   5  -8 -10 2.45564 1.22534   7
   5  -8 -10 2.10999 1.10215   3
  -5   8  10 0.65358 0.92409   1
   4  -8 -10 23.7817 2.57303   3
  -4   8  10 21.6555 1.96584   2
  -4   8  10 22.5880 2.29661   1
  -3   8  10 10.8913 1.43811   2
  -3   8  10 12.7549 1.74559   1
  -2   8  10 7.49454 1.23476   2
  -2   8  10 7.07663 1.34259   1
   1  -8 -10 0.03094 0.80855   1
  -1   8  10 0.85456 0.85983   1
  -1   8  10 -0.1545 0.68315   2
   0  -8 -10 1.14044 0.97692   1
   0   8  10 0.95680 0.76368   2
   0   8  10 -1.1167 0.63937   1
  -1  -8 -10 3.99614 1.29970   1
   1   8  10 7.30980 1.11155   2
  -2  -8 -10 3.45507 1.35601   1
  -4   9  10 0.79664 0.93789   1
  -4   9  10 -0.8137 0.79180   2
  -3   9  10 1.19702 0.89298   2
  -3   9  10 -0.2745 0.87351   1
  -2   9  10 2.83753 1.04773   2
  -2   9  10 3.59819 1.19599   1
  -1   9  10 4.72063 1.10595   2
  -1   9  10 3.53531 1.17921   1
   0   9 -11 -0.6948 0.89757   4
   0  -9  11 2.71054 1.12231   1
   1  -9  11 0.85613 0.84889   1
   2  -9  11 5.83928 1.39994   1
   3  -9  11 6.49986 1.51398   1
   2   8 -11 45.6642 2.93371   5
   2   8 -11 42.4058 2.92837   4
  -2  -8  11 39.6059 2.28189   1
   1   8 -11 12.9703 2.01547   4
  -1  -8  11 12.2051 1.52600   1
   0   8 -11 21.3826 2.45897   4
   0  -8  11 22.8034 2.01782   1
   1  -8  11 -0.2290 0.65007   1
   2  -8  11 37.8182 2.37471   1
   3  -8  11 10.1018 1.56289   1
   4  -8  11 0.33940 0.95891   1
  -5   8 -11 -0.8658 0.87017   7
  -5   8 -11 0.75591 1.18486   7
   5  -8  11 -0.2779 0.98107   1
   4   7 -11 1.54038 0.87242   5
   4   7 -11 1.91453 1.19571   4
  -4  -7  11 1.93446 0.81533   1
   3   7 -11 0.14282 1.02256   4
   3   7 -11 0.23550 0.86582   5
  -3  -7  11 -0.0707 0.75390   6
  -3  -7  11 0.68539 0.62412   1
   2   7 -11 4.26246 1.24687   4
   2   7 -11 4.49139 1.14193   5
  -2  -7  11 2.37437 0.79829   1
  -2  -7  11 4.31282 1.07613   6
   1   7 -11 2.97659 1.07863   4
  -1  -7  11 2.60100 0.96201   6
  -1  -7  11 2.34073 0.76929   1
   0   7 -11 10.5672 1.60847   4
   0  -7  11 11.4605 1.60303   6
   0  -7  11 12.5454 1.40475   1
   1  -7  11 1.51196 0.84046   6
   1  -7  11 1.78165 0.80803   1
   2  -7  11 5.25954 1.05651   1
   2  -7  11 4.99770 1.15724   6
   3  -7  11 8.34163 1.34154   1
   3  -7  11 5.84243 1.27963   6
  -4   7 -11 1.96613 0.85690   7
  -4   7 -11 3.93139 1.07413   7
   4  -7  11 4.07949 1.14381   1
   4  -7  11 2.65829 0.92469   6
  -5   7 -11 0.05579 1.02706   7
  -5   7 -11 0.51867 0.82118   7
   5  -7  11 -0.2044 0.78307   1
   6  -7  11 2.06280 1.07562   2
  -5  -6  11 9.08230 1.17213   1
   4   6 -11 4.47588 1.07341   5
   4   6 -11 3.09081 1.14830   4
  -4  -6  11 2.91806 0.73668   1
   3   6 -11 12.3450 1.62737   5
   3   6 -11 15.4168 1.91281   4
  -3  -6  11 16.0798 1.35227   1
  -3  -6  11 12.4583 1.52556   6
   2   6 -11 5.55184 1.16305   5
   2   6 -11 5.41143 1.21629   4
  -2  -6  11 4.97843 1.07576   6
  -2  -6  11 6.56067 0.87843   1
   1   6 -11 41.5584 2.51274   4
   1   6 -11 40.6864 2.38944   5
  -1  -6  11 43.1834 2.43573   6
  -1  -6  11 44.1578 1.88875   1
   0  -6  11 230.847 5.38892   1
   0  -6  11 215.649 6.19237   6
   1  -6  11 8.13501 1.34372   6
   1  -6  11 9.63211 1.17262   1
   2  -6  11 21.6463 2.03456   6
   2  -6  11 21.9653 1.56020   1
   3  -6  11 2.58395 0.83724   1
   3  -6  11 1.29593 0.94029   6
  -4   6 -11 0.86578 0.69659   7
  -4   6 -11 0.39365 0.86057   7
   4  -6  11 0.41476 0.67977   6
   4  -6  11 1.29761 0.93379   1
  -5   6 -11 1.42645 1.04539   7
  -5   6 -11 2.52890 0.82954   7
   5  -6  11 1.97530 0.95038   6
   5  -6  11 2.43138 1.03252   1
   5  -6  11 2.37771 0.91432   2
   6  -6  11 -1.1357 0.86814   1
   6  -6  11 0.25083 0.94875   2
  -5  -5  11 7.63409 0.98296   1
   4   5 -11 8.65378 1.49914   4
   4   5 -11 6.06370 1.14595   5
  -4  -5  11 8.97692 0.95849   1
   3   5 -11 0.74993 0.60508   5
   3   5 -11 0.36137 0.81809   4
  -3  -5  11 0.77097 0.60046   6
   2   5 -11 -0.3891 0.51165   5
   2   5 -11 0.79178 0.71430   4
  -2  -5  11 0.06482 0.38078   1
  -2  -5  11 -0.7945 0.46422   6
   1   5 -11 0.19585 0.60331   5
   1   5 -11 -0.8292 0.46833   4
  -1  -5  11 -0.2375 0.51322   6
  -1  -5  11 -0.2119 0.38141   1
   0  -5  11 36.8364 2.07976   6
   0  -5  11 32.8565 1.50728   1
   1  -5  11 26.0787 1.80173   6
   1  -5  11 26.3325 1.46916   1
   2  -5  11 30.7343 1.97789   6
   2  -5  11 30.4091 1.70687   1
  -3   5 -11 6.06772 0.92060   7
  -3   5 -11 3.11881 0.67912   7
   3  -5  11 4.96848 1.09917   6
   3  -5  11 4.44799 0.92940   1
  -4   5 -11 27.1659 1.89192   7
  -4   5 -11 29.9264 1.74012   7
   4  -5  11 27.9335 1.60572   2
   4  -5  11 29.2072 1.99695   1
   4  -5  11 30.6389 2.01585   6
  -5   5 -11 31.6289 2.14668   7
  -5   5 -11 28.8845 2.02782   5
  -5   5 -11 37.1591 2.35671   7
  -5   5 -11 33.2955 2.13472   7
   5  -5  11 31.6216 2.20859   1
   5  -5  11 32.7467 2.16029   6
   5  -5  11 31.5186 1.88056   2
   6  -5  11 0.60464 1.03527   1
   6  -5  11 2.79233 0.90901   2
   7  -5  11 12.4740 1.57303   2
   7  -5  11 12.0132 1.93106   1
   6   4 -11 27.5721 3.51093   3
  -6  -4  11 29.8206 1.70304   1
   5   4 -11 -0.6858 0.49500   5
   5   4 -11 1.29809 0.86770   3
  -5  -4  11 -0.4207 0.45456   1
   4   4 -11 90.5482 3.51187   3
   4   4 -11 91.7092 3.70573   4
   4   4 -11 94.6857 3.27560   5
  -4  -4  11 89.0571 3.06054   6
   3   4 -11 79.6660 3.23332   4
   3   4 -11 69.4545 2.82088   5
   3   4 -11 76.4222 3.09765   3
  -3  -4  11 80.4478 2.88584   6
   2   4 -11 124.669 3.88217   5
   2   4 -11 130.082 4.10264   4
  -2  -4  11 119.220 3.75062   6
   1   4 -11 0.42457 0.54428   4
   1   4 -11 0.60425 0.53215   5
  -1  -4  11 0.72132 0.52985   6
   0   4 -11 67.4835 2.66028   5
   0  -4  11 72.8307 2.74583   6
   0  -4  11 68.3767 2.06404   1
  -1   4 -11 59.2721 2.49925   5
   1  -4  11 57.1323 2.03061   1
   1  -4  11 61.1328 2.52047   6
  -2   4 -11 134.263 3.98092   5
   2  -4  11 128.849 3.99522   6
   2  -4  11 126.033 3.60502   1
  -3   4 -11 6.17144 0.83142   7
  -3   4 -11 7.67990 1.10624   5
  -3   4 -11 9.06263 1.04527   7
   3  -4  11 9.01653 1.13411   1
   3  -4  11 7.91759 1.17667   6
  -4   4 -11 8.87477 1.20191   7
  -4   4 -11 7.63110 1.06930   5
  -4   4 -11 5.62473 1.00974   7
   4  -4  11 4.77777 1.05962   1
   4  -4  11 7.97651 1.01880   2
   4  -4  11 7.46467 1.19774   6
  -5   4 -11 2.81091 0.82924   5
  -5   4 -11 2.73466 1.00473   7
  -5   4 -11 0.88098 0.93196   7
   5  -4  11 2.46801 0.85726   6
   5  -4  11 2.56578 0.82905   2
   5  -4  11 3.39115 0.95818   1
   6  -4  11 2.28760 0.92127   2
   6  -4  11 0.79278 1.02792   1
   7  -4  11 0.18321 0.98172   2
   7  -4  11 -0.1282 0.99064   1
   7   3 -11 4.83086 1.35105   3
  -7  -3  11 4.48573 0.93403   1
   6   3 -11 19.7937 2.08948   3
  -6  -3  11 21.5658 1.41173   1
   5   3 -11 8.25259 1.30725   3
   5   3 -11 7.11367 1.05086   5
   4   3 -11 3.78875 0.95484   3
   4   3 -11 3.26907 0.79253   5
  -4  -3  11 3.94954 0.71801   6
   3   3 -11 3.26526 0.79532   5
   3   3 -11 3.33801 0.89211   4
   3   3 -11 2.14266 0.73690   3
  -3  -3  11 3.22095 0.71473   6
   2   3 -11 0.81238 0.60166   3
   2   3 -11 2.39393 0.68231   5
   2   3 -11 1.63558 0.64403   4
  -2  -3  11 2.06745 0.62792   6
   1   3 -11 0.27496 0.49457   4
   1   3 -11 1.95262 0.61698   5
  -1  -3  11 1.20423 0.56831   6
   0   3 -11 4.97836 0.79071   5
   0   3 -11 4.92030 0.88359   4
   0  -3  11 4.74930 0.51523   1
   0  -3  11 4.48888 0.54004   1
   0  -3  11 4.40567 0.80290   6
  -1   3 -11 15.1404 1.41119   5
   1  -3  11 12.7124 1.24233   6
   1  -3  11 13.1720 0.92443   1
  -2   3 -11 47.1363 1.52859   1
  -2   3 -11 46.1296 2.02413   5
   2  -3  11 47.8176 1.89442   1
   2  -3  11 46.9042 2.10925   6
  -3   3 -11 11.1840 1.15513   5
  -3   3 -11 10.7907 0.99450   1
  -3   3 -11 12.1235 1.16022   7
  -3   3 -11 12.1801 1.22830   7
   3  -3  11 10.7353 1.19399   1
   3  -3  11 9.99943 1.17271   6
   3  -3  11 10.6741 0.94180   2
  -4   3 -11 6.27780 0.86785   5
  -4   3 -11 5.16732 0.85276   1
  -4   3 -11 5.86101 1.02398   7
  -4   3 -11 4.90626 1.05607   7
   4  -3  11 5.21456 0.87146   2
   4  -3  11 5.22462 0.95787   6
   4  -3  11 6.20485 1.12433   1
  -5   3 -11 58.4501 2.52810   1
  -5   3 -11 58.4959 2.35501   5
  -5   3 -11 67.4926 4.18625   7
  -5   3 -11 61.3394 2.88045   7
   5  -3  11 60.0844 2.43497   2
   5  -3  11 63.9006 2.85881   1
   5  -3  11 57.7443 2.49952   6
   6  -3  11 8.97538 1.52784   1
   6  -3  11 11.3751 1.38037   2
   7  -3  11 0.61248 1.05655   2
   7  -3  11 0.29169 0.92858   1
   7   2 -11 5.14010 1.34349   3
  -7  -2  11 7.76017 1.09194   1
   6   2 -11 17.2177 2.04570   3
  -6  -2  11 17.3930 1.22168   1
   5   2 -11 6.57716 1.28806   3
   4   2 -11 0.33886 0.63527   3
   4   2 -11 1.68058 0.68710   5
  -4  -2  11 0.71896 0.48507   6
   3   2 -11 55.6747 2.42058   4
   3   2 -11 56.8428 2.51444   3
   3   2 -11 58.9643 2.30072   5
  -3  -2  11 56.1317 2.13303   6
   2   2 -11 138.496 3.96336   4
   2   2 -11 132.737 3.76666   5
   2   2 -11 138.723 4.11253   3
  -2  -2  11 134.534 3.69591   6
   1   2 -11 44.2071 1.90237   4
   1   2 -11 41.9703 2.03143   3
   1   2 -11 44.6702 1.91733   5
  -1  -2  11 42.5012 1.84038   6
   0   2 -11 86.0612 2.78320   5
   0   2 -11 91.3878 2.77639   4
   0  -2  11 87.2006 2.09883   1
   0  -2  11 85.2935 2.13923   1
   0  -2  11 86.0189 2.79519   6
  -1   2 -11 0.75249 0.49236   5
   1  -2  11 0.91714 0.37787   1
   1  -2  11 1.91233 0.58708   6
   1  -2  11 1.31906 0.41282   1
  -2   2 -11 10.4731 0.89992   7
  -2   2 -11 11.0186 1.07051   5
  -2   2 -11 10.4949 0.90959   7
  -2   2 -11 10.3198 0.74270   1
   2  -2  11 11.5823 1.15213   6
   2  -2  11 11.0468 1.04095   1
   2  -2  11 11.8097 0.78894   2
  -3   2 -11 18.4017 1.32563   7
  -3   2 -11 19.7546 1.37192   7
  -3   2 -11 16.8524 1.16588   5
  -3   2 -11 16.8287 1.09131   1
   3  -2  11 19.5964 1.37472   1
   3  -2  11 16.0481 1.07064   2
   3  -2  11 19.6018 1.33249   6
  -4   2 -11 31.7311 1.91592   7
  -4   2 -11 31.4503 1.67149   1
  -4   2 -11 30.0408 1.84834   7
  -4   2 -11 32.9334 1.51275   5
   4  -2  11 28.4333 1.66987   6
   4  -2  11 31.3752 1.86600   1
   4  -2  11 32.9629 1.62495   2
  -5   2 -11 3.58439 0.84039   1
   5  -2  11 4.27465 0.98915   1
   5  -2  11 3.02598 0.81217   6
   5  -2  11 1.46858 0.76219   2
  -6   2 -11 12.3863 1.53988   1
   6  -2  11 11.6629 1.40488   2
   6  -2  11 11.9944 1.65207   1
  -7   2 -11 5.79829 1.58895   1
   7  -2  11 9.57678 1.66322   1
   7  -2  11 8.28343 1.29254   2
   7   1 -11 8.14564 1.62445   3
  -7  -1  11 5.65229 0.93771   1
   6   1 -11 13.7778 1.79904   3
  -6  -1  11 13.8821 1.19013   1
   5   1 -11 5.67528 1.18221   3
  -5  -1  11 3.75323 0.64005   6
   4   1 -11 2.19574 0.80562   3
  -4  -1  11 2.88438 0.58840   6
   3   1 -11 0.41502 0.47860   5
   3   1 -11 1.09483 0.61255   3
   2   1 -11 2.31630 0.62626   5
   2   1 -11 2.36311 0.63616   4
   2   1 -11 2.88663 0.73047   3
   1   1 -11 1.29422 0.59381   3
   1   1 -11 2.90969 0.69062   4
   1   1 -11 2.11573 0.58127   5
   0   1 -11 56.6754 1.96427   4
   0   1 -11 58.3453 2.09811   5
   0  -1  11 55.6619 1.60032   1
   0  -1  11 54.4804 1.55941   1
  -1   1 -11 16.1616 1.11745   5
   1  -1  11 19.1576 1.03134   1
  -2   1 -11 56.3102 2.00034   5
  -2   1 -11 57.1816 1.98673   7
  -2   1 -11 60.0141 1.97019   7
  -2   1 -11 56.3038 1.82918   1
   2  -1  11 56.5753 1.74730   2
   2  -1  11 58.1630 2.08061   1
   2  -1  11 59.5083 2.09426   1
  -3   1 -11 136.138 3.44823   5
  -3   1 -11 136.400 3.59415   1
  -3   1 -11 136.012 3.83409   7
  -3   1 -11 131.844 3.80061   7
   3  -1  11 129.844 3.38161   2
   3  -1  11 132.663 3.83209   1
  -4   1 -11 1.94542 0.71332   1
  -4   1 -11 0.75866 0.45155   5
  -4   1 -11 0.69464 0.71935   7
  -4   1 -11 1.93649 0.88938   7
   4  -1  11 1.07919 0.55871   6
   4  -1  11 2.15327 0.66413   2
   4  -1  11 1.41790 0.70032   1
  -5   1 -11 1.26013 0.74016   1
   5  -1  11 -0.6125 0.50794   6
   5  -1  11 -0.0499 0.66060   2
   5  -1  11 0.34053 0.69417   1
  -6   1 -11 0.32023 0.82111   1
   6  -1  11 0.41433 0.88990   2
   6  -1  11 -0.2127 0.75872   1
  -7   1 -11 1.58441 1.10991   1
   7  -1  11 0.89902 0.87021   2
   8   0 -11 0.15335 1.12025   3
  -8   0  11 0.19790 0.71618   1
   7   0 -11 2.86664 1.13195   3
  -7   0  11 4.86537 0.91390   1
   6   0 -11 41.5447 2.71623   3
  -6   0  11 40.2776 1.74887   1
   5   0 -11 11.5795 1.58875   3
   4   0 -11 345.663 8.32486   3
   3   0 -11 263.551 6.56408   3
   2   0 -11 130.346 3.88123   3
   1   0 -11 2.98732 0.66249   3
   1   0 -11 4.21929 0.69531   5
   1   0 -11 3.13684 0.60070   4
   0   0 -11 93.5096 2.79128   5
   0   0 -11 96.8019 2.55415   4
   0   0  11 95.5965 2.39573   1
  -1   0 -11 165.682 4.01720   5
  -1   0 -11 159.040 3.57354   4
  -1   0 -11 160.509 3.54502   1
  -1   0 -11 165.102 3.59794   7
  -1   0 -11 161.385 3.60347   7
   1   0  11 161.748 3.86282   1
   1   0  11 156.478 3.45606   2
  -2   0 -11 51.0124 1.95925   7
  -2   0 -11 50.7760 1.81578   1
  -2   0 -11 53.8942 2.02026   7
   2   0  11 55.7518 2.05267   1
   2   0  11 49.5937 1.71052   2
  -3   0 -11 59.3501 2.44275   7
  -3   0 -11 60.3251 2.25380   1
  -3   0 -11 65.3840 2.49797   7
   3   0  11 61.9939 2.42388   1
   3   0  11 65.8805 2.49092   1
   3   0  11 63.0833 2.12787   2
  -4   0 -11 21.8568 1.67860   7
  -4   0 -11 22.5437 1.75233   7
  -4   0 -11 23.0975 1.57950   1
   4   0  11 24.2160 1.49535   2
   4   0  11 25.2501 1.72914   1
  -5   0 -11 1.32578 0.75689   1
   5   0  11 1.75614 0.78747   2
   5   0  11 2.97814 0.97488   1
  -6   0 -11 5.98734 1.23911   1
   6   0  11 6.78583 1.32471   1
   6   0  11 7.48225 1.14969   2
  -7   0 -11 1.39081 1.01033   1
   7   0  11 0.61173 0.79502   2
   8  -1 -11 16.2876 2.36970   3
  -8   1  11 18.3717 1.72176   1
   7  -1 -11 24.0101 2.57198   3
  -7   1  11 21.5069 1.52159   1
   6  -1 -11 3.36385 1.08645   3
  -6   1  11 4.72207 0.77307   1
   5  -1 -11 1.39893 0.86345   3
  -5   1  11 4.19354 0.63084   1
   4  -1 -11 5.41922 1.04363   3
  -4   1  11 6.01032 0.64336   1
   3  -1 -11 0.74450 0.48746   3
  -3   1  11 -0.0681 0.27168   1
  -3   1  11 -0.1358 0.23216   1
   2  -1 -11 14.9613 1.43731   3
  -2   1  11 13.4632 0.70118   1
  -2   1  11 14.8495 0.72918   1
   1  -1 -11 14.1219 1.14185   3
  -1   1  11 11.9202 0.74007   1
   0  -1 -11 17.8603 0.83834   1
   0  -1 -11 25.4391 1.41930   3
   0   1  11 23.7251 1.10191   1
   0   1  11 25.2522 0.91459   2
  -1  -1 -11 128.266 3.24705   7
  -1  -1 -11 127.361 3.19777   7
  -1  -1 -11 120.496 3.06735   1
   1   1  11 118.903 2.93380   2
   1   1  11 124.141 3.28625   1
  -2  -1 -11 3.21756 0.75621   7
  -2  -1 -11 2.05821 0.58008   1
  -2  -1 -11 2.57893 0.69560   7
   2   1  11 2.06664 0.58444   1
   2   1  11 2.07336 0.54530   2
  -3  -1 -11 9.53660 1.15201   1
  -3  -1 -11 11.4498 1.41948   7
  -3  -1 -11 10.6652 1.27604   7
   3   1  11 9.69859 1.17287   1
   3   1  11 9.64358 1.00111   2
  -4  -1 -11 2.43733 0.81365   1
   4   1  11 0.94082 0.69793   1
   4   1  11 2.59423 0.72437   2
   4   1  11 1.64835 0.76308   1
  -5  -1 -11 53.0850 2.67114   1
   5   1  11 58.0590 2.32322   2
   5   1  11 56.9526 2.79985   1
  -6  -1 -11 60.3744 3.12915   1
   6   1  11 58.6581 2.42694   2
   6   1  11 61.9169 3.10603   1
   8  -2 -11 11.0133 1.94700   3
  -8   2  11 15.2207 1.63398   1
   7  -2 -11 13.1307 2.06124   3
  -7   2  11 12.2472 1.32350   1
   6  -2 -11 10.2872 1.63103   3
  -6   2  11 9.55703 1.09596   1
   5  -2 -11 3.29297 1.02198   3
  -5   2  11 4.07046 0.67800   1
   4  -2 -11 6.12370 1.12994   3
  -4   2  11 6.64677 0.74769   1
   3  -2 -11 183.575 5.01522   3
  -3   2  11 173.210 3.98675   1
   2  -2 -11 435.910 9.25315   3
  -2   2  11 425.839 8.39407   1
   1  -2 -11 37.7009 1.71910   3
  -1   2  11 38.6747 1.24764   2
  -1   2  11 41.7191 1.51042   1
   0  -2 -11 31.0184 1.29523   7
   0  -2 -11 30.3622 1.40008   7
   0  -2 -11 30.1208 1.48886   3
   0  -2 -11 30.1255 1.24719   1
   0   2  11 29.6537 1.18323   2
   0   2  11 30.2459 1.38966   1
  -1  -2 -11 43.1504 1.88912   7
  -1  -2 -11 41.4941 1.66242   1
  -1  -2 -11 41.9433 1.76944   7
   1   2  11 41.5848 1.78486   1
   1   2  11 40.3361 1.52256   2
  -2  -2 -11 5.61835 0.88931   1
  -2  -2 -11 5.93779 1.04342   7
  -2  -2 -11 4.43656 0.66280   2
  -2  -2 -11 6.71549 1.05902   7
   2   2  11 4.75545 0.69065   2
   2   2  11 4.67769 0.80788   1
  -3  -2 -11 4.73320 1.05944   7
  -3  -2 -11 4.12203 0.93653   7
  -3  -2 -11 5.23863 0.97250   1
   3   2  11 6.46371 0.86627   2
   3   2  11 5.02174 0.95564   1
  -4  -2 -11 5.42297 1.03877   1
   4   2  11 4.79927 0.87982   2
   4   2  11 4.77696 1.03699   1
   4   2  11 5.31068 1.05671   1
  -5  -2 -11 -0.2962 0.73315   1
   5   2  11 1.20773 0.75933   2
   5   2  11 0.26369 0.76059   1
  -6  -2 -11 1.31889 0.98880   1
   6   2  11 1.22918 0.75451   2
   8  -3 -11 0.49741 1.17851   3
  -8   3  11 -0.2836 0.70471   1
   7  -3 -11 1.11736 1.09101   3
  -7   3  11 2.22177 0.81088   1
   6  -3 -11 8.82300 1.54204   3
  -6   3  11 6.13481 0.99253   1
   5  -3 -11 0.60904 0.71434   3
  -5   3  11 0.05065 0.44161   1
   4  -3 -11 1.09431 0.68050   3
  -4   3  11 0.44512 0.42378   1
   3  -3 -11 4.53798 0.92109   3
  -3   3  11 6.07230 0.76105   1
   2  -3 -11 13.0574 1.28516   3
   2  -3 -11 14.4599 1.38985   1
  -2   3  11 13.6795 0.79227   2
  -2   3  11 13.9692 0.96448   1
   1  -3 -11 17.9064 1.17773   7
   1  -3 -11 18.2042 1.24394   3
   1  -3 -11 18.8919 1.03615   1
   1  -3 -11 19.2593 1.13084   7
  -1   3  11 19.0896 0.95325   2
  -1   3  11 18.8013 1.14059   1
   0  -3 -11 0.38403 0.40664   7
   0  -3 -11 0.26706 0.48531   7
   0  -3 -11 1.22061 0.46160   1
   0  -3 -11 0.62325 0.45404   3
   0   3  11 0.25257 0.34661   2
   0   3  11 0.16138 0.38885   1
   0   3  11 0.28180 0.22798   4
  -1  -3 -11 33.9279 1.74133   7
  -1  -3 -11 32.6358 1.81565   7
  -1  -3 -11 31.5501 1.18294   2
  -1  -3 -11 35.3161 1.63463   1
   1   3  11 32.7578 1.43163   2
   1   3  11 36.2241 1.75579   1
  -2  -3 -11 38.3951 2.14890   7
  -2  -3 -11 34.2815 1.98814   7
  -2  -3 -11 35.5536 1.84183   1
   2   3  11 36.2122 1.93158   1
   2   3  11 37.3485 1.62913   2
  -3  -3 -11 9.71419 1.32386   1
   3   3  11 7.54826 1.17474   1
   3   3  11 10.5539 1.09666   2
  -4  -3 -11 13.8296 1.59028   1
   4   3  11 10.7697 1.14446   2
   4   3  11 13.2611 1.53452   1
  -5  -3 -11 21.6997 2.06243   1
   5   3  11 22.9973 1.63152   2
   5   3  11 28.5300 2.12512   1
  -6  -3 -11 10.9902 1.74985   1
   8  -4 -11 1.73618 1.27343   3
  -8   4  11 2.23346 0.92250   1
   7  -4 -11 13.9072 2.05884   3
  -7   4  11 14.2821 1.57050   1
   6  -4 -11 2.42851 1.04631   3
  -6   4  11 1.30158 0.66645   1
   5  -4 -11 22.1478 2.24924   3
  -5   4  11 17.4013 1.34169   1
   4  -4 -11 70.0570 3.11756   3
  -4   4  11 76.1142 2.59603   1
   3  -4 -11 41.8827 2.18030   3
  -3   4  11 44.5718 1.89072   1
   2  -4 -11 69.9667 2.17705   1
   2  -4 -11 66.0222 2.24549   7
   2  -4 -11 70.0734 2.37804   7
   2  -4 -11 62.1266 2.48196   3
  -2   4  11 69.2355 2.42640   1
  -2   4  11 65.7205 2.06834   2
   1  -4 -11 15.0826 1.22460   7
   1  -4 -11 14.0894 1.15914   7
   1  -4 -11 15.0232 1.08778   1
   1  -4 -11 15.8787 1.18375   3
   1  -4 -11 15.9130 1.30252   7
  -1   4  11 17.3071 1.26445   1
  -1   4  11 14.4413 1.01115   2
   0  -4 -11 10.3945 1.16549   7
   0  -4 -11 8.82821 1.20688   7
   0  -4 -11 11.5720 1.00614   3
   0  -4 -11 9.41948 1.10150   1
   0   4  11 10.3764 0.96760   2
   0   4  11 8.74879 1.08496   1
  -1  -4 -11 0.29624 0.63352   7
  -1  -4 -11 0.87743 0.54763   1
  -1  -4 -11 0.28562 0.63809   7
   1   4  11 0.48041 0.50269   2
   1   4  11 0.77427 0.50631   1
  -2  -4 -11 1.96502 0.71776   1
   2   4  11 1.96119 0.67086   2
   2   4  11 1.58290 0.78174   1
  -3  -4 -11 4.15247 0.99029   1
   3   4  11 2.58035 0.86680   1
   3   4  11 3.56667 0.82524   2
  -4  -4 -11 0.59840 0.88952   1
   4   4  11 1.33082 0.75223   2
   4   4  11 -0.5409 0.70721   1
  -5  -4 -11 0.29385 0.95843   1
   5   4  11 0.36601 0.67372   2
   7  -5 -11 1.36932 1.03070   3
  -7   5  11 0.69410 0.71575   1
   6  -5 -11 0.59336 0.97828   3
  -6   5  11 0.86535 0.73811   1
   5  -5 -11 3.38257 1.14311   3
  -5   5  11 1.74757 0.67833   1
   4  -5 -11 0.04957 0.74460   3
  -4   5  11 -0.7727 0.40680   1
   3  -5 -11 0.35623 0.61735   3
   3  -5 -11 0.10739 0.53286   7
   3  -5 -11 -0.2927 0.48841   7
  -3   5  11 -0.3968 0.44870   1
  -3   5  11 -0.0508 0.46211   2
   2  -5 -11 1.43171 0.58918   3
   2  -5 -11 0.11757 0.41799   1
   2  -5 -11 1.33911 0.70311   7
   2  -5 -11 0.58219 0.58868   7
  -2   5  11 0.95943 0.58509   1
  -2   5  11 -0.0519 0.39136   2
   1  -5 -11 1.80299 0.72196   7
   1  -5 -11 3.22464 0.88893   7
   1  -5 -11 3.15768 0.75876   1
   1  -5 -11 3.77434 0.67411   3
   1  -5 -11 3.79486 0.92775   7
  -1   5  11 2.74178 0.74667   1
  -1   5  11 2.74891 0.64198   2
   0  -5 -11 66.0386 2.67636   7
   0  -5 -11 63.0453 2.79762   7
   0  -5 -11 59.9168 2.45163   1
   0   5  11 62.8885 2.25976   2
   0   5  11 61.4280 2.58165   1
  -1  -5 -11 10.2048 1.35992   1
   1   5  11 10.5610 1.11942   2
   1   5  11 11.1778 1.44478   1
  -2  -5 -11 3.61874 0.97924   1
   2   5  11 3.46590 0.97413   1
   2   5  11 3.11527 0.77340   2
  -3  -5 -11 4.70049 1.11729   1
   3   5  11 1.57789 0.78065   2
   3   5  11 1.36290 0.81049   1
  -4  -5 -11 50.4079 2.87213   1
   4   5  11 47.0635 2.18973   2
   7  -6 -11 7.51321 1.80006   3
  -7   6  11 3.15635 1.14196   1
   6  -6 -11 7.46205 1.59176   3
  -6   6  11 5.78336 1.21969   1
   5  -6 -11 5.01229 1.19574   3
  -5   6  11 8.20208 1.30790   1
   4  -6 -11 8.51927 1.22296   7
   4  -6 -11 6.90799 1.15470   7
   4  -6 -11 7.34246 1.38609   3
  -4   6  11 7.91402 1.22912   1
   3  -6 -11 4.86909 1.04762   3
   3  -6 -11 5.94073 1.05248   7
   3  -6 -11 6.46069 1.14913   7
  -3   6  11 5.94324 1.09198   1
  -3   6  11 7.62192 1.07538   2
   2  -6 -11 6.54717 1.01337   3
   2  -6 -11 6.73869 1.23353   7
   2  -6 -11 6.43087 1.09654   7
  -2   6  11 5.04418 0.91539   2
  -2   6  11 8.37886 1.19040   1
   1  -6 -11 0.03036 0.76258   7
   1  -6 -11 1.02604 0.78175   7
   1  -6 -11 0.18389 0.61313   7
   1  -6 -11 0.50656 0.59570   1
  -1   6  11 0.30742 0.63087   1
  -1   6  11 0.70852 0.59894   2
   0  -6 -11 41.9079 2.22236   1
   0   6  11 46.8770 2.08934   2
   0   6  11 46.4021 2.33869   1
  -1  -6 -11 12.6719 1.59030   1
   1   6  11 12.1268 1.30868   2
   1   6  11 10.2483 1.41498   1
  -2  -6 -11 54.1473 2.84226   1
   2   6  11 51.8187 2.31133   2
   2   6  11 55.9647 2.84958   1
  -3  -6 -11 -0.4553 0.74559   1
   3   6  11 -0.5332 0.74315   2
  -4  -6 -11 1.57543 1.15116   1
   6  -7 -11 0.63014 0.99608   3
  -6   7  11 0.71824 0.85813   1
   5  -7 -11 0.94157 0.93922   3
   5  -7 -11 1.48415 0.95622   7
   5  -7 -11 -0.2107 0.87935   7
  -5   7  11 -1.6129 0.70532   1
   4  -7 -11 2.58239 0.95261   7
   4  -7 -11 -0.8642 0.77566   7
   4  -7 -11 0.28990 0.78322   3
  -4   7  11 0.24879 0.78718   1
   3  -7 -11 0.72004 0.71741   3
   3  -7 -11 2.82915 0.94174   7
   3  -7 -11 2.42344 0.92412   7
  -3   7  11 2.44262 0.91509   1
  -3   7  11 1.71311 0.78782   2
   2  -7 -11 1.49093 1.53707   7
  -2   7  11 4.82689 0.94768   2
  -2   7  11 2.31997 0.92729   1
   1  -7 -11 -0.6569 0.66055   1
  -1   7  11 0.18552 0.74127   1
  -1   7  11 0.21063 0.59815   2
   0  -7 -11 25.2362 1.94371   1
   0   7  11 20.8916 1.94273   1
   0   7  11 20.1802 1.68852   2
  -1  -7 -11 39.1077 2.40848   1
   1   7  11 41.3058 2.55506   1
   1   7  11 39.4774 2.13026   2
  -2  -7 -11 86.0507 3.78003   1
   2   7  11 82.8140 3.05276   2
  -3  -7 -11 -0.4642 0.94237   1
   3   7  11 -0.4339 0.72812   2
   5  -8 -11 0.77991 1.03035   7
   5  -8 -11 -0.1915 0.85442   3
   5  -8 -11 0.27831 0.95842   7
  -5   8  11 0.85571 0.90184   1
   4  -8 -11 2.11708 1.07906   7
   4  -8 -11 1.40001 1.04515   7
  -4   8  11 0.82791 0.92737   1
  -4   8  11 1.70830 0.97205   2
  -3   8  11 0.16424 0.72631   1
  -3   8  11 0.02005 0.70244   2
  -2   8  11 13.0614 1.53214   2
  -2   8  11 16.8867 1.92837   1
  -1   8  11 0.22708 0.84682   1
  -1   8  11 -0.1833 0.71976   2
   0   8  11 1.14520 0.93211   2
   0   8  11 0.71320 0.81272   1
  -1  -8 -11 43.1657 2.73886   1
   1   8  11 37.2665 2.11465   2
  -3   9  11 -0.8303 0.77216   2
  -3   9  11 -0.2505 0.95061   1
  -2   9  11 1.56265 0.99688   2
  -2   9  11 1.18970 1.04457   1
  -1   9  11 4.35679 1.23261   1
  -1   9  11 5.27309 1.15989   2
   0   9 -12 0.79646 1.16318   4
   0  -9  12 0.31644 0.94167   1
   1  -9  12 6.45488 1.31933   1
   2  -9  12 1.94597 1.05896   1
   2   8 -12 57.9421 3.27908   5
   2   8 -12 59.4445 3.50576   4
  -2  -8  12 61.1437 2.77975   1
   1   8 -12 45.1325 3.10754   4
   1   8 -12 45.5878 3.05736   5
  -1  -8  12 46.5596 2.42447   1
   0   8 -12 5.52600 1.45190   4
   0  -8  12 9.78728 1.36465   1
   1  -8  12 2.46506 0.95233   1
   2  -8  12 11.2363 1.54119   1
   3  -8  12 12.1001 1.66056   1
   4  -8  12 0.46427 1.05581   1
   3   7 -12 0.82716 0.99515   5
   3   7 -12 1.43558 1.09967   4
  -3  -7  12 3.13343 1.07002   6
  -3  -7  12 0.28561 0.67517   1
   2   7 -12 -1.0318 0.70367   5
   2   7 -12 -0.2312 0.87343   4
  -2  -7  12 0.23714 0.78028   6
  -2  -7  12 0.16584 0.61620   1
   1   7 -12 -0.4448 0.86390   4
   1   7 -12 -0.5349 0.85207   5
  -1  -7  12 1.21585 0.70525   1
  -1  -7  12 0.57936 0.74032   6
   0   7 -12 1.07130 0.93790   4
   0  -7  12 1.90941 0.96988   6
   0  -7  12 0.90003 0.67921   1
   1  -7  12 0.28480 0.68176   1
   1  -7  12 2.09735 0.91033   6
   2  -7  12 1.06377 0.71234   1
   2  -7  12 -0.0311 0.84498   6
   3  -7  12 0.94580 0.70553   1
   3  -7  12 1.05687 0.89312   6
   4  -7  12 25.0528 2.29485   1
  -5   7 -12 10.5518 1.52770   7
  -5   7 -12 7.57706 1.30406   7
   5  -7  12 9.31271 1.57623   1
   4   6 -12 35.0939 2.30555   5
   4   6 -12 33.2404 2.62263   4
  -4  -6  12 33.9640 1.74818   1
   3   6 -12 14.4325 2.03883   4
   3   6 -12 15.3599 1.71836   5
  -3  -6  12 12.6722 1.50801   6
  -3  -6  12 16.6345 1.36829   1
   2   6 -12 5.89976 1.32841   4
   2   6 -12 7.49306 1.34029   5
  -2  -6  12 6.43092 0.90585   1
  -2  -6  12 6.26488 1.20522   6
   1   6 -12 18.9217 2.02875   4
   1   6 -12 17.9777 1.87833   5
  -1  -6  12 17.7497 1.85654   6
  -1  -6  12 16.8302 1.25672   1
   0   6 -12 10.7198 1.53293   4
   0  -6  12 9.11683 1.40723   6
   0  -6  12 11.7271 1.20804   1
   1  -6  12 18.4886 1.87372   6
   1  -6  12 21.2426 1.46287   1
   2  -6  12 18.5150 1.64979   1
   2  -6  12 22.2787 2.13134   6
   3  -6  12 16.5953 1.67353   1
   3  -6  12 13.4660 1.74856   6
  -4   6 -12 12.2055 1.28307   7
  -4   6 -12 9.52482 1.30546   7
   4  -6  12 13.6334 1.69964   1
   4  -6  12 11.4865 1.60076   6
  -5   6 -12 -0.1317 0.82806   5
  -5   6 -12 0.73940 0.71167   7
  -5   6 -12 0.85249 0.97021   7
   5  -6  12 1.46144 0.97384   6
   5  -6  12 -0.3847 0.90441   1
   6  -6  12 6.17849 1.34695   2
   6  -6  12 5.37970 1.42474   1
  -5  -5  12 0.28176 0.53366   1
   4   5 -12 2.19665 1.15475   4
   4   5 -12 2.37120 0.86673   5
   3   5 -12 3.52354 0.96407   5
   3   5 -12 3.02257 1.05333   4
  -3  -5  12 2.47219 0.80798   6
   2   5 -12 8.41886 1.25774   5
   2   5 -12 7.13299 1.25767   4
  -2  -5  12 4.30147 0.98063   6
   1   5 -12 6.07537 1.07310   5
   1   5 -12 5.78108 1.16024   4
  -1  -5  12 3.05699 0.93053   6
  -1  -5  12 4.73076 0.67535   1
   0   5 -12 3.60529 0.94177   5
   0   5 -12 3.36630 0.92884   4
   0  -5  12 2.81202 0.66325   1
   0  -5  12 4.36776 1.00698   6
  -1   5 -12 21.9544 1.71296   5
   1  -5  12 26.5591 1.83854   6
   1  -5  12 24.5517 1.44508   1
   2  -5  12 92.7784 3.10441   1
   2  -5  12 96.0649 3.58908   6
  -3   5 -12 20.9527 1.89742   5
   3  -5  12 19.8363 1.90656   6
   3  -5  12 17.1822 1.64606   1
  -4   5 -12 12.5453 1.39453   7
  -4   5 -12 12.5889 1.24875   7
  -4   5 -12 12.0484 1.51087   5
   4  -5  12 12.2626 1.54150   1
   4  -5  12 13.6202 1.61962   6
  -5   5 -12 22.9110 2.03196   7
  -5   5 -12 25.2572 1.87232   5
  -5   5 -12 24.4240 2.01532   7
  -5   5 -12 24.7241 1.87865   7
   5  -5  12 24.8764 2.24153   1
   5  -5  12 22.3273 2.05625   6
   5  -5  12 27.5172 1.81961   2
   6  -5  12 34.8299 2.21126   2
   6  -5  12 34.4420 2.60150   1
   6   4 -12 14.1681 1.92411   3
  -6  -4  12 19.5792 1.41764   1
   5   4 -12 1.56395 0.75099   5
   5   4 -12 3.10440 1.03969   3
   4   4 -12 13.1759 1.50087   5
   4   4 -12 17.1386 1.81990   3
  -4  -4  12 14.0514 1.38802   6
   3   4 -12 99.8869 3.55889   5
   3   4 -12 106.323 3.92409   4
   3   4 -12 102.860 3.76103   3
  -3  -4  12 102.872 3.45429   6
   2   4 -12 14.2332 1.50463   5
   2   4 -12 15.0716 1.59405   4
  -2  -4  12 17.6510 1.59530   6
   1   4 -12 5.52196 1.01655   4
   1   4 -12 5.65951 1.00562   5
  -1  -4  12 6.85423 1.05729   6
   0   4 -12 26.6758 1.72301   5
   0   4 -12 31.5106 1.87975   4
   0  -4  12 26.9802 1.73814   6
   0  -4  12 32.9041 1.36035   1
  -1   4 -12 20.2618 1.52898   5
   1  -4  12 20.0556 1.21895   1
   1  -4  12 19.9247 1.53882   6
  -2   4 -12 434.220 9.52273   5
   2  -4  12 434.962 9.11866   1
   2  -4  12 427.687 9.66852   6
  -3   4 -12 32.6091 1.51445   7
  -3   4 -12 30.2509 1.80519   5
  -3   4 -12 30.5752 1.60193   7
   3  -4  12 31.8852 1.79252   1
   3  -4  12 28.6544 1.86285   6
  -4   4 -12 2.07167 0.88801   7
  -4   4 -12 1.94403 0.76925   5
  -4   4 -12 1.90087 0.68499   7
  -4   4 -12 1.38926 0.76812   7
   4  -4  12 3.46640 0.94383   6
   4  -4  12 2.19675 0.69982   2
   4  -4  12 2.30759 0.88775   1
  -5   4 -12 1.39189 0.69885   5
  -5   4 -12 1.06522 0.89529   7
  -5   4 -12 1.28692 0.98240   7
   5  -4  12 1.73961 0.88914   1
   5  -4  12 1.10787 0.71413   2
   5  -4  12 0.30210 0.66792   6
   6  -4  12 -0.3454 0.88110   1
   6  -4  12 1.13056 0.85489   2
   7  -4  12 1.75315 1.20477   1
   7  -4  12 3.28649 1.19463   2
   6   3 -12 13.2925 1.73034   3
   5   3 -12 10.2020 1.26537   5
   5   3 -12 8.50260 1.40120   3
   4   3 -12 1.31297 0.75863   3
   4   3 -12 0.09264 0.56999   5
  -4  -3  12 0.84809 0.53515   6
   3   3 -12 -0.4889 0.46457   5
   3   3 -12 -0.3520 0.51597   3
   3   3 -12 -0.1135 0.54504   4
  -3  -3  12 0.27372 0.39223   6
   2   3 -12 2.50394 0.75753   5
   2   3 -12 1.12201 0.69983   3
   2   3 -12 1.20324 0.65283   4
  -2  -3  12 2.39647 0.66738   6
   1   3 -12 0.59956 0.56776   4
   1   3 -12 0.76950 0.45136   5
  -1  -3  12 -0.1663 0.43389   6
   0   3 -12 17.0814 1.31309   5
   0   3 -12 13.8597 1.36151   4
   0  -3  12 16.3581 1.49828   6
   0  -3  12 16.6052 0.82713   1
   0  -3  12 17.5000 0.92340   1
  -1   3 -12 16.1761 1.48202   5
   1  -3  12 14.1208 1.01801   1
   1  -3  12 15.1798 1.43676   6
  -2   3 -12 290.979 6.82229   5
   2  -3  12 295.814 7.02937   6
   2  -3  12 298.516 6.57057   1
  -3   3 -12 74.6306 2.49067   7
  -3   3 -12 75.3122 2.54954   7
  -3   3 -12 77.2764 2.71025   5
   3  -3  12 72.4398 2.31909   2
   3  -3  12 78.2049 2.87527   6
   3  -3  12 73.4119 2.72085   1
  -4   3 -12 127.883 3.98590   7
  -4   3 -12 136.122 3.77835   5
  -4   3 -12 132.627 3.97104   7
   4  -3  12 129.802 3.63959   2
   4  -3  12 131.560 4.16762   1
   4  -3  12 129.558 4.04621   6
  -5   3 -12 1.92649 0.94281   7
  -5   3 -12 2.66290 1.02809   7
   5  -3  12 1.24635 0.69041   6
   5  -3  12 1.18510 0.74818   2
   5  -3  12 3.16615 1.04580   1
   6  -3  12 38.4456 2.57539   1
   6  -3  12 38.2144 2.13626   2
   7  -3  12 5.65367 1.42355   1
   7  -3  12 6.17098 1.35785   2
   7   2 -12 4.26922 1.57014   3
  -7  -2  12 6.00164 0.97097   1
   6   2 -12 3.28676 1.34355   3
   5   2 -12 -0.0823 0.81460   3
   4   2 -12 35.3852 1.88361   5
   4   2 -12 37.7157 2.26031   3
  -4  -2  12 36.8826 1.71321   6
   3   2 -12 2.29721 0.80482   3
   3   2 -12 2.79026 0.70806   5
   3   2 -12 2.87157 0.79399   4
  -3  -2  12 3.12073 0.67118   6
   2   2 -12 73.0281 2.68572   5
   2   2 -12 76.4103 2.82194   4
   2   2 -12 77.7051 2.96963   3
  -2  -2  12 80.1384 2.67104   6
   1   2 -12 27.1149 1.55090   5
   1   2 -12 23.7066 1.46376   4
  -1  -2  12 24.8908 1.49003   6
   0   2 -12 140.714 3.91775   5
   0   2 -12 146.082 3.86395   4
   0  -2  12 135.077 3.86466   6
   0  -2  12 138.750 3.13996   1
   0  -2  12 136.361 3.07870   1
  -1   2 -12 11.9778 1.19178   5
   1  -2  12 12.5863 1.26189   6
   1  -2  12 12.8513 0.91805   1
   1  -2  12 12.3938 0.90809   1
  -2   2 -12 144.203 3.47977   1
  -2   2 -12 151.837 4.09725   5
   2  -2  12 159.067 4.29946   6
   2  -2  12 156.936 4.00350   1
   2  -2  12 158.363 3.53169   2
  -3   2 -12 12.5566 1.18494   7
  -3   2 -12 12.5041 1.25513   7
  -3   2 -12 11.2806 1.04153   1
  -3   2 -12 10.9246 1.10480   5
   3  -2  12 10.2297 1.18906   6
   3  -2  12 12.2785 1.06364   2
   3  -2  12 10.4238 1.21487   1
  -4   2 -12 59.8602 2.60432   7
  -4   2 -12 54.0201 2.17708   1
  -4   2 -12 55.6014 2.12445   5
  -4   2 -12 52.7710 2.43538   7
   4  -2  12 55.8939 2.18878   2
   4  -2  12 55.7233 2.40138   6
   4  -2  12 59.9473 2.59913   1
  -5   2 -12 4.73016 0.97188   1
   5  -2  12 4.02670 0.91576   2
[truncated: 133,768 more chars]
