# Supplementary material for: Crystal structure of 4-methyl­sulfanyl-2-(2H-tetra­zol-2-yl)pyrimidine
Source: Acta Crystallogr E Crystallogr Commun. 2015 Dec 16;71(Pt 12):o1051–2. doi: 10.1107/S2056989015023634 (PMC4719974; doi:10.1107/S2056989015023634)
Supplement: Supplementary file 2 [file e-71-o1051-Isup2.hkl]

data_I                                                                          
_shelx_title ' sh3525 in P-1'                                                   
_shelx_refln_list_code          4                                               
_shelx_F_calc_maximum      263.52                                               
_exptl_crystal_F_000       400.00                                               
_reflns_d_resolution_high  0.7198                                               
                                                                                
loop_                                                                           
 _space_group_symop_operation_xyz                                               
 'x, y, z'                                                                      
 '-x, -y, -z'                                                                   
                                                                                
_cell_length_a     6.3001                                                       
_cell_length_b     7.3933                                                       
_cell_length_c    18.1594                                                       
_cell_angle_alpha  91.407                                                       
_cell_angle_beta   95.864                                                       
_cell_angle_gamma 102.695                                                       
                                                                                
_shelx_F_squared_multiplier     1.000                                           
                                                                                
loop_                                                                           
 _refln_index_h                                                                 
 _refln_index_k                                                                 
 _refln_index_l                                                                 
 _refln_F_squared_calc                                                          
 _refln_F_squared_meas                                                          
 _refln_F_squared_sigma                                                         
 _refln_observed_status                                                         
   1   0   0       4521.03       4519.67        25.24 o                         
   2   0   0        101.39        119.16         2.94 o                         
   3   0   0         68.81         87.51         2.47 o                         
   4   0   0        177.81        179.73         4.89 o                         
   5   0   0          2.36          0.51         1.36 o                         
   6   0   0          8.40          7.30         2.47 o                         
   7   0   0         33.81         34.44         7.84 o                         
   8   0   0         10.12          8.00         6.83 o                         
  -8   1   0         56.57         61.96        10.49 o                         
  -7   1   0         89.02         95.51         5.88 o                         
  -6   1   0         19.99         13.09         2.42 o                         
  -5   1   0          0.22         -1.26         1.26 o                         
  -4   1   0        543.79        536.17         7.29 o                         
  -3   1   0        468.85        466.01         4.04 o                         
  -2   1   0        112.17        110.12         1.47 o                         
  -1   1   0         22.15         18.61         0.85 o                         
   0   1   0          5.94         -0.56         0.56 o                         
   1   1   0         80.06         71.90         1.06 o                         
   2   1   0        691.79        728.55         6.60 o                         
   3   1   0         22.12         24.09         1.90 o                         
   4   1   0        135.16        139.83         3.93 o                         
   5   1   0        116.99        122.50         5.03 o                         
   6   1   0         60.95         65.36         6.35 o                         
   7   1   0         31.42         30.39         5.52 o                         
   8   1   0         67.67         68.56        11.52 o                         
  -8   2   0          8.99         10.62         3.76 o                         
  -7   2   0        202.67        197.80         7.84 o                         
  -6   2   0        476.97        503.14         9.50 o                         
  -5   2   0         27.58         23.67         2.30 o                         
  -4   2   0        323.23        300.08         3.92 o                         
  -3   2   0          0.14          2.78         0.69 o                         
  -2   2   0       6175.10       6171.61        35.44 o                         
  -1   2   0       1682.04       1770.09        11.63 o                         
   0   2   0      13456.15      13519.26       122.93 o                         
   1   2   0       2033.80       1952.64        13.39 o                         
   2   2   0       2356.82       2526.28        17.26 o                         
   3   2   0        149.03        126.35         2.47 o                         
   4   2   0         32.41         40.88         2.36 o                         
   5   2   0         92.63         90.11         6.89 o                         
   6   2   0         31.67         31.90         4.96 o                         
   7   2   0          1.33          1.85         5.21 o                         
  -8   3   0          1.52         -2.24         3.51 o                         
  -7   3   0         67.18         64.64         4.64 o                         
  -6   3   0          0.39         -0.43         1.90 o                         
  -5   3   0        224.91        217.17         4.09 o                         
  -4   3   0          0.06         -0.76         0.76 o                         
  -3   3   0         32.52         32.46         1.38 o                         
  -2   3   0         59.69         56.99         1.81 o                         
  -1   3   0         73.63         76.42         1.73 o                         
   0   3   0         21.10         20.42         1.20 o                         
   1   3   0        175.25        183.53         3.25 o                         
   2   3   0        562.91        561.67         5.41 o                         
   3   3   0        360.18        349.55         4.47 o                         
   4   3   0         21.96         19.75         1.69 o                         
   5   3   0         13.55         16.28         3.21 o                         
   6   3   0        196.09        172.92        13.31 o                         
   7   3   0         74.72         86.90        11.47 o                         
  -8   4   0         16.59         17.84         6.60 o                         
  -7   4   0        396.57        382.17         9.44 o                         
  -6   4   0         10.91         13.82         2.45 o                         
  -5   4   0        166.61        158.59         3.54 o                         
  -4   4   0          9.09          9.10         1.17 o                         
  -3   4   0          0.40         -0.85         0.85 o                         
  -2   4   0       1787.56       1773.77        13.89 o                         
  -1   4   0        561.06        491.60         5.42 o                         
   0   4   0        456.21        447.63         5.28 o                         
   1   4   0         65.12         77.33         2.72 o                         
   2   4   0        188.42        187.26         3.47 o                         
   3   4   0        243.86        241.41         5.45 o                         
   4   4   0         96.80         76.63         8.60 o                         
   5   4   0         22.99         25.60         6.14 o                         
   6   4   0          0.16          3.51         5.71 o                         
   7   4   0         76.88         92.48        12.73 o                         
  -8   5   0        121.09        101.14        12.21 o                         
  -7   5   0        355.58        362.45        19.28 o                         
  -6   5   0         72.74         79.85         5.64 o                         
  -5   5   0        135.42        128.86         4.09 o                         
  -4   5   0        284.15        269.04         4.90 o                         
  -3   5   0          4.74          3.07         1.17 o                         
  -2   5   0         30.44         32.81         2.24 o                         
  -1   5   0         23.15         22.84         2.34 o                         
   0   5   0         39.98         35.45         2.44 o                         
   1   5   0         33.20         32.34         2.36 o                         
   2   5   0          9.87          9.18         1.56 o                         
   3   5   0        227.46        215.67         6.89 o                         
   4   5   0        413.24        378.64        11.91 o                         
   5   5   0         94.89         83.95        10.29 o                         
   6   5   0         38.74         45.99         9.38 o                         
  -8   6   0          9.50         -4.62         4.62 o                         
  -7   6   0         55.27         57.60        12.26 o                         
  -6   6   0         58.99         61.26         4.26 o                         
  -5   6   0          2.55          6.65         2.28 o                         
  -4   6   0        509.22        519.33        13.15 o                         
  -3   6   0        280.82        286.10         5.74 o                         
  -2   6   0        103.46         98.33         3.93 o                         
  -1   6   0          8.47          7.41         1.46 o                         
   0   6   0        152.55        159.90         4.67 o                         
   1   6   0        640.16        658.95        16.64 o                         
   2   6   0          0.45         -1.19         1.74 o                         
   3   6   0        139.90        127.79         8.04 o                         
   4   6   0        125.61        117.55        12.92 o                         
   5   6   0          4.83          6.48         5.96 o                         
  -7   7   0         77.24         85.15        11.18 o                         
  -6   7   0          5.84          7.00         2.79 o                         
  -5   7   0          2.88         -0.92         2.14 o                         
  -4   7   0         34.40         30.82         3.60 o                         
  -3   7   0          1.55          3.74         2.26 o                         
  -2   7   0          8.89          8.43         2.13 o                         
  -1   7   0         12.25         10.55         2.15 o                         
   0   7   0         40.03         45.97         3.86 o                         
   1   7   0        121.00        131.52         7.00 o                         
   2   7   0        119.72        130.19         7.28 o                         
   3   7   0          8.59         14.95         4.28 o                         
   4   7   0        170.99        165.71        15.80 o                         
  -6   8   0         24.70         35.79         4.13 o                         
  -5   8   0          0.57          2.81         2.44 o                         
  -4   8   0         31.91         28.92         3.73 o                         
  -3   8   0          5.14          7.82         2.52 o                         
  -2   8   0        120.81        138.34         7.06 o                         
  -1   8   0        577.00        599.35        16.98 o                         
   0   8   0         52.19         55.28         4.53 o                         
   1   8   0        183.72        201.52         7.02 o                         
   2   8   0          0.06         -1.66         4.14 o                         
   3   8   0         69.72         53.48        10.50 o                         
  -5   9   0          5.71          9.19         3.82 o                         
  -4   9   0          3.92         -1.08         3.40 o                         
  -3   9   0          0.10          8.83         7.31 o                         
  -2   9   0          6.98          3.92         4.95 o                         
  -1   9   0         18.12         15.79         7.71 o                         
   0   9   0          9.90         12.18         4.00 o                         
   1   9   0          3.10         -1.60         4.93 o                         
   2   9   0         66.31         88.42        13.68 o                         
  -3  10   0        303.30        313.14        21.78 o                         
  -2  10   0          0.19         -6.13         6.13 o                         
  -1  10   0         48.46         52.50         6.34 o                         
   0 -10   1        549.89        530.89        26.97 o                         
   1 -10   1        191.46        189.30         9.64 o                         
   2 -10   1        307.79        311.66        11.56 o                         
   3 -10   1         60.67         55.56        12.62 o                         
  -2  -9   1        123.01        135.08        15.39 o                         
  -1  -9   1         15.52         18.04         5.32 o                         
   0  -9   1          0.63          1.95         3.44 o                         
   1  -9   1          0.07          0.99         3.20 o                         
   2  -9   1          0.21          1.43         3.52 o                         
   3  -9   1         17.43         14.16         8.08 o                         
   4  -9   1          1.71         -4.98         5.82 o                         
   5  -9   1          4.88          7.90         3.52 o                         
  -3  -8   1         10.51         23.15         7.43 o                         
  -2  -8   1        499.08        512.85        13.31 o                         
  -1  -8   1         27.39         27.35         4.49 o                         
   0  -8   1          2.60          4.43         2.65 o                         
   1  -8   1         15.78         12.33         3.09 o                         
   2  -8   1        436.82        449.83        10.51 o                         
   3  -8   1        103.57        110.69         7.75 o                         
   4  -8   1         81.01         83.30         5.44 o                         
   5  -8   1         70.26         70.74         4.55 o                         
   6  -8   1         82.00         90.55         5.24 o                         
  -4  -7   1        136.30        127.91        13.72 o                         
  -3  -7   1         43.85         36.70         4.36 o                         
  -2  -7   1        125.71        134.02         7.37 o                         
  -1  -7   1        104.47        113.23         4.64 o                         
   0  -7   1         99.75        113.45         5.45 o                         
   1  -7   1          9.46          7.59         2.01 o                         
   2  -7   1          2.71          3.49         1.81 o                         
   3  -7   1          1.78          0.33         1.73 o                         
   4  -7   1        122.58        128.81         7.14 o                         
   5  -7   1        111.18        109.22         5.22 o                         
   6  -7   1          9.78          8.85         2.85 o                         
   7  -7   1          7.46          9.21         3.53 o                         
  -5  -6   1          7.81         -5.01         5.01 o                         
  -4  -6   1        125.90        139.57        13.08 o                         
  -3  -6   1         66.06         62.51         4.97 o                         
  -2  -6   1        213.62        207.42         7.28 o                         
  -1  -6   1         33.11         28.12         2.82 o                         
   0  -6   1        172.37        163.21         4.65 o                         
   1  -6   1        183.90        176.36         4.85 o                         
   2  -6   1         12.55         13.19         2.09 o                         
   3  -6   1          6.13          7.82         1.75 o                         
   4  -6   1        692.54        708.53        11.82 o                         
   5  -6   1        519.85        515.73         8.89 o                         
   6  -6   1          6.65          3.96         2.37 o                         
   7  -6   1        120.65        107.80         8.63 o                         
  -6  -5   1         25.61         24.78         7.16 o                         
  -5  -5   1         15.69         13.12         5.76 o                         
  -4  -5   1        322.82        316.93        10.60 o                         
  -3  -5   1        420.48        409.76         9.48 o                         
  -2  -5   1         18.55         18.59         2.26 o                         
  -1  -5   1          0.01         -0.58         1.16 o                         
   0  -5   1          0.12         -0.33         1.13 o                         
   1  -5   1          0.03         -0.07         1.17 o                         
   2  -5   1         12.36         11.30         1.37 o                         
   3  -5   1          3.40          4.70         1.25 o                         
   4  -5   1        566.77        540.85         6.54 o                         
   5  -5   1        495.24        511.11         8.35 o                         
   6  -5   1        414.01        418.71         7.93 o                         
   7  -5   1        190.75        174.49        19.67 o                         
   8  -5   1        112.23        111.55        13.91 o                         
  -7  -4   1          6.78         10.85         7.34 o                         
  -6  -4   1          6.33         -1.87         5.17 o                         
  -5  -4   1         98.63         87.06         9.62 o                         
  -4  -4   1        709.17        652.43        11.22 o                         
  -3  -4   1        521.96        473.37         6.85 o                         
  -2  -4   1        128.45        157.06         3.08 o                         
  -1  -4   1        485.43        473.41         6.02 o                         
   0  -4   1          0.05          1.89         1.40 o                         
   1  -4   1       1381.82       1344.08        12.51 o                         
   2  -4   1         65.18         53.79         2.03 o                         
   3  -4   1        143.62        139.73         2.77 o                         
   4  -4   1        662.95        660.52         6.51 o                         
   5  -4   1        618.00        610.82         7.13 o                         
   6  -4   1       1223.47       1215.69        18.64 o                         
   7  -4   1         74.30         73.77         5.27 o                         
   8  -4   1          0.47          0.13         3.74 o                         
  -7  -3   1         83.88         91.03        11.91 o                         
  -6  -3   1        442.31        425.39        19.54 o                         
  -5  -3   1        446.95        447.95        12.19 o                         
  -4  -3   1          1.21         -0.67         1.15 o                         
  -3  -3   1        180.53        179.19         3.62 o                         
  -2  -3   1        125.37        120.32         2.20 o                         
  -1  -3   1        127.90        123.97         2.59 o                         
   0  -3   1         49.86         50.04         1.92 o                         
   1  -3   1         10.48         10.32         0.98 o                         
   2  -3   1         30.13         37.53         1.56 o                         
   3  -3   1        177.36        166.12         2.54 o                         
   4  -3   1          9.58          8.24         1.04 o                         
   5  -3   1        162.38        158.64         3.29 o                         
   6  -3   1       1079.23       1079.08        13.97 o                         
   7  -3   1        399.69        403.37        11.25 o                         
   8  -3   1        128.28        131.24         8.12 o                         
  -7  -2   1          1.32          4.79         5.85 o                         
  -6  -2   1         48.99         38.64         5.13 o                         
  -5  -2   1        129.51        134.92         7.02 o                         
  -4  -2   1         21.00         23.54         2.42 o                         
  -3  -2   1        706.99        780.15         7.51 o                         
  -2  -2   1       1800.92       2000.93        13.08 o                         
  -1  -2   1       1555.04       1644.41        11.43 o                         
   0  -2   1       2884.68       2850.85        21.71 o                         
   1  -2   1        246.69        252.85         2.72 o                         
   2  -2   1         71.35         80.64         1.61 o                         
   3  -2   1        119.01        112.86         1.94 o                         
   4  -2   1        694.52        708.30         6.69 o                         
   5  -2   1        106.61        114.30         4.00 o                         
   6  -2   1        384.92        369.81         8.57 o                         
   7  -2   1         28.65         28.32         4.38 o                         
   8  -2   1          5.01          1.40         3.85 o                         
  -8  -1   1        101.82        102.95         9.92 o                         
  -7  -1   1         30.91         23.28         8.43 o                         
  -6  -1   1          8.75          2.72         4.51 o                         
  -5  -1   1        155.16        162.75         8.57 o                         
  -4  -1   1        270.71        256.79         4.71 o                         
  -3  -1   1        849.93        871.63        10.02 o                         
  -2  -1   1         17.48         18.49         0.92 o                         
  -1  -1   1        326.47        313.33         3.00 o                         
   0  -1   1          0.04         -0.34         0.34 o                         
   1  -1   1         19.03         18.89         0.82 o                         
   2  -1   1          7.99          8.50         0.65 o                         
   3  -1   1        432.38        441.93         4.39 o                         
   4  -1   1       1189.19       1201.67        10.52 o                         
   5  -1   1         24.80         18.93         2.12 o                         
   6  -1   1          7.99         10.28         2.84 o                         
   7  -1   1        377.43        376.48        10.39 o                         
   8  -1   1        132.01        131.62         7.58 o                         
  -8   0   1          0.04         -0.10         4.45 o                         
  -7   0   1          0.24         -1.34         3.82 o                         
  -6   0   1        121.89        100.79         9.87 o                         
  -5   0   1         25.78         18.76         1.87 o                         
  -4   0   1        426.99        402.77         5.72 o                         
  -3   0   1       5966.99       6303.29        51.00 o                         
  -2   0   1         55.99         55.82         1.34 o                         
  -1   0   1       1661.64       1655.63        21.30 o                         
   1   0   1       1994.62       1967.23        12.87 o                         
   2   0   1        216.54        208.44         2.91 o                         
   3   0   1         43.49         44.07         1.62 o                         
   4   0   1       1326.87       1431.24        16.71 o                         
   5   0   1        149.20        142.68         4.74 o                         
   6   0   1         20.43         17.84         3.24 o                         
   7   0   1        122.82        132.04         8.64 o                         
   8   0   1         66.26         75.42         8.76 o                         
  -8   1   1         25.36          9.96        10.23 o                         
  -7   1   1        290.56        301.22        16.63 o                         
  -6   1   1        418.21        408.84         9.28 o                         
  -5   1   1        102.93        111.37         3.51 o                         
  -4   1   1        204.78        205.39         5.45 o                         
  -3   1   1       1532.90       1570.52        13.27 o                         
  -2   1   1          0.08          0.13         0.51 o                         
  -1   1   1          4.76          3.08         0.49 o                         
   0   1   1          0.67         -0.40         0.40 o                         
   1   1   1         23.62         21.70         0.77 o                         
   2   1   1       1338.62       1400.11        10.04 o                         
   3   1   1        353.99        350.47         6.49 o                         
   4   1   1        209.11        241.96         5.42 o                         
   5   1   1        471.29        489.26         8.63 o                         
   6   1   1        395.21        395.11         9.58 o                         
   7   1   1          9.15         13.86         4.92 o                         
   8   1   1         43.99         57.64        10.62 o                         
  -8   2   1         56.69         47.65         8.96 o                         
  -7   2   1         27.41         28.26         3.90 o                         
  -6   2   1        186.79        181.58         5.69 o                         
  -5   2   1        636.10        674.96        10.74 o                         
  -4   2   1         12.53         11.99         1.18 o                         
  -3   2   1        495.90        490.28         4.48 o                         
  -2   2   1        122.15        120.36         1.72 o                         
  -1   2   1       1674.47       1675.21        11.12 o                         
   0   2   1        779.85        824.10         5.83 o                         
   1   2   1         40.03         41.94         1.33 o                         
   2   2   1       4124.82       4387.81        30.81 o                         
   3   2   1        459.63        445.82         5.58 o                         
   4   2   1         10.31          4.77         1.60 o                         
   5   2   1        164.33        161.72         6.38 o                         
   6   2   1          1.20          1.69         3.13 o                         
   7   2   1          7.62          3.48         6.00 o                         
  -8   3   1        244.91        263.22         9.45 o                         
  -7   3   1         12.90         10.66         3.34 o                         
  -6   3   1         20.55         19.40         2.89 o                         
  -5   3   1        580.03        563.47         6.78 o                         
  -4   3   1        155.97        145.56         2.63 o                         
  -3   3   1          9.12          9.08         0.90 o                         
  -2   3   1          0.92          1.31         0.72 o                         
  -1   3   1         33.46         36.84         1.55 o                         
   0   3   1         82.51         85.52         1.85 o                         
   1   3   1         16.25         20.47         1.40 o                         
   2   3   1        708.57        716.73         8.22 o                         
   3   3   1        435.07        417.70         4.80 o                         
   4   3   1        142.55        145.67         3.52 o                         
   5   3   1          1.83          2.07         3.90 o                         
   6   3   1         36.40         45.65         8.67 o                         
   7   3   1        150.12        183.21        16.81 o                         
  -8   4   1         27.13         28.67         4.98 o                         
  -7   4   1         39.33         39.20         4.12 o                         
  -6   4   1         82.29         98.13         5.06 o                         
  -5   4   1        540.53        535.30         7.10 o                         
  -4   4   1        100.01         97.70         2.84 o                         
  -3   4   1         10.86          9.15         1.05 o                         
  -2   4   1        231.10        237.78         3.52 o                         
  -1   4   1        350.60        393.86         5.06 o                         
   0   4   1        839.99        797.31         7.96 o                         
   1   4   1        463.75        517.54         6.76 o                         
   2   4   1        883.46        938.48         9.27 o                         
   3   4   1          5.41          4.95         1.34 o                         
   4   4   1         82.92         95.35         7.80 o                         
   5   4   1         21.78         14.37         5.41 o                         
   6   4   1          0.49         -4.60         4.60 o                         
   7   4   1         10.40         -0.23         7.16 o                         
  -8   5   1        184.57        184.43        10.44 o                         
  -7   5   1        384.16        390.42         9.91 o                         
  -6   5   1        105.44        110.95         4.89 o                         
  -5   5   1         22.96         21.71         2.09 o                         
  -4   5   1         91.86         90.92         3.38 o                         
  -3   5   1          0.35          1.48         1.11 o                         
  -2   5   1          5.07          4.28         1.27 o                         
  -1   5   1          6.29          4.35         1.17 o                         
   0   5   1         66.93         61.34         2.64 o                         
   1   5   1         61.31         58.90         3.11 o                         
   2   5   1         99.38         92.81         3.29 o                         
   3   5   1          0.98          0.65         1.50 o                         
   4   5   1        289.45        289.75        15.57 o                         
   5   5   1        379.09        387.88        19.53 o                         
   6   5   1         43.56         45.03         9.94 o                         
  -8   6   1          5.33          0.85         4.68 o                         
  -7   6   1        544.41        552.52        19.17 o                         
  -6   6   1        347.77        336.16         9.80 o                         
  -5   6   1        160.93        173.88         5.43 o                         
  -4   6   1         33.38         37.68         3.91 o                         
  -3   6   1         78.22         76.04         4.00 o                         
  -2   6   1        450.48        463.31         8.54 o                         
  -1   6   1         17.58         22.43         2.13 o                         
   0   6   1        243.92        233.52         5.64 o                         
   1   6   1         92.31        104.09         4.33 o                         
   2   6   1        252.37        234.03         6.03 o                         
   3   6   1        564.33        568.28         8.96 o                         
   4   6   1         27.58         32.81         8.10 o                         
   5   6   1         11.21         17.12         7.73 o                         
  -7   7   1        252.36        234.42        14.83 o                         
  -6   7   1        181.56        174.56         6.87 o                         
  -5   7   1        239.67        228.50         6.39 o                         
  -4   7   1          0.19         -0.52         2.18 o                         
  -3   7   1          4.47          2.91         2.19 o                         
  -2   7   1          0.47          1.17         1.54 o                         
  -1   7   1          0.00         -0.42         1.63 o                         
   0   7   1          1.73          3.00         1.89 o                         
   1   7   1         21.14         23.84         2.84 o                         
   2   7   1        269.48        273.51         6.56 o                         
   3   7   1        253.04        261.61        11.52 o                         
   4   7   1         16.39         16.29         7.14 o                         
  -6   8   1        199.67        186.97         7.50 o                         
  -5   8   1        389.06        399.92        10.10 o                         
  -4   8   1          6.50          0.50         2.69 o                         
  -3   8   1         33.48         26.25         3.47 o                         
  -2   8   1         94.50         97.62         8.18 o                         
  -1   8   1         39.00         47.63         4.49 o                         
   0   8   1         57.66         53.26         4.01 o                         
   1   8   1         74.77         78.07         4.61 o                         
   2   8   1         65.35         71.05         4.90 o                         
   3   8   1        133.50        142.80        15.56 o                         
  -5   9   1         67.75         59.25         7.98 o                         
  -4   9   1          0.87         -2.96         5.34 o                         
  -3   9   1          4.66         16.01         7.54 o                         
  -2   9   1          2.28         -1.32         5.93 o                         
  -1   9   1         45.85         54.54         5.95 o                         
   0   9   1         53.72         60.52         6.68 o                         
   1   9   1         44.38         46.04         7.90 o                         
   2   9   1         21.42         14.94         8.13 o                         
  -3  10   1         85.81         95.72        14.97 o                         
  -2  10   1         32.61          9.92         8.56 o                         
  -1  10   1          5.91         11.52         4.28 o                         
   1 -10   2        156.94        171.50        11.30 o                         
   2 -10   2         99.62         98.73         7.71 o                         
   3 -10   2        101.85        106.74        15.00 o                         
  -2  -9   2         26.11         29.27         8.86 o                         
  -1  -9   2         88.78        103.15         9.57 o                         
   0  -9   2          6.98          8.33         4.27 o                         
   1  -9   2          4.90          3.56         5.09 o                         
   2  -9   2          0.15          1.66         3.34 o                         
   3  -9   2         25.81         35.36         9.60 o                         
   4  -9   2          0.11          0.93         6.47 o                         
   5  -9   2         73.73         60.79         7.87 o                         
  -3  -8   2          0.44          0.80         5.42 o                         
  -2  -8   2          1.41         -0.13         3.11 o                         
  -1  -8   2        235.91        248.94        14.34 o                         
   0  -8   2        132.18        147.83         8.99 o                         
   1  -8   2          2.24          0.29         2.56 o                         
   2  -8   2        674.50        680.37        13.01 o                         
   3  -8   2        461.10        482.86        11.46 o                         
   4  -8   2         22.48         18.50         5.48 o                         
   5  -8   2         35.01         23.10         3.60 o                         
   6  -8   2          1.23          2.77         3.47 o                         
  -4  -7   2         74.23         85.39        11.44 o                         
  -3  -7   2        136.86        132.78         7.57 o                         
  -2  -7   2          4.77          0.56         2.57 o                         
  -1  -7   2         41.53         51.24         4.92 o                         
   0  -7   2         34.45         34.31         3.88 o                         
   1  -7   2         19.60         20.00         2.94 o                         
   2  -7   2          0.33         -1.22         1.66 o                         
   3  -7   2         10.07          7.00         1.92 o                         
   4  -7   2         15.02         14.71         2.88 o                         
   5  -7   2         14.28         12.72         2.58 o                         
   6  -7   2         46.58         45.61         6.48 o                         
   7  -7   2          1.02          5.52         8.07 o                         
  -5  -6   2         19.42         27.84         7.74 o                         
  -4  -6   2        142.91        138.26        13.07 o                         
  -3  -6   2          2.46         -0.47         2.50 o                         
  -2  -6   2        302.85        317.82         9.15 o                         
  -1  -6   2         69.32         77.23         4.80 o                         
   0  -6   2       1261.34       1265.26        14.41 o                         
   1  -6   2        370.18        360.21         6.76 o                         
   2  -6   2          1.48          2.91         1.67 o                         
   3  -6   2          7.07          5.42         1.61 o                         
   4  -6   2         45.36         45.59         5.52 o                         
   5  -6   2         58.97         58.65         3.75 o                         
   6  -6   2          7.32          9.96         2.54 o                         
   7  -6   2         51.08         46.91         5.78 o                         
  -6  -5   2        284.58        286.91        17.30 o                         
  -5  -5   2        155.05        158.12        13.94 o                         
  -4  -5   2         42.77         30.20         4.21 o                         
  -3  -5   2        192.74        187.14         6.52 o                         
  -2  -5   2        190.98        191.69         6.33 o                         
  -1  -5   2         54.42         56.80         2.70 o                         
   0  -5   2         24.39         27.49         2.12 o                         
   1  -5   2          4.09          4.52         1.43 o                         
   2  -5   2          8.35          6.23         1.33 o                         
   3  -5   2         79.35         77.41         3.08 o                         
   4  -5   2          0.10          0.05         1.26 o                         
   5  -5   2         63.53         71.39         3.81 o                         
   6  -5   2         92.81         96.05         5.89 o                         
   7  -5   2        247.79        230.33        15.76 o                         
   8  -5   2         22.88         20.49         7.99 o                         
  -7  -4   2        116.74        129.23        14.52 o                         
  -6  -4   2          8.23          8.62         5.17 o                         
  -5  -4   2        149.92        115.82        10.95 o                         
  -4  -4   2        399.78        375.50         6.94 o                         
  -3  -4   2          0.15          0.81         1.14 o                         
  -2  -4   2       1594.16       1614.96        18.49 o                         
  -1  -4   2        229.80        220.44         4.54 o                         
   0  -4   2        213.18        221.69         3.82 o                         
   1  -4   2        273.36        263.38         4.80 o                         
   2  -4   2        668.23        670.51         6.41 o                         
   3  -4   2       1365.96       1357.87        10.50 o                         
   4  -4   2         59.50         66.32         2.44 o                         
   5  -4   2         68.72         74.92         2.94 o                         
   6  -4   2         18.75         18.18         2.74 o                         
   7  -4   2         23.69         32.08         8.21 o                         
   8  -4   2         27.13         16.63         7.35 o                         
  -7  -3   2         91.94        100.43        12.38 o                         
  -6  -3   2        102.12         98.09        10.73 o                         
  -5  -3   2        563.06        539.80        19.18 o                         
  -4  -3   2        427.73        420.61         5.95 o                         
  -3  -3   2         24.66         28.23         1.90 o                         
  -2  -3   2        215.06        211.95         3.91 o                         
  -1  -3   2         32.94         33.57         2.13 o                         
   0  -3   2         28.22         26.00         1.41 o                         
   1  -3   2         83.79         87.00         2.00 o                         
   2  -3   2          0.64          0.45         0.72 o                         
   3  -3   2        698.28        669.41         5.97 o                         
   4  -3   2        287.36        272.41         3.53 o                         
   5  -3   2        220.08        217.21         4.30 o                         
   6  -3   2        334.34        324.08         6.86 o                         
   7  -3   2        271.03        291.69         9.94 o                         
   8  -3   2        100.46        112.69         7.72 o                         
  -7  -2   2          4.12          5.05         4.07 o                         
  -6  -2   2          0.33         -2.59         2.59 o                         
  -5  -2   2        123.86         92.91        11.41 o                         
  -4  -2   2        525.78        538.99         8.97 o                         
  -3  -2   2         27.81         24.59         1.53 o                         
  -2  -2   2          4.45          6.73         1.05 o                         
  -1  -2   2        214.46        237.10         3.14 o                         
   0  -2   2       3997.68       3807.06        26.21 o                         
   1  -2   2       2900.96       2908.89        20.66 o                         
   2  -2   2          0.52         -0.53         0.56 o                         
   3  -2   2         73.06         69.26         1.88 o                         
   4  -2   2        148.78        134.77         2.52 o                         
   5  -2   2        226.41        221.21         3.70 o                         
   6  -2   2        544.10        556.85        12.11 o                         
   7  -2   2         38.15         35.89         4.73 o                         
   8  -2   2          0.88         -1.10         3.60 o                         
  -8  -1   2         42.34         42.41         7.58 o                         
  -7  -1   2        177.95        173.68        10.81 o                         
  -6  -1   2         11.67         14.48         3.93 o                         
  -5  -1   2         35.58         31.78         4.26 o                         
  -4  -1   2        364.79        348.19         7.04 o                         
  -3  -1   2        473.99        467.61         7.39 o                         
  -2  -1   2        207.10        213.74         2.74 o                         
  -1  -1   2        248.50        234.14         3.19 o                         
   0  -1   2          0.64         -0.48         0.48 o                         
   1  -1   2          1.53         -0.55         0.55 o                         
   2  -1   2         57.07         59.98         1.31 o                         
   3  -1   2          7.09         10.25         0.91 o                         
   4  -1   2        320.41        304.25         5.37 o                         
   5  -1   2         51.87         56.34         3.69 o                         
   6  -1   2        173.25        155.57         7.47 o                         
   7  -1   2         13.42         12.46         3.55 o                         
   8  -1   2        332.70        394.75        23.07 o                         
  -8   0   2          0.80          1.92         4.22 o                         
  -7   0   2          9.45          7.71         3.92 o                         
  -6   0   2        101.65         89.86         7.19 o                         
  -5   0   2         50.94         54.55         4.31 o                         
  -4   0   2        151.56        127.22         5.38 o                         
  -3   0   2       1207.50       1271.68        15.14 o                         
  -2   0   2       2987.88       2959.32        38.42 o                         
  -1   0   2       7473.95       7589.56        95.32 o                         
   0   0   2       1676.33       1644.04         9.20 o                         
   1   0   2      11899.70      11554.09        71.87 o                         
   2   0   2         88.43         98.20         1.88 o                         
   3   0   2        549.54        536.42         6.81 o                         
   4   0   2         28.40         19.52         2.79 o                         
   5   0   2        480.84        489.02         8.98 o                         
   6   0   2        405.61        403.79        13.86 o                         
   7   0   2          0.99          1.15         3.20 o                         
   8   0   2         28.97         37.76         9.07 o                         
  -8   1   2         39.30         47.16         7.79 o                         
  -7   1   2         62.20         57.62         8.70 o                         
  -6   1   2         72.77         86.05         9.20 o                         
  -5   1   2         65.94         67.99         2.94 o                         
  -4   1   2          4.92          3.20         1.14 o                         
  -3   1   2        533.71        535.81         5.53 o                         
  -2   1   2          0.03          0.56         0.76 o                         
  -1   1   2         25.35         22.53         0.94 o                         
   0   1   2         46.48         40.83         0.87 o                         
   1   1   2        113.18        109.62         1.97 o                         
   2   1   2        459.19        480.38         4.42 o                         
   3   1   2        958.27        965.42         8.42 o                         
   4   1   2          0.48         -1.10         1.53 o                         
   5   1   2         32.36         24.56         2.74 o                         
   6   1   2        110.82        121.71         6.54 o                         
   7   1   2        111.90        110.33         5.93 o                         
   8   1   2         12.33         18.04         8.00 o                         
  -8   2   2         43.75         52.24         9.49 o                         
  -7   2   2          4.91          8.96         5.63 o                         
  -6   2   2          0.29          2.82         2.21 o                         
  -5   2   2         57.92         52.04         3.83 o                         
  -4   2   2          9.42         12.94         1.36 o                         
  -3   2   2        242.23        246.06         3.43 o                         
  -2   2   2       1619.28       1585.64        11.39 o                         
  -1   2   2      69443.21      70408.79       511.46 o                         
   0   2   2       6120.51       6226.39        40.58 o                         
   1   2   2          8.50          8.80         0.80 o                         
   2   2   2        361.12        403.85         5.02 o                         
   3   2   2        299.66        298.20         4.64 o                         
   4   2   2         10.34         10.24         1.49 o                         
   5   2   2         88.90         81.68         5.16 o                         
   6   2   2         18.34         12.49         2.74 o                         
   7   2   2         27.50         26.34         7.77 o                         
  -8   3   2         34.90         30.87         8.40 o                         
  -7   3   2          3.03          1.41         2.80 o                         
  -6   3   2          0.39          1.70         2.11 o                         
  -5   3   2        211.77        207.81         4.82 o                         
  -4   3   2        263.06        253.03         4.09 o                         
  -3   3   2         33.85         31.24         1.93 o                         
  -2   3   2          5.18          5.08         0.81 o                         
  -1   3   2          9.76          4.53         0.89 o                         
   0   3   2          0.02          0.01         0.73 o                         
   1   3   2        189.59        183.06         3.12 o                         
   2   3   2         20.77         21.35         1.49 o                         
   3   3   2        257.70        255.94         4.27 o                         
   4   3   2        128.14        130.40         5.33 o                         
   5   3   2         53.80         57.30         4.42 o                         
   6   3   2          7.85          1.14         5.64 o                         
   7   3   2         44.70         40.27         9.11 o                         
  -8   4   2         77.35         74.57         6.30 o                         
  -7   4   2        273.38        261.69         9.11 o                         
  -6   4   2          6.73          4.83         2.45 o                         
  -5   4   2        123.95        122.44         3.48 o                         
  -4   4   2         52.93         47.82         2.19 o                         
  -3   4   2       1679.72       1684.20        11.61 o                         
  -2   4   2        327.74        356.15         4.43 o                         
  -1   4   2       8089.21       8447.34        68.40 o                         
   0   4   2        911.82        880.34         7.73 o                         
   1   4   2       1986.65       2042.76        16.63 o                         
   2   4   2         96.61         89.09         2.77 o                         
   3   4   2          1.74          2.13         1.42 o                         
   4   4   2         39.78         35.78         3.65 o                         
   5   4   2         49.08         47.78        13.10 o                         
   6   4   2          0.25         -2.53         5.03 o                         
  -8   5   2         13.71         11.40         4.29 o                         
  -7   5   2         14.97         10.97         3.35 o                         
  -6   5   2         89.78         96.17         4.83 o                         
  -5   5   2          0.68          1.19         1.62 o                         
  -4   5   2         28.82         27.99         2.13 o                         
  -3   5   2         34.67         33.06         2.08 o                         
  -2   5   2         53.97         57.72         2.51 o                         
  -1   5   2          0.06          0.05         0.91 o                         
   0   5   2         82.95         83.13         3.09 o                         
   1   5   2        382.19        358.51         6.54 o                         
   2   5   2        236.80        228.84         6.02 o                         
   3   5   2         13.12         18.99         3.09 o                         
   4   5   2         14.74         16.94         4.23 o                         
   5   5   2        132.67        115.76        12.97 o                         
   6   5   2        100.84         95.56        13.05 o                         
  -8   6   2        180.27        169.69         9.94 o                         
  -7   6   2         24.03         23.53         7.08 o                         
  -6   6   2        114.54        119.75         8.15 o                         
  -5   6   2          3.64          3.73         1.95 o                         
  -4   6   2          0.13          0.07         1.91 o                         
  -3   6   2        822.68        816.54        12.65 o                         
  -2   6   2         96.91         92.55         4.33 o                         
  -1   6   2        243.05        237.97         5.06 o                         
   0   6   2         67.61         74.82         3.33 o                         
   1   6   2        315.05        309.33         6.61 o                         
   2   6   2         62.74         63.71         3.65 o                         
   3   6   2         40.93         39.97         3.69 o                         
   4   6   2         57.30         50.87         9.12 o                         
   5   6   2          0.17          2.05         6.26 o                         
  -7   7   2          7.42         10.08         4.81 o                         
  -6   7   2         50.04         57.86         5.69 o                         
  -5   7   2        101.09        101.17         5.02 o                         
  -4   7   2          9.69          6.03         2.57 o                         
  -3   7   2          8.92          9.53         2.85 o                         
  -2   7   2         15.70         17.35         2.47 o                         
  -1   7   2         22.08         20.26         2.28 o                         
   0   7   2          3.02          1.58         1.80 o                         
   1   7   2          1.07          2.52         1.97 o                         
   2   7   2         83.59         83.02         4.72 o                         
   3   7   2        224.11        206.40         6.84 o                         
   4   7   2         81.68         75.75        11.10 o                         
  -6   8   2          0.01         -0.42         3.04 o                         
  -5   8   2        161.51        156.85         6.26 o                         
  -4   8   2        110.20        114.02         8.12 o                         
  -3   8   2         31.10         37.36         5.59 o                         
  -2   8   2          0.91          1.89         2.02 o                         
  -1   8   2         87.90         94.60         6.08 o                         
   0   8   2        157.51        159.07         7.04 o                         
   1   8   2          0.45         -0.07         2.26 o                         
   2   8   2         27.93         26.04         3.66 o                         
   3   8   2         69.10         64.28        11.49 o                         
  -5   9   2         11.86         15.47         4.05 o                         
  -4   9   2          0.96         -0.48         3.38 o                         
  -3   9   2          7.27         -0.25         3.61 o                         
  -2   9   2          4.35          5.12         6.26 o                         
  -1   9   2         19.11         23.96         9.18 o                         
   0   9   2         55.83         61.07         8.20 o                         
   1   9   2         59.66         65.33         6.09 o                         
   2   9   2          0.14          4.32         6.43 o                         
  -3  10   2         26.73         23.54         9.38 o                         
  -2  10   2        183.76        169.79        18.22 o                         
  -1  10   2         13.04          9.67         7.84 o                         
   1 -10   3         26.01         31.57         9.83 o                         
   2 -10   3          0.04         -0.76         4.24 o                         
   3 -10   3        147.15        153.08         9.39 o                         
  -2  -9   3          4.60          1.64         4.53 o                         
  -1  -9   3         57.29         51.13         9.87 o                         
   0  -9   3         35.98         34.97         8.60 o                         
   1  -9   3          2.25          3.26         3.44 o                         
   2  -9   3          9.00          7.99         3.88 o                         
   3  -9   3          3.95          3.96         3.79 o                         
   4  -9   3         10.36         12.04         8.77 o                         
   5  -9   3          8.19         -0.22         7.20 o                         
  -3  -8   3          1.24         -1.89         4.33 o                         
  -2  -8   3          6.85          2.67         4.32 o                         
  -1  -8   3       1082.83       1074.68        20.44 o                         
   0  -8   3        616.57        601.87        18.07 o                         
   1  -8   3        636.00        644.99        12.02 o                         
   2  -8   3        240.89        249.61        11.28 o                         
   3  -8   3         18.87         18.07         3.63 o                         
   4  -8   3         88.21         78.17        11.68 o                         
   5  -8   3         37.96         38.19         5.17 o                         
   6  -8   3         24.97         15.88         4.91 o                         
  -4  -7   3        108.00        116.06        12.54 o                         
  -3  -7   3        198.92        200.81         8.24 o                         
  -2  -7   3         39.84         42.97         4.71 o                         
  -1  -7   3          3.90          7.62         2.97 o                         
   0  -7   3          1.94          0.47         2.32 o                         
   1  -7   3          0.24         -2.11         2.11 o                         
   2  -7   3         62.39         61.02         6.23 o                         
   3  -7   3         13.06         14.66         2.68 o                         
   4  -7   3         35.99         29.64         3.33 o                         
   5  -7   3        125.60        130.70         6.50 o                         
   6  -7   3         24.96         25.07         3.72 o                         
   7  -7   3         25.49         24.35         5.36 o                         
  -5  -6   3          5.11          8.23         5.84 o                         
  -4  -6   3         43.92         49.37         7.92 o                         
  -3  -6   3        864.45        868.73        23.13 o                         
  -2  -6   3         62.94         69.53         5.03 o                         
  -1  -6   3         12.40         10.32         3.32 o                         
   0  -6   3          2.68          1.98         1.44 o                         
   1  -6   3       1338.41       1373.21        15.46 o                         
   2  -6   3        479.56        480.37         9.14 o                         
   3  -6   3        168.71        171.29         5.05 o                         
   4  -6   3         79.54         78.50         3.90 o                         
   5  -6   3        186.84        189.36         5.57 o                         
   6  -6   3         13.89         15.87         3.28 o                         
   7  -6   3         35.21         26.30         5.35 o                         
  -6  -5   3        137.18        125.75        13.34 o                         
  -5  -5   3        138.88        140.13        12.95 o                         
  -4  -5   3         60.33         69.64         5.79 o                         
  -3  -5   3        236.58        225.42         7.18 o                         
  -2  -5   3        164.60        159.94         5.81 o                         
  -1  -5   3        133.92        125.59         4.65 o                         
   0  -5   3         27.79         28.54         2.46 o                         
   1  -5   3          0.72          1.44         1.12 o                         
   2  -5   3         12.47          9.29         1.42 o                         
   3  -5   3        178.00        170.48         4.11 o                         
   4  -5   3        163.37        158.14         3.74 o                         
   5  -5   3         86.52         91.98         4.76 o                         
   6  -5   3          0.62          0.07         2.78 o                         
   7  -5   3         40.10         42.69         5.70 o                         
   8  -5   3         93.56         82.76        12.32 o                         
  -7  -4   3         58.34         62.48        10.54 o                         
  -6  -4   3          1.45          3.93         5.48 o                         
  -5  -4   3         69.64         72.88         8.82 o                         
  -4  -4   3         35.94         34.06         2.56 o                         
  -3  -4   3        542.14        543.64         7.77 o                         
  -2  -4   3          0.13          2.67         1.42 o                         
  -1  -4   3        445.40        406.70         8.18 o                         
   0  -4   3        462.16        420.45         5.36 o                         
   1  -4   3         29.20         28.99         2.02 o                         
   2  -4   3          0.08          0.91         0.92 o                         
   3  -4   3        966.88        902.68         8.96 o                         
   4  -4   3       1116.08       1126.23         9.97 o                         
   5  -4   3         23.09         22.44         2.39 o                         
   6  -4   3        203.90        200.96         7.20 o                         
   7  -4   3          0.08         -0.34         5.31 o                         
   8  -4   3          1.49          6.24         7.15 o                         
  -7  -3   3         46.26         40.08         8.46 o                         
  -6  -3   3          2.00          4.06         4.96 o                         
  -5  -3   3        292.25        273.52         9.61 o                         
  -4  -3   3        433.96        415.88         6.91 o                         
  -3  -3   3          9.09         10.23         1.56 o                         
  -2  -3   3         13.71         16.24         1.53 o                         
  -1  -3   3          1.24          0.86         1.17 o                         
   0  -3   3          2.58          2.23         1.10 o                         
   1  -3   3         22.78         20.19         1.41 o                         
   2  -3   3         51.84         56.92         1.83 o                         
   3  -3   3       1112.09       1072.28        12.13 o                         
   4  -3   3       1169.90       1177.43         9.42 o                         
   5  -3   3        499.31        502.67         7.36 o                         
   6  -3   3        531.71        502.92         8.86 o                         
   7  -3   3        259.70        273.47        16.22 o                         
   8  -3   3        221.79        229.75        17.08 o                         
  -8  -2   3         34.93         32.90         8.25 o                         
  -7  -2   3          3.11          2.57         3.81 o                         
  -6  -2   3        143.75        146.08         8.58 o                         
  -5  -2   3        531.80        475.55        12.66 o                         
  -4  -2   3        644.68        582.96         9.71 o                         
  -3  -2   3         31.42         53.43         3.04 o                         
  -2  -2   3        665.04        709.50         7.04 o                         
  -1  -2   3         42.54         53.70         1.54 o                         
   0  -2   3       3656.76       3557.26        32.87 o                         
   1  -2   3         12.35          6.53         0.86 o                         
   2  -2   3        579.00        560.32         5.46 o                         
   3  -2   3       1963.34       2061.51        14.47 o                         
   4  -2   3       1086.35       1085.39         9.64 o                         
   5  -2   3       1830.57       1806.69        16.96 o                         
   6  -2   3        387.41        380.26        11.02 o                         
   7  -2   3         15.79         11.53         3.90 o                         
   8  -2   3          2.21         -1.23         3.74 o                         
  -8  -1   3        133.77        129.12        10.58 o                         
  -7  -1   3        349.58        369.83        21.95 o                         
  -6  -1   3        480.74        471.10        13.93 o                         
  -5  -1   3          0.01          1.55         3.42 o                         
  -4  -1   3        159.32        153.64         6.19 o                         
  -3  -1   3        213.28        191.11         6.81 o                         
  -2  -1   3        200.11        214.25         3.05 o                         
  -1  -1   3        112.04        108.31         2.54 o                         
   0  -1   3          3.07          1.97         1.69 o                         
   1  -1   3        406.57        393.36         4.70 o                         
   2  -1   3        460.86        458.99         4.52 o                         
   3  -1   3          4.94          5.06         0.90 o                         
   4  -1   3        222.97        222.40         3.33 o                         
   5  -1   3       2081.92       2126.99        22.16 o                         
   6  -1   3        795.29        791.52        13.11 o                         
   7  -1   3        105.58        114.29         7.25 o                         
   8  -1   3         22.33         29.79         5.07 o                         
  -8   0   3          0.23          0.35         4.05 o                         
  -7   0   3         49.82         53.95         6.29 o                         
  -6   0   3        167.26        173.52         8.61 o                         
  -5   0   3         14.65         10.04         2.19 o                         
  -4   0   3        186.16        210.03         7.22 o                         
  -3   0   3       1591.18       1814.44        27.01 o                         
  -2   0   3       1031.67       1121.25        19.92 o                         
  -1   0   3       3391.74       3306.50        35.12 o                         
   0   0   3          4.44          0.44         0.52 o                         
   1   0   3        704.11        681.00         5.32 o                         
   2   0   3        159.79        142.70         2.10 o                         
   3   0   3        467.13        489.83         5.28 o                         
   4   0   3         76.38         77.15         3.21 o                         
   5   0   3       1274.00       1280.22        16.89 o                         
   6   0   3         47.34         49.25         4.81 o                         
   7   0   3          0.94          6.58         3.45 o                         
   8   0   3          3.36          8.70         4.06 o                         
  -8   1   3         22.44         28.68         6.31 o                         
  -7   1   3         35.73         24.26         7.01 o                         
  -6   1   3        130.91        137.55         9.84 o                         
  -5   1   3        182.38        179.51         5.08 o                         
  -4   1   3        460.78        446.64         6.43 o                         
  -3   1   3          9.12         10.89         0.99 o                         
  -2   1   3         51.41         54.01         1.49 o                         
  -1   1   3         73.48         67.58         1.41 o                         
   0   1   3          0.16          0.05         0.44 o                         
   1   1   3         13.38         13.63         0.96 o                         
   2   1   3        618.04        635.19         5.03 o                         
   3   1   3       1597.97       1608.57        14.20 o                         
   4   1   3         47.47         52.96         2.76 o                         
   5   1   3        167.01        173.97         5.62 o                         
   6   1   3        402.03        408.25        10.71 o                         
   7   1   3        299.49        309.85        10.01 o                         
   8   1   3          0.06         -6.28         6.28 o                         
  -8   2   3          0.83          5.77         5.30 o                         
  -7   2   3         41.71         44.61         7.65 o                         
  -6   2   3         25.74         24.05         3.86 o                         
  -5   2   3        254.95        242.48         5.29 o                         
  -4   2   3       3278.64       3377.56        26.76 o                         
  -3   2   3        283.79        280.38         3.68 o                         
  -2   2   3        464.42        512.82         5.14 o                         
  -1   2   3       3189.50       3417.44        20.21 o                         
   0   2   3       3582.78       3593.85        21.16 o                         
   1   2   3         94.90         91.54         1.74 o                         
   2   2   3         75.20         81.40         3.14 o                         
   3   2   3       1433.09       1506.90        12.82 o                         
   4   2   3        109.87        100.18         3.41 o                         
   5   2   3          0.00          2.20         2.45 o                         
   6   2   3        134.98        146.99         6.30 o                         
   7   2   3         47.56         38.20         6.20 o                         
  -8   3   3        163.91        190.26        15.03 o                         
  -7   3   3        254.88        259.80        10.52 o                         
  -6   3   3         35.38         39.87         3.57 o                         
  -5   3   3         79.81         80.15         3.10 o                         
  -4   3   3        777.76        761.76         7.91 o                         
  -3   3   3         12.23         13.25         1.23 o                         
  -2   3   3          1.68          0.80         0.84 o                         
  -1   3   3          5.26          3.59         0.85 o                         
   0   3   3          7.76          6.65         0.87 o                         
   1   3   3        249.13        245.73         3.40 o                         
   2   3   3        251.23        251.57         3.81 o                         
   3   3   3        253.89        263.74         4.43 o                         
   4   3   3        356.09        358.28         5.69 o                         
   5   3   3        350.81        372.08         9.79 o                         
   6   3   3          0.89          2.58         3.52 o                         
   7   3   3         28.52         23.17         8.70 o                         
  -8   4   3         16.90          7.97         7.32 o                         
  -7   4   3        149.11        159.39         7.86 o                         
  -6   4   3        198.99        200.70         6.32 o                         
  -5   4   3          4.70          3.76         1.40 o                         
  -4   4   3        483.69        481.13         6.36 o                         
  -3   4   3         11.05         12.59         1.14 o                         
  -2   4   3       1970.35       1981.54        14.34 o                         
  -1   4   3         18.04         26.71         1.84 o                         
   0   4   3        169.99        169.55         2.68 o                         
   1   4   3       1291.52       1322.75        18.12 o                         
   2   4   3        235.22        238.82         3.80 o                         
   3   4   3          0.63         -0.70         1.53 o                         
   4   4   3        114.71        117.66         6.08 o                         
   5   4   3          0.75          1.98         2.78 o                         
   6   4   3         30.04         16.40         7.33 o                         
  -8   5   3         28.93         27.89         8.76 o                         
  -7   5   3         22.23         25.51         4.34 o                         
  -6   5   3        175.00        175.06         6.94 o                         
  -5   5   3         62.04         67.80         3.54 o                         
  -4   5   3          9.98          8.45         1.58 o                         
  -3   5   3          0.04          0.05         0.98 o                         
  -2   5   3         19.17         18.37         1.63 o                         
  -1   5   3         10.77         10.96         1.38 o                         
   0   5   3          5.39          5.34         1.20 o                         
   1   5   3        338.86        339.83         5.75 o                         
   2   5   3        429.19        432.01         6.67 o                         
   3   5   3        114.01        118.98         7.57 o                         
   4   5   3         19.88         15.70         3.30 o                         
   5   5   3         40.17         39.01         5.37 o                         
   6   5   3        134.18        130.33        15.17 o                         
  -8   6   3          0.60         -0.34         3.94 o                         
  -7   6   3         37.03         29.16         4.29 o                         
  -6   6   3        269.18        273.18         7.27 o                         
  -5   6   3         83.68         93.18         3.86 o                         
  -4   6   3         11.33         11.83         1.85 o                         
  -3   6   3        115.19        116.72         4.57 o                         
  -2   6   3         16.22         15.58         1.91 o                         
  -1   6   3        229.51        220.89         6.24 o                         
   0   6   3         41.52         48.59         3.69 o                         
   1   6   3        538.56        554.05         9.22 o                         
   2   6   3          0.69          1.06         1.64 o                         
   3   6   3         34.73         38.72         4.34 o                         
   4   6   3          3.53          1.19         3.27 o                         
   5   6   3          0.07          6.88         6.84 o                         
  -7   7   3         60.52         76.14         8.24 o                         
  -6   7   3         13.37         17.52         4.66 o                         
  -5   7   3         41.63         53.23         3.77 o                         
  -4   7   3          5.51          6.74         2.62 o                         
  -3   7   3          4.95          0.74         2.26 o                         
  -2   7   3          0.59          3.80         2.07 o                         
  -1   7   3         23.89         22.05         3.84 o                         
   0   7   3         42.60         37.89         3.05 o                         
   1   7   3         29.83         33.51         3.27 o                         
   2   7   3          0.02          0.26         2.49 o                         
   3   7   3        141.78        148.07         7.36 o                         
   4   7   3        216.13        239.57        17.52 o                         
  -6   8   3         26.73         27.79         4.52 o                         
  -5   8   3          5.64          9.73         2.85 o                         
  -4   8   3         43.02         56.00         7.86 o                         
  -3   8   3         94.68        106.87         6.01 o                         
  -2   8   3         30.71         30.51         3.49 o                         
  -1   8   3        104.69         95.37         7.60 o                         
   0   8   3         49.08         38.87         7.30 o                         
   1   8   3         75.63         71.84         5.33 o                         
   2   8   3        303.70        292.81         7.73 o                         
   3   8   3          0.43         11.00         6.29 o                         
  -5   9   3          1.42          5.15         3.54 o                         
  -4   9   3          1.91          0.57         3.23 o                         
  -3   9   3          1.17         -0.45         3.87 o                         
  -2   9   3          0.35          1.87         3.18 o                         
  -1   9   3          3.98          3.65         6.09 o                         
   0   9   3         13.49         11.96         4.24 o                         
   1   9   3        126.52        121.72         7.89 o                         
   2   9   3        140.72        160.31         8.81 o                         
  -3  10   3         41.59         20.94         8.98 o                         
  -2  10   3          6.01          8.87         9.47 o                         
  -1  10   3         41.77         37.65        10.78 o                         
   1 -10   4          2.43         -6.65         6.93 o                         
   2 -10   4         59.75         61.67         7.54 o                         
   3 -10   4         77.03         82.70         7.92 o                         
  -2  -9   4          0.64          5.18         4.73 o                         
  -1  -9   4          5.01          9.45         6.89 o                         
   0  -9   4         61.17         58.89        10.74 o                         
   1  -9   4         19.32         23.17         8.20 o                         
   2  -9   4          1.73          3.97         3.56 o                         
   3  -9   4          1.94          4.09         7.20 o                         
   4  -9   4         67.29         63.39        11.59 o                         
   5  -9   4         12.56         16.43         9.25 o                         
  -3  -8   4          1.01          2.56         4.25 o                         
  -2  -8   4        265.69        264.91        15.09 o                         
  -1  -8   4        324.78        330.98        11.11 o                         
   0  -8   4        358.94        392.51        14.43 o                         
   1  -8   4        106.95        115.72         5.69 o                         
   2  -8   4        161.33        161.93         6.95 o                         
   3  -8   4         14.32          9.55         3.39 o                         
   4  -8   4        167.51        166.99        34.16 o                         
   5  -8   4        107.33        113.78        10.70 o                         
   6  -8   4          0.20          4.22         4.94 o                         
  -4  -7   4         19.61         18.44         4.92 o                         
  -3  -7   4         44.32         37.01         4.49 o                         
  -2  -7   4        154.93        150.40         7.61 o                         
  -1  -7   4          9.18          4.29         2.98 o                         
   0  -7   4          5.30          5.24         3.30 o                         
   1  -7   4          0.21          0.13         1.95 o                         
   2  -7   4         63.35         62.59         5.25 o                         
   3  -7   4          5.47          0.81         2.06 o                         
   4  -7   4        156.75        161.52        11.46 o                         
   5  -7   4         64.74         67.37         8.40 o                         
   6  -7   4         44.04         46.20         7.52 o                         
   7  -7   4        131.16        136.55        15.59 o                         
  -5  -6   4         35.00         36.14         7.74 o                         
  -4  -6   4          3.41         -1.68         3.54 o                         
  -3  -6   4         51.82         52.43         4.77 o                         
  -2  -6   4        759.56        792.10        15.00 o                         
  -1  -6   4        378.37        385.49         9.84 o                         
   0  -6   4          1.54          3.11         2.70 o                         
   1  -6   4       1033.77       1051.97        12.63 o                         
   2  -6   4       1260.12       1288.75        15.33 o                         
   3  -6   4         99.73         94.21         4.47 o                         
   4  -6   4         89.87         86.89         4.61 o                         
   5  -6   4          2.01          0.14         2.23 o                         
   6  -6   4          6.05          4.27         2.95 o                         
   7  -6   4         13.40          9.80         5.33 o                         
  -6  -5   4         61.28         69.44        10.22 o                         
  -5  -5   4        137.98        166.23        12.72 o                         
  -4  -5   4        191.48        184.93        11.31 o                         
  -3  -5   4          0.56         -1.88         2.06 o                         
  -2  -5   4        124.07        125.01         5.56 o                         
  -1  -5   4         48.36         56.62         4.91 o                         
   0  -5   4         56.80         57.12         2.98 o                         
   1  -5   4          4.11          2.83         1.36 o                         
   2  -5   4         29.46         29.54         3.48 o                         
   3  -5   4         22.19         21.28         2.30 o                         
   4  -5   4         13.86          9.75         1.71 o                         
   5  -5   4        110.89        119.92         5.53 o                         
   6  -5   4          3.41          4.50         2.87 o                         
   7  -5   4        125.94        131.10         8.52 o                         
   8  -5   4         51.29         51.15        10.49 o                         
  -7  -4   4        133.69        147.07        14.65 o                         
  -6  -4   4         15.68         24.91         6.84 o                         
  -5  -4   4        191.40        182.68        12.01 o                         
  -4  -4   4         15.74         20.67         3.33 o                         
  -3  -4   4        448.19        456.38         9.90 o                         
  -2  -4   4         11.92         15.18         2.15 o                         
  -1  -4   4       1919.55       1928.08        24.41 o                         
   0  -4   4        969.20        917.33        14.54 o                         
   1  -4   4        104.27        116.91         3.36 o                         
   2  -4   4         33.68         32.66         2.16 o                         
   3  -4   4        292.07        331.99         4.94 o                         
   4  -4   4         50.01         43.65         2.34 o                         
   5  -4   4         60.40         66.28         3.98 o                         
   6  -4   4         15.25         10.82         3.22 o                         
   7  -4   4         25.50         28.73         4.91 o                         
   8  -4   4         13.84         18.07         8.21 o                         
  -7  -3   4        345.93        363.80        19.45 o                         
  -6  -3   4         87.60         92.42        11.92 o                         
  -5  -3   4         82.36         71.21         6.24 o                         
  -4  -3   4        204.05        208.36         4.92 o                         
  -3  -3   4        259.66        262.82         4.36 o                         
  -2  -3   4         35.43         40.70         1.90 o                         
  -1  -3   4         71.46         71.74         2.40 o                         
   0  -3   4          1.21         -0.42         0.60 o                         
   1  -3   4         15.27         14.27         1.27 o                         
   2  -3   4        172.50        166.43         3.16 o                         
   3  -3   4         16.36         21.38         1.48 o                         
   4  -3   4        231.14        221.16         4.04 o                         
   5  -3   4        140.45        140.81         4.57 o                         
   6  -3   4        251.63        266.13         8.08 o                         
   7  -3   4         19.21         23.35         6.63 o                         
   8  -3   4         24.63         34.93         9.51 o                         
  -7  -2   4         25.29         27.11         5.53 o                         
  -6  -2   4        119.75        101.39         7.58 o                         
  -5  -2   4        682.46        640.49        15.04 o                         
  -4  -2   4          9.75         12.72         1.59 o                         
  -3  -2   4       2571.19       2663.61        23.43 o                         
  -2  -2   4        234.55        236.68         3.17 o                         
  -1  -2   4        870.24        937.78        11.02 o                         
   0  -2   4        845.70        849.47         9.38 o                         
   1  -2   4       1401.07       1483.31        12.48 o                         
   2  -2   4       2601.48       2767.55        19.37 o                         
   3  -2   4        597.21        668.11         6.70 o                         
   4  -2   4         40.64         47.73         2.66 o                         
   5  -2   4          1.65          3.64         1.78 o                         
   6  -2   4         27.51         26.40         2.83 o                         
   7  -2   4         38.15         39.60         6.09 o                         
   8  -2   4         10.88          3.65         4.99 o                         
  -8  -1   4        104.91        110.65        13.71 o                         
  -7  -1   4        103.89        102.96        22.75 o                         
  -6  -1   4        527.13        484.20        14.15 o                         
  -5  -1   4        548.82        541.69        14.36 o                         
  -4  -1   4         21.22         20.49         3.01 o                         
  -3  -1   4        498.51        491.19         5.85 o                         
  -2  -1   4         38.61         44.87         2.47 o                         
  -1  -1   4          2.89          1.95         0.94 o                         
   0  -1   4         70.21         61.71         3.06 o                         
   1  -1   4         53.59         45.40         1.60 o                         
   2  -1   4       1545.33       1561.72        11.66 o                         
   3  -1   4        570.13        574.57         5.94 o                         
   4  -1   4        339.96        334.43         4.49 o                         
   5  -1   4        143.20        146.78         4.49 o                         
   6  -1   4        461.97        506.34        10.42 o                         
   7  -1   4        106.51        122.45         7.50 o                         
   8  -1   4        141.39        135.16         8.61 o                         
  -8   0   4         18.77         19.05         5.56 o                         
  -7   0   4          7.85         10.62         4.07 o                         
  -6   0   4        124.33         99.41         7.44 o                         
  -5   0   4        619.73        609.96        14.46 o                         
  -4   0   4          2.25          6.48         2.17 o                         
  -3   0   4        117.52        105.27         3.29 o                         
  -2   0   4          0.98          0.67         2.22 o                         
  -1   0   4       7178.24       6828.04        86.63 o                         
   0   0   4       2352.62       2361.99        19.49 o                         
   1   0   4          0.05          0.49         0.56 o                         
   2   0   4        368.30        338.75         3.34 o                         
   3   0   4        118.05        110.38         2.64 o                         
   4   0   4        639.34        629.04         6.23 o                         
   5   0   4        365.77        357.97         6.65 o                         
   6   0   4         33.55         24.41         3.88 o                         
   7   0   4          5.87          7.11         3.66 o                         
   8   0   4         10.82         18.04         5.81 o                         
  -8   1   4         98.96         92.79        10.03 o                         
  -7   1   4          8.23         10.22         9.98 o                         
  -6   1   4         46.60         39.24         5.13 o                         
  -5   1   4        327.19        309.81         7.39 o                         
  -4   1   4        169.48        160.97         3.76 o                         
  -3   1   4         67.89         72.67         2.92 o                         
  -2   1   4        172.64        173.63         3.24 o                         
  -1   1   4        157.28        156.18         9.90 o                         
   0   1   4          2.90          2.47         0.67 o                         
   1   1   4         51.09         50.18         1.50 o                         
   2   1   4         39.89         45.19         2.04 o                         
   3   1   4        363.85        352.04         3.98 o                         
   4   1   4        302.41        297.01         4.35 o                         
   5   1   4        200.86        186.49         8.24 o                         
   6   1   4         14.04         11.64         3.37 o                         
   7   1   4        417.23        470.11        17.67 o                         
  -8   2   4          0.79          0.69         4.14 o                         
  -7   2   4         68.19         63.84         7.12 o                         
  -6   2   4         35.25         30.26         5.80 o                         
  -5   2   4        118.82        105.22         3.31 o                         
  -4   2   4        212.36        185.01         3.37 o                         
  -3   2   4       2115.35       2157.86        17.61 o                         
  -2   2   4       1316.83       1344.40        11.55 o                         
  -1   2   4         84.12        108.21         1.91 o                         
   0   2   4       6882.31       6744.88        46.93 o                         
   1   2   4          4.20          8.58         1.11 o                         
   2   2   4        325.23        331.12         4.53 o                         
   3   2   4          6.15          2.31         1.15 o                         
   4   2   4        158.03        152.54         4.25 o                         
   5   2   4        546.27        542.66        10.64 o                         
   6   2   4          1.42          0.74         6.02 o                         
   7   2   4         53.61         70.56         6.05 o                         
  -8   3   4         56.77         53.76        15.64 o                         
  -7   3   4         30.08         27.10         6.93 o                         
  -6   3   4         25.88         29.26         3.82 o                         
  -5   3   4          0.20          1.85         1.20 o                         
  -4   3   4        177.03        166.41         4.82 o                         
  -3   3   4         33.12         29.58         1.71 o                         
  -2   3   4          2.64          3.09         0.74 o                         
  -1   3   4         20.99         24.41         1.16 o                         
   0   3   4         72.97         69.55         1.74 o                         
   1   3   4        131.19        115.16         3.22 o                         
   2   3   4        834.06        829.98         8.08 o                         
   3   3   4          2.23          1.04         1.49 o                         
   4   3   4         11.08          9.67         1.55 o                         
   5   3   4         65.31         83.45         5.91 o                         
   6   3   4        172.40        178.98        16.67 o                         
   7   3   4         44.06         45.64         9.99 o                         
  -8   4   4         13.89         11.34         7.99 o                         
  -7   4   4          2.76          4.92         2.91 o                         
  -6   4   4         17.75         21.49         3.53 o                         
  -5   4   4         70.91         82.06         4.40 o                         
  -4   4   4        117.93        121.50         3.49 o                         
  -3   4   4        732.27        716.47         6.72 o                         
  -2   4   4      13671.24      13774.75        78.35 o                         
  -1   4   4       3309.73       3420.81        28.14 o                         
   0   4   4         56.80         62.39         2.10 o                         
   1   4   4        235.48        261.49         4.40 o                         
   2   4   4        214.26        209.88         4.61 o                         
   3   4   4         20.97         21.71         2.63 o                         
   4   4   4        174.55        166.56         7.93 o                         
   5   4   4         12.03         10.52         4.23 o                         
   6   4   4         36.22         33.65         4.63 o                         
  -8   5   4          0.08          0.67         4.59 o                         
  -7   5   4          1.40         -2.77         3.15 o                         
  -6   5   4         49.94         56.18         4.48 o                         
  -5   5   4        158.26        160.89         5.03 o                         
  -4   5   4         14.06         15.24         1.85 o                         
  -3   5   4          1.41          2.24         1.15 o                         
  -2   5   4          9.35          8.02         1.36 o                         
  -1   5   4         19.26         20.42         1.67 o                         
   0   5   4         32.98         30.64         2.06 o                         
   1   5   4          4.76          4.51         1.45 o                         
   2   5   4        266.92        272.54         5.28 o                         
   3   5   4        121.78        119.71         7.85 o                         
   4   5   4         46.88         40.32         4.86 o                         
   5   5   4          0.31          1.15         3.26 o                         
   6   5   4         20.15         17.58         8.77 o                         
  -8   6   4         95.63         80.58        11.57 o                         
  -7   6   4          0.23         -0.53         3.65 o                         
  -6   6   4         32.56         31.47         3.81 o                         
  -5   6   4        101.97        109.79         4.78 o                         
  -4   6   4        374.99        360.22         6.02 o                         
  -3   6   4         32.23         37.98         3.02 o                         
  -2   6   4       3728.90       3710.82        46.64 o                         
  -1   6   4        484.10        484.38         6.73 o                         
   0   6   4        981.12        988.60        11.72 o                         
   1   6   4         71.91         69.82         3.95 o                         
   2   6   4          5.57          3.17         1.99 o                         
   3   6   4          8.27          7.69         4.74 o                         
   4   6   4         31.53         30.09         4.42 o                         
   5   6   4          0.47          0.46         6.68 o                         
  -7   7   4         20.58         15.36         5.57 o                         
  -6   7   4          0.57         -0.07         3.23 o                         
  -5   7   4         19.33         22.04         3.20 o                         
  -4   7   4         16.90         22.82         3.32 o                         
  -3   7   4         36.56         39.16         4.28 o                         
  -2   7   4          0.18          2.70         2.11 o                         
  -1   7   4         32.24         29.16         3.12 o                         
   0   7   4        209.52        203.06         5.22 o                         
   1   7   4        112.24        125.14         5.18 o                         
   2   7   4          4.21          1.75         2.55 o                         
   3   7   4         13.26         14.74         4.02 o                         
   4   7   4         59.50         62.28         7.48 o                         
  -6   8   4          0.73          2.88         3.47 o                         
  -5   8   4          0.00         -0.46         2.56 o                         
  -4   8   4        331.93        328.00         9.25 o                         
  -3   8   4         11.40         16.43         3.33 o                         
  -2   8   4         55.46         56.45         4.65 o                         
  -1   8   4         40.50         37.65         3.95 o                         
   0   8   4        285.55        285.34        12.71 o                         
   1   8   4          9.85         12.93         3.50 o                         
   2   8   4          6.39          0.74         3.57 o                         
   3   8   4         57.22         68.55         6.91 o                         
  -5   9   4          6.91         12.19         3.74 o                         
  -4   9   4          1.58          0.22         3.20 o                         
  -3   9   4         10.47         10.74         3.45 o                         
  -2   9   4         12.77         17.69         4.54 o                         
  -1   9   4          0.14         -0.75         5.73 o                         
   0   9   4          0.23          2.09         6.10 o                         
   1   9   4         22.04         30.38         6.86 o                         
  -3  10   4          0.36          4.11         4.17 o                         
  -2  10   4         44.32         36.35        11.06 o                         
  -1  10   4         16.47         20.00         8.58 o                         
   1 -10   5        119.04        156.04        17.77 o                         
   2 -10   5          9.94         19.27         5.55 o                         
  -2  -9   5          0.39         -0.51         4.48 o                         
  -1  -9   5          0.22         -4.56         6.35 o                         
   0  -9   5         22.39         24.69         8.65 o                         
   1  -9   5          4.44         -0.01         6.14 o                         
   2  -9   5         13.94         14.15         5.97 o                         
   3  -9   5          0.57          3.40         3.62 o                         
   4  -9   5         21.46         11.66         4.82 o                         
   5  -9   5          2.48         -4.10         6.90 o                         
  -3  -8   5         93.42         82.62         8.26 o                         
  -2  -8   5        107.13        117.87         7.67 o                         
  -1  -8   5       1125.01       1123.13        21.24 o                         
   0  -8   5         63.85         60.72        10.28 o                         
   1  -8   5         19.04         25.58         5.42 o                         
   2  -8   5        292.90        292.48         8.23 o                         
   3  -8   5         80.90         78.91         6.50 o                         
   4  -8   5         17.63         11.87         4.06 o                         
   5  -8   5         27.69         22.63         4.84 o                         
   6  -8   5         33.41         26.25         6.34 o                         
  -4  -7   5          4.11          6.28         4.52 o                         
  -3  -7   5         23.69         21.37         4.03 o                         
  -2  -7   5         69.42         77.37         6.11 o                         
  -1  -7   5         78.74         95.71         6.52 o                         
   0  -7   5          5.25          4.11         3.16 o                         
   1  -7   5         10.34         10.08         2.34 o                         
   2  -7   5          9.35          6.89         2.60 o                         
   3  -7   5         38.81         40.76         4.71 o                         
   4  -7   5         30.73         31.83         4.41 o                         
   5  -7   5         73.60         78.18         7.72 o                         
   6  -7   5        152.80        151.25        10.07 o                         
   7  -7   5          1.69         -3.96         6.35 o                         
  -5  -6   5         17.87         13.79         6.23 o                         
  -4  -6   5          0.02          0.98         2.74 o                         
  -3  -6   5          0.53          1.19         2.61 o                         
  -2  -6   5       1450.47       1470.31        22.64 o                         
  -1  -6   5       1707.18       1679.53        28.84 o                         
   0  -6   5       1114.73       1127.67        22.55 o                         
   1  -6   5        744.90        783.96        11.60 o                         
   2  -6   5         47.97         48.94         3.65 o                         
   3  -6   5        201.10        194.82         5.44 o                         
   4  -6   5        193.64        189.20         6.44 o                         
   5  -6   5        118.72        118.32         5.87 o                         
   6  -6   5         64.39         66.14         5.68 o                         
   7  -6   5         15.45         17.00         4.59 o                         
  -6  -5   5          7.74          4.45         5.81 o                         
  -5  -5   5        199.22        185.32        12.75 o                         
  -4  -5   5        244.66        236.97         7.31 o                         
  -3  -5   5         74.37         78.74         5.06 o                         
  -2  -5   5         32.74         34.51         3.48 o                         
  -1  -5   5         11.23         11.10         2.41 o                         
   0  -5   5          0.00         -1.79         1.96 o                         
   1  -5   5        158.34        157.69         3.87 o                         
   2  -5   5         58.33         57.28         3.08 o                         
   3  -5   5         86.61         91.61         3.97 o                         
   4  -5   5        343.11        328.74         5.80 o                         
   5  -5   5         32.24         39.50         3.63 o                         
   6  -5   5         33.78         34.22         4.39 o                         
   7  -5   5         21.70         15.01         4.10 o                         
   8  -5   5        172.48        154.13        15.79 o                         
  -7  -4   5         93.44        102.14        12.54 o                         
  -6  -4   5          0.85         -0.77         4.15 o                         
  -5  -4   5        107.40         80.85         9.04 o                         
  -4  -4   5        974.90        950.62        17.14 o                         
  -3  -4   5        135.52        128.25         3.59 o                         
  -2  -4   5        138.91        138.38         4.41 o                         
  -1  -4   5         83.73         98.30         3.96 o                         
   0  -4   5       3149.23       3152.46       141.28 o                         
   1  -4   5       1594.02       1513.64        16.79 o                         
   2  -4   5        366.08        359.25         5.98 o                         
   3  -4   5         50.07         58.97         3.61 o                         
   4  -4   5        294.88        278.86         5.45 o                         
   5  -4   5         28.95         39.18         3.34 o                         
   6  -4   5         70.55         74.24         5.55 o                         
   7  -4   5         25.37         43.33        13.14 o                         
   8  -4   5          0.06         -6.75         6.75 o                         
  -7  -3   5         97.91         84.02        10.89 o                         
  -6  -3   5        119.48        113.29         8.01 o                         
  -5  -3   5         45.67         50.85         4.89 o                         
  -4  -3   5        243.91        235.21         5.30 o                         
  -3  -3   5        241.70        232.86         4.11 o                         
  -2  -3   5        115.34        111.99         2.67 o                         
  -1  -3   5         67.12         67.50         2.31 o                         
   0  -3   5         27.27         33.65         1.99 o                         
   1  -3   5         26.23         22.27         2.06 o                         
   2  -3   5        267.94        263.79         4.02 o                         
   3  -3   5        158.57        162.19         3.24 o                         
   4  -3   5        266.48        258.09         4.41 o                         
   5  -3   5         14.97         15.78         2.32 o                         
   6  -3   5         33.50         38.73         4.28 o                         
   7  -3   5        185.31        191.22         9.03 o                         
   8  -3   5         38.08         45.22        10.26 o                         
  -7  -2   5          0.15         -2.39         3.51 o                         
  -6  -2   5         22.17         32.57         8.72 o                         
  -5  -2   5          3.93          3.26         2.65 o                         
  -4  -2   5        817.98        797.81        10.36 o                         
  -3  -2   5         10.29         13.53         1.29 o                         
  -2  -2   5        567.86        544.70         7.98 o                         
  -1  -2   5       1260.43       1250.17        16.39 o                         
   0  -2   5        559.76        591.03         8.07 o                         
   1  -2   5         38.89         25.18         1.41 o                         
   2  -2   5        758.69        786.61         8.96 o                         
   3  -2   5       2040.22       2084.58        32.25 o                         
   4  -2   5        164.16        163.77         5.40 o                         
   5  -2   5        204.62        211.42         4.07 o                         
   6  -2   5         13.54         17.37         5.58 o                         
   7  -2   5          5.00         -4.77         5.16 o                         
   8  -2   5          1.31          5.84         7.71 o                         
  -8  -1   5         90.43         92.22        15.12 o                         
  -7  -1   5          3.16          2.26         3.98 o                         
  -6  -1   5        181.47        186.56         9.07 o                         
  -5  -1   5        328.66        324.18        10.15 o                         
  -4  -1   5          3.93          5.72         1.71 o                         
  -3  -1   5         44.01         47.52         1.85 o                         
  -2  -1   5          0.22         -1.04         1.04 o                         
  -1  -1   5         36.37         38.84         3.65 o                         
   0  -1   5         13.46         14.68         2.84 o                         
   1  -1   5        214.23        215.59         2.98 o                         
   2  -1   5       1504.38       1570.64        11.30 o                         
   3  -1   5       2138.21       2193.14        15.31 o                         
   4  -1   5        387.36        393.92         5.24 o                         
   5  -1   5        878.11        867.59        10.09 o                         
   6  -1   5        353.90        358.97         7.39 o                         
   7  -1   5        394.68        418.86        16.34 o                         
   8  -1   5         49.72         52.47         7.85 o                         
  -8   0   5          3.88          9.79         4.75 o                         
  -7   0   5        106.47        101.72         9.28 o                         
  -6   0   5        231.55        237.66         9.84 o                         
  -5   0   5        456.39        409.21        11.39 o                         
  -4   0   5         12.29          6.72         2.17 o                         
  -3   0   5        515.49        527.25         8.14 o                         
  -2   0   5         11.25         14.79         3.74 o                         
  -1   0   5       2755.15       2685.36        29.84 o                         
   0   0   5         49.93         42.72         1.73 o                         
   1   0   5        991.23        973.69         8.59 o                         
   2   0   5       2487.86       2683.10        18.55 o                         
   3   0   5       1659.07       1748.14        14.86 o                         
   4   0   5       1676.09       1648.03        14.67 o                         
   5   0   5        975.68        954.69        15.01 o                         
   6   0   5         46.47         50.85         4.46 o                         
   7   0   5         10.95          8.94         3.88 o                         
   8   0   5         31.09         38.47         5.83 o                         
  -8   1   5        212.18        190.43        28.18 o                         
  -7   1   5        345.97        327.57        13.40 o                         
  -6   1   5          2.37          0.63         2.98 o                         
  -5   1   5        101.55         96.93         6.02 o                         
  -4   1   5        147.23        134.35         4.09 o                         
  -3   1   5        115.09        106.63         3.47 o                         
  -2   1   5         49.25         47.49         2.15 o                         
  -1   1   5         16.47         15.33         1.32 o                         
   0   1   5        225.79        226.17         2.64 o                         
   1   1   5        398.77        392.86         4.10 o                         
   2   1   5         44.52         50.43         2.09 o                         
   3   1   5        312.33        321.96         4.42 o                         
   4   1   5       2442.56       2352.32        18.97 o                         
   5   1   5       1285.48       1269.30        15.01 o                         
   6   1   5         31.74         43.20         4.97 o                         
   7   1   5          4.24          5.34         3.88 o                         
  -8   2   5         30.03         24.89         5.99 o                         
  -7   2   5        158.54        161.30         9.78 o                         
  -6   2   5          3.03          0.61         2.56 o                         
  -5   2   5          4.39          4.63         1.43 o                         
  -4   2   5        441.79        490.63         7.03 o                         
  -3   2   5        440.65        423.12         4.72 o                         
  -2   2   5        699.97        795.89         7.14 o                         
  -1   2   5        222.20        221.56         3.03 o                         
   0   2   5        378.84        415.18         4.46 o                         
   1   2   5        347.64        339.83         4.40 o                         
   2   2   5         27.28         29.65         1.71 o                         
   3   2   5         21.93         25.48         1.90 o                         
   4   2   5       2027.03       2046.46        18.77 o                         
   5   2   5         99.79         90.34         7.98 o                         
   6   2   5          4.79          5.57         3.52 o                         
   7   2   5          0.05         -3.75         3.75 o                         
  -8   3   5         46.11         59.00         7.98 o                         
  -7   3   5         94.99        103.57        10.38 o                         
  -6   3   5         96.89        101.95        10.02 o                         
  -5   3   5        169.66        171.04         4.17 o                         
  -4   3   5          2.20          3.33         1.15 o                         
  -3   3   5          0.33         -0.27         1.01 o                         
  -2   3   5         27.77         30.50         1.57 o                         
  -1   3   5         26.83         25.76         1.26 o                         
   0   3   5         12.28         14.92         1.36 o                         
   1   3   5        309.48        291.45         3.79 o                         
   2   3   5       1153.34       1138.10        10.32 o                         
   3   3   5        121.36        121.74         3.51 o                         
   4   3   5        449.50        463.65         8.36 o                         
   5   3   5        328.27        326.61         9.92 o                         
   6   3   5        392.10        435.83        12.17 o                         
   7   3   5          9.56          7.14         4.44 o                         
  -8   4   5          4.06          2.05         4.89 o                         
  -7   4   5         12.21          7.04         5.47 o                         
  -6   4   5        136.85        127.05         6.16 o                         
  -5   4   5       1217.39       1209.70        15.82 o                         
  -4   4   5        327.73        352.56        11.15 o                         
  -3   4   5         66.03         83.58         3.14 o                         
  -2   4   5       1900.60       2026.59        16.47 o                         
  -1   4   5       1638.32       1636.86        12.28 o                         
   0   4   5        109.74        110.52         2.42 o                         
   1   4   5         69.45         62.10         2.78 o                         
   2   4   5        743.33        765.80        10.19 o                         
   3   4   5         81.85         73.42         4.32 o                         
   4   4   5         34.58         34.32         4.32 o                         
   5   4   5         84.50         83.47         6.17 o                         
   6   4   5         19.81          9.49         6.25 o                         
  -8   5   5        110.85        112.35        10.86 o                         
  -7   5   5         10.40         10.34         3.91 o                         
  -6   5   5         21.94         21.51         4.68 o                         
  -5   5   5        352.16        344.80        12.82 o                         
  -4   5   5         23.41         20.88         2.12 o                         
  -3   5   5          1.23          1.28         1.36 o                         
  -2   5   5          6.40          5.87         1.24 o                         
  -1   5   5         32.73         33.64         1.95 o                         
   0   5   5         44.36         40.85         2.80 o                         
   1   5   5         89.07         86.81         4.11 o                         
   2   5   5        191.39        188.68         4.23 o                         
   3   5   5        224.47        231.43         6.95 o                         
   4   5   5        189.22        194.36         8.13 o                         
   5   5   5          0.06          1.00         3.45 o                         
   6   5   5          4.22          4.88         4.72 o                         
  -7   6   5         44.56         38.04         5.25 o                         
  -6   6   5          2.50          2.35         2.88 o                         
  -5   6   5        328.74        315.06         7.45 o                         
  -4   6   5          4.95          6.76         1.64 o                         
  -3   6   5       1188.38       1183.92        13.61 o                         
  -2   6   5         69.52         75.93         3.70 o                         
  -1   6   5        242.39        250.08         4.87 o                         
   0   6   5        306.82        307.19         6.01 o                         
   1   6   5        115.84        118.41         4.21 o                         
   2   6   5          1.31         -1.54         2.03 o                         
   3   6   5         43.41         33.86         4.50 o                         
   4   6   5          0.00          0.08         3.36 o                         
   5   6   5         46.91         38.95         5.40 o                         
  -7   7   5         35.75         29.41         5.77 o                         
  -6   7   5         20.29         19.11         4.91 o                         
  -5   7   5          7.75          5.48         3.03 o                         
  -4   7   5          0.26          1.61         2.36 o                         
  -3   7   5         11.59         13.34         2.83 o                         
  -2   7   5          2.58          1.44         1.72 o                         
  -1   7   5          3.21          6.07         2.28 o                         
   0   7   5        130.27        122.21         5.48 o                         
   1   7   5        273.56        280.50         7.36 o                         
   2   7   5         62.99         52.82         5.25 o                         
   3   7   5         23.23         10.60         3.96 o                         
   4   7   5         39.16         38.22         6.50 o                         
  -6   8   5         47.51         47.53        11.41 o                         
  -5   8   5          2.50          3.49         3.25 o                         
  -4   8   5         41.71         32.98         4.20 o                         
  -3   8   5        134.84        143.93         8.91 o                         
  -2   8   5         48.91         54.62         4.61 o                         
  -1   8   5          0.40          0.92         2.41 o                         
   0   8   5        234.12        248.20        11.91 o                         
   1   8   5          7.69         13.19         5.02 o                         
   2   8   5          9.26         10.02         4.90 o                         
   3   8   5          0.05         -0.50         3.88 o                         
  -5   9   5          4.52          0.33         3.87 o                         
  -4   9   5          2.10          1.35         3.83 o                         
  -3   9   5          0.01         -3.09         3.09 o                         
  -2   9   5          6.78          5.93         4.08 o                         
  -1   9   5         19.82         25.62         8.88 o                         
   0   9   5          4.00         -2.84         6.35 o                         
   1   9   5          1.00          4.80         7.07 o                         
  -2  10   5         31.98         46.12        11.29 o                         
   2 -10   6         33.87         29.12        10.13 o                         
  -2  -9   6         19.20         16.60         6.08 o                         
  -1  -9   6          7.85         19.55        14.17 o                         
   0  -9   6          2.95         -0.91         6.37 o                         
   1  -9   6          1.45          0.21         6.05 o                         
   2  -9   6          0.41          1.29         5.69 o                         
   3  -9   6         35.90         41.21         5.38 o                         
   4  -9   6         85.74         67.58        10.56 o                         
   5  -9   6        225.08        245.47        22.44 o                         
  -3  -8   6          7.92         11.10         4.81 o                         
  -2  -8   6        113.42        120.97         8.80 o                         
  -1  -8   6          0.07         -3.06         3.06 o                         
   0  -8   6          1.21          2.61         3.70 o                         
   1  -8   6        220.02        203.86        10.70 o                         
   2  -8   6        113.85        129.04        10.19 o                         
   3  -8   6        426.96        423.44        10.27 o                         
   4  -8   6         29.18         18.27         3.98 o                         
   5  -8   6         39.36         42.49        13.43 o                         
   6  -8   6         58.52         59.19         7.95 o                         
  -4  -7   6        188.32        192.74        10.81 o                         
  -3  -7   6          0.53          0.94         4.40 o                         
  -2  -7   6          5.99          7.32         3.24 o                         
  -1  -7   6         97.90        107.88         6.91 o                         
   0  -7   6         53.02         66.27        12.46 o                         
   1  -7   6          0.15          2.93         3.09 o                         
   2  -7   6          5.86          7.25         2.48 o                         
   3  -7   6        183.22        184.74         6.66 o                         
   4  -7   6          9.47         12.48         3.17 o                         
   5  -7   6          0.06          0.17         3.30 o                         
   6  -7   6         15.92         16.66         5.37 o                         
   7  -7   6         82.16         92.48         9.06 o                         
  -5  -6   6        129.78        150.94        13.33 o                         
  -4  -6   6         25.50         30.50         3.96 o                         
  -3  -6   6        181.84        171.81         7.19 o                         
  -2  -6   6       1109.50       1103.66        19.09 o                         
  -1  -6   6        543.61        572.83        12.36 o                         
   0  -6   6         87.65         90.55         6.65 o                         
   1  -6   6        134.16        142.36         5.71 o                         
   2  -6   6         83.19         85.42         3.89 o                         
   3  -6   6        364.45        361.32         7.23 o                         
   4  -6   6        167.01        162.04         5.64 o                         
   5  -6   6          1.54          4.63         2.60 o                         
   6  -6   6         19.77         13.72         3.94 o                         
   7  -6   6         18.62         20.05         4.56 o                         
  -6  -5   6         76.72         76.65        10.55 o                         
  -5  -5   6         45.62         54.92         8.01 o                         
  -4  -5   6         73.92         71.29         4.31 o                         
  -3  -5   6        185.83        196.05         5.93 o                         
  -2  -5   6         12.68         16.59         3.65 o                         
  -1  -5   6          3.51          3.24         1.93 o                         
   0  -5   6          0.01          2.72         3.58 o                         
   1  -5   6        111.78        103.54         3.63 o                         
   2  -5   6         23.02         25.28         2.20 o                         
   3  -5   6        240.57        236.07         5.55 o                         
   4  -5   6        188.04        179.95         4.46 o                         
   5  -5   6        139.15        152.30         6.15 o                         
   6  -5   6        288.63        289.27         9.35 o                         
   7  -5   6          4.86          1.66         3.52 o                         
  -7  -4   6          1.59          0.40         5.90 o                         
  -6  -4   6         85.16         90.04        10.12 o                         
  -5  -4   6          4.49          6.92         3.15 o                         
  -4  -4   6        171.25        153.76         4.82 o                         
  -3  -4   6       1475.49       1504.11        16.26 o                         
  -2  -4   6       1024.57        974.50        12.51 o                         
  -1  -4   6         10.20          8.22         1.56 o                         
   0  -4   6       1119.01       1171.62        20.23 o                         
   1  -4   6       2636.65       2750.44        37.27 o                         
   2  -4   6        207.21        196.06         4.29 o                         
   3  -4   6        156.96        173.32         4.24 o                         
   4  -4   6          2.95          4.68         1.63 o                         
   5  -4   6         24.03         25.35         2.98 o                         
   6  -4   6         53.19         53.71         5.05 o                         
   7  -4   6          0.58         -3.18         3.18 o                         
   8  -4   6         22.55         13.47         8.11 o                         
  -7  -3   6         53.50         39.69         8.11 o                         
  -6  -3   6        197.83        190.13         9.36 o                         
  -5  -3   6        184.01        188.34         8.24 o                         
  -4  -3   6          8.58          8.40         2.24 o                         
  -3  -3   6        282.84        276.37         4.95 o                         
  -2  -3   6         74.84         77.29         3.57 o                         
  -1  -3   6         99.87         95.94         4.41 o                         
   0  -3   6         20.66         24.57         1.79 o                         
   1  -3   6         47.04         52.20         2.49 o                         
   2  -3   6         56.58         50.81         3.02 o                         
   3  -3   6          2.75          0.88         1.12 o                         
   4  -3   6        188.70        197.23         4.21 o                         
   5  -3   6         33.08         31.09         3.00 o                         
   6  -3   6        236.52        231.14         8.09 o                         
   7  -3   6         76.98         84.14         7.08 o                         
   8  -3   6         50.62         75.27        12.76 o                         
  -7  -2   6         15.53         19.57         5.02 o                         
  -6  -2   6        136.98        138.59         8.30 o                         
  -5  -2   6         31.35         40.84         4.86 o                         
  -4  -2   6        554.45        547.49         8.18 o                         
  -3  -2   6         72.64         73.53         3.61 o                         
  -2  -2   6       1578.72       1633.01        18.17 o                         
  -1  -2   6       1868.21       1884.46        20.10 o                         
   0  -2   6        348.24        385.41         5.91 o                         
   1  -2   6        376.40        388.48         4.95 o                         
   2  -2   6        808.61        917.70        11.57 o                         
   3  -2   6          8.96          3.07         1.09 o                         
   4  -2   6        222.49        224.47         4.09 o                         
   5  -2   6          4.20          3.54         1.46 o                         
   6  -2   6         49.48         59.15         4.87 o                         
   7  -2   6         45.42         41.36         9.34 o                         
   8  -2   6         28.29         20.85         8.71 o                         
  -8  -1   6        287.50        310.90        28.28 o                         
  -7  -1   6         34.21         17.93         4.62 o                         
  -6  -1   6         71.58         58.88         8.37 o                         
  -5  -1   6        171.59        188.40        14.64 o                         
  -4  -1   6        245.12        233.29         7.26 o                         
  -3  -1   6          5.65          6.16         1.58 o                         
  -2  -1   6         65.06         65.52         2.86 o                         
  -1  -1   6         83.53         92.90         3.41 o                         
   0  -1   6          5.62          4.38         2.28 o                         
   1  -1   6        211.72        216.07         3.39 o                         
   2  -1   6         99.25        117.34         2.65 o                         
   3  -1   6        421.94        382.18         4.67 o                         
   4  -1   6        225.12        227.19         3.56 o                         
   5  -1   6        140.95        145.97         3.99 o                         
   6  -1   6          2.33          9.92         3.02 o                         
   7  -1   6         73.08         99.06        12.60 o                         
   8  -1   6         72.67         64.11        11.96 o                         
  -8   0   6         47.51         50.65         7.34 o                         
  -7   0   6         66.50         58.40         8.42 o                         
  -6   0   6        692.94        653.87        16.63 o                         
  -5   0   6         27.34         32.88         4.02 o                         
  -4   0   6       2044.74       2096.18        50.06 o                         
  -3   0   6        233.98        255.01        11.89 o                         
  -2   0   6        800.74        882.64        15.62 o                         
  -1   0   6       1004.22       1027.60        13.61 o                         
   0   0   6       2115.29       2241.38        19.22 o                         
   1   0   6       2124.72       2259.60        17.91 o                         
   2   0   6       2189.02       2476.41        17.52 o                         
   3   0   6          6.19          6.33         1.37 o                         
   4   0   6         44.50         46.63         2.54 o                         
   5   0   6          4.42          4.56         1.50 o                         
   6   0   6         17.22         19.99         3.81 o                         
   7   0   6         16.13         12.71         7.94 o                         
   8   0   6          0.53          7.94         6.35 o                         
  -8   1   6        100.73        108.75         9.41 o                         
  -7   1   6        324.82        311.95        12.44 o                         
  -6   1   6        476.12        481.42        13.99 o                         
  -5   1   6          9.48          8.25         2.83 o                         
  -4   1   6        366.00        364.08         7.23 o                         
  -3   1   6         31.93         34.67         4.65 o                         
  -2   1   6          6.80          5.82         1.17 o                         
  -1   1   6          0.98         -0.86         0.86 o                         
   0   1   6         10.84         10.15         0.81 o                         
   1   1   6       1045.26       1061.07         9.11 o                         
   2   1   6        872.89        904.11         8.60 o                         
   3   1   6        240.65        238.14         4.04 o                         
   4   1   6          3.14          3.27         1.45 o                         
   5   1   6        529.19        550.29         9.05 o                         
   6   1   6        111.26        103.33         7.07 o                         
   7   1   6        148.02        147.69         8.72 o                         
  -8   2   6         12.74          8.98         4.51 o                         
  -7   2   6         81.61         72.54         9.25 o                         
  -6   2   6        499.40        463.19        14.38 o                         
  -5   2   6          8.11         13.64         2.60 o                         
  -4   2   6        281.37        287.16         4.72 o                         
  -3   2   6          4.61          2.02         1.09 o                         
  -2   2   6       3191.13       3164.83        24.78 o                         
  -1   2   6        757.16        731.16         6.73 o                         
   0   2   6         21.07         22.34         1.32 o                         
   1   2   6        610.08        611.88         5.72 o                         
   2   2   6         60.48         55.07         2.23 o                         
   3   2   6        737.89        739.36         8.34 o                         
   4   2   6         47.05         42.61         2.44 o                         
   5   2   6         11.87         11.00         2.95 o                         
   6   2   6         30.68         25.40         4.49 o                         
   7   2   6         11.52         11.12         4.74 o                         
  -8   3   6          4.15         11.24         5.03 o                         
  -7   3   6         45.98         33.69         5.92 o                         
  -6   3   6        197.86        184.08         9.05 o                         
  -5   3   6         57.64         55.49         4.04 o                         
  -4   3   6          8.37          8.63         1.30 o                         
  -3   3   6         44.94         49.44         2.13 o                         
  -2   3   6        100.85        104.33         2.48 o                         
  -1   3   6         42.42         41.47         1.78 o                         
   0   3   6         44.19         39.93         2.06 o                         
   1   3   6         49.13         49.11         2.13 o                         
   2   3   6        325.61        299.74         4.62 o                         
   3   3   6        634.17        635.95         8.38 o                         
   4   3   6         81.43         71.44         3.39 o                         
   5   3   6          0.30          1.97         3.01 o                         
   6   3   6        337.68        388.11        23.29 o                         
   7   3   6        281.67        330.12        11.69 o                         
  -8   4   6         26.99         19.01         5.87 o                         
  -7   4   6         23.99         19.31         5.34 o                         
  -6   4   6         84.97         76.04         8.40 o                         
  -5   4   6         20.32         19.22         2.48 o                         
  -4   4   6        844.47        829.96        12.02 o                         
  -3   4   6        201.99        196.76         6.93 o                         
  -2   4   6        101.42         93.43         2.55 o                         
  -1   4   6       1772.58       1674.65        14.34 o                         
   0   4   6         79.75         81.68         2.43 o                         
   1   4   6         71.75         69.10         2.84 o                         
   2   4   6          0.78          1.47         1.46 o                         
   3   4   6          0.03         -0.26         1.75 o                         
   4   4   6        408.31        423.63         9.76 o                         
   5   4   6          2.71          3.77         3.72 o                         
   6   4   6         51.18         58.51         6.24 o                         
  -8   5   6          9.82          4.81         7.67 o                         
  -7   5   6          5.13          1.91        11.25 o                         
  -6   5   6          0.01          2.07         2.81 o                         
  -5   5   6         54.01         50.31         3.86 o                         
  -4   5   6         36.07         36.32         2.86 o                         
  -3   5   6          1.63          0.72         1.06 o                         
  -2   5   6          1.74          1.50         0.99 o                         
  -1   5   6         35.08         34.38         1.98 o                         
   0   5   6         75.88         70.63         2.88 o                         
   1   5   6        394.94        386.43         7.09 o                         
   2   5   6          8.17          3.44         1.79 o                         
   3   5   6          2.33         -0.27         2.29 o                         
   4   5   6         16.38         19.42         4.11 o                         
   5   5   6        173.41        174.43        10.40 o                         
  -7   6   6          2.65          6.95         3.54 o                         
  -6   6   6         64.20         60.02         5.69 o                         
  -5   6   6         25.87         28.89         3.54 o                         
  -4   6   6        354.79        361.72         6.96 o                         
  -3   6   6       2732.70       2717.39        23.21 o                         
  -2   6   6       1623.86       1616.89        15.53 o                         
  -1   6   6         46.02         48.02         3.10 o                         
   0   6   6         58.61         58.78         3.94 o                         
   1   6   6        121.82        122.23         4.99 o                         
   2   6   6         12.72         13.43         2.33 o                         
   3   6   6        146.32        136.83         7.71 o                         
   4   6   6         12.77         11.01         4.96 o                         
   5   6   6         28.17         21.13         5.44 o                         
  -7   7   6          7.00          4.96         3.90 o                         
  -6   7   6         65.41         63.69         5.33 o                         
  -5   7   6          8.01          8.79         3.58 o                         
  -4   7   6          0.72         -0.10         1.66 o                         
  -3   7   6          6.94          8.37         2.21 o                         
  -2   7   6         19.36         15.80         2.42 o                         
  -1   7   6          2.42          4.52         2.26 o                         
   0   7   6          0.50          1.23         2.02 o                         
   1   7   6        170.62        170.70         9.14 o                         
   2   7   6         79.88        100.67        12.46 o                         
   3   7   6         40.93         36.21         5.04 o                         
   4   7   6          5.95          8.58         4.37 o                         
  -6   8   6         80.22         74.49         7.01 o                         
  -5   8   6         74.44         79.83         6.90 o                         
  -4   8   6          1.33          1.93         2.78 o                         
  -3   8   6       1573.28       1518.09        19.98 o                         
  -2   8   6        339.44        362.45         9.28 o                         
  -1   8   6        369.47        381.15         9.43 o                         
   0   8   6         50.60         53.48         8.84 o                         
   1   8   6         12.81          5.87         6.62 o                         
   2   8   6          0.81         13.28         6.97 o                         
   3   8   6          8.45          7.40         4.83 o                         
  -5   9   6          7.24         11.40         4.18 o                         
  -4   9   6         14.32          6.55         4.77 o                         
  -3   9   6          0.11         -0.28         3.29 o                         
  -2   9   6         11.25         17.84         3.97 o                         
  -1   9   6         77.27         77.54         7.23 o                         
   0   9   6         43.56         40.34        10.43 o                         
   1   9   6          0.72          1.68         6.91 o                         
  -1  -9   7         13.09         13.70         5.31 o                         
   0  -9   7          4.23          6.36         5.94 o                         
   1  -9   7          0.03         -3.57         5.71 o                         
   2  -9   7         58.91         54.77        10.42 o                         
   3  -9   7         66.84         78.71         6.37 o                         
   4  -9   7          3.28          4.30         4.91 o                         
  -3  -8   7          0.00          1.12         4.54 o                         
  -2  -8   7        172.78        173.60         9.03 o                         
  -1  -8   7         33.76         37.70         9.03 o                         
   0  -8   7        365.04        363.11        13.84 o                         
   1  -8   7          6.22          7.49         5.76 o                         
   2  -8   7         26.09         19.05         4.84 o                         
   3  -8   7        431.74        452.72        12.47 o                         
   4  -8   7          6.48         12.41         5.12 o                         
   5  -8   7         31.41         35.19         6.07 o                         
   6  -8   7         36.34         29.75         6.77 o                         
  -4  -7   7        192.49        200.62        10.94 o                         
  -3  -7   7          3.61         -3.22         3.22 o                         
  -2  -7   7          0.97          0.41         2.67 o                         
  -1  -7   7         28.71         31.72         4.22 o                         
   0  -7   7         12.45         19.07         4.09 o                         
   1  -7   7         18.91         14.55         5.05 o                         
   2  -7   7          6.06          4.74         2.42 o                         
   3  -7   7         55.01         55.16         4.64 o                         
   4  -7   7         19.12         18.36         4.39 o                         
   5  -7   7         93.22         95.00         8.68 o                         
   6  -7   7         42.01         41.81         6.59 o                         
  -5  -6   7          0.60          3.67         4.78 o                         
  -4  -6   7        206.38        202.20         7.88 o                         
  -3  -6   7         52.37         63.96         4.44 o                         
  -2  -6   7       1108.50       1083.52        19.16 o                         
  -1  -6   7        163.40        182.90        12.03 o                         
   0  -6   7        154.62        134.21         7.71 o                         
   1  -6   7        383.17        357.09        11.55 o                         
   2  -6   7        211.64        208.34         7.00 o                         
   3  -6   7         14.90         16.03         3.35 o                         
   4  -6   7         20.46         23.09         2.94 o                         
   5  -6   7         98.61         95.43         8.81 o                         
   6  -6   7        112.81        117.72         9.05 o                         
   7  -6   7          5.58          8.88         5.31 o                         
  -6  -5   7         76.94         95.32        11.18 o                         
  -5  -5   7         19.89         29.98         6.41 o                         
  -4  -5   7         63.36         63.44         4.14 o                         
  -3  -5   7         63.38         59.93         4.01 o                         
  -2  -5   7        104.17        108.69         5.42 o                         
  -1  -5   7          6.99          4.64         2.17 o                         
   0  -5   7          7.99          6.52         4.95 o                         
   1  -5   7         20.26         17.65         2.42 o                         
   2  -5   7        116.44        114.38         3.73 o                         
   3  -5   7         75.49         85.29         3.95 o                         
   4  -5   7        197.32        201.43         5.41 o                         
   5  -5   7        435.59        438.60         9.32 o                         
   6  -5   7          0.73          3.03         2.97 o                         
   7  -5   7          0.04          7.11         3.71 o                         
  -6  -4   7         23.92         24.99         6.75 o                         
  -5  -4   7          0.29          0.83         2.84 o                         
  -4  -4   7         34.86         30.52         2.77 o                         
  -3  -4   7       1242.34       1221.74        14.14 o                         
  -2  -4   7       3300.98       3159.51        33.35 o                         
  -1  -4   7       1766.55       1794.51        35.37 o                         
   0  -4   7       1618.23       1784.93        28.17 o                         
   1  -4   7         70.15         66.13         3.29 o                         
   2  -4   7        350.17        331.66         5.69 o                         
   3  -4   7        603.77        623.80         8.28 o                         
   4  -4   7        309.79        319.14         6.13 o                         
   5  -4   7        196.63        202.56         6.30 o                         
   6  -4   7         55.45         60.42         5.22 o                         
   7  -4   7          4.07          0.89         3.72 o                         
  -7  -3   7          6.26          5.20         4.97 o                         
  -6  -3   7        258.71        232.88        10.20 o                         
  -5  -3   7        246.06        243.78         7.16 o                         
  -4  -3   7         88.02         86.93         3.69 o                         
  -3  -3   7         88.14         84.57         4.05 o                         
  -2  -3   7         37.30         41.31         2.95 o                         
  -1  -3   7          2.54          5.39         2.39 o                         
   0  -3   7        267.79        268.45         5.33 o                         
   1  -3   7        178.07        175.27         7.45 o                         
   2  -3   7        196.75        180.35         3.64 o                         
   3  -3   7        679.02        664.23         8.11 o                         
   4  -3   7          9.42          7.84         1.69 o                         
   5  -3   7         43.71         46.00         3.50 o                         
   6  -3   7         25.07         24.57         3.90 o                         
   7  -3   7        317.65        349.69        10.95 o                         
   8  -3   7        122.55        115.22        14.38 o                         
  -7  -2   7          0.06          0.05         3.84 o                         
  -6  -2   7        168.13        141.12         8.27 o                         
  -5  -2   7        649.39        646.06        15.09 o                         
  -4  -2   7        207.58        193.97         5.40 o                         
  -3  -2   7        267.23        240.53         5.52 o                         
  -2  -2   7        149.35        154.48         4.24 o                         
  -1  -2   7       4811.22       5358.31        50.76 o                         
   0  -2   7       4252.52       4317.04        40.10 o                         
   1  -2   7        628.77        662.56         9.61 o                         
   2  -2   7          0.12         -0.07         1.04 o                         
   3  -2   7        429.43        397.52         5.05 o                         
   4  -2   7          6.06          5.26         1.30 o                         
   5  -2   7         90.66         93.09         3.74 o                         
   6  -2   7         43.33         48.09         4.74 o                         
   7  -2   7          0.23         -0.50         4.81 o                         
   8  -2   7         16.92          5.89         8.06 o                         
  -8  -1   7         30.05         18.91         5.88 o                         
  -7  -1   7         84.61         93.46         8.20 o                         
  -6  -1   7         13.31         21.73         6.05 o                         
  -5  -1   7        154.49        150.00         7.25 o                         
  -4  -1   7        217.82        208.29         5.42 o                         
  -3  -1   7         61.61         64.79         3.45 o                         
  -2  -1   7         61.96         66.21         3.87 o                         
  -1  -1   7        124.05        137.73         4.32 o                         
   0  -1   7         23.55         17.62         2.41 o                         
   1  -1   7        315.57        336.69         5.81 o                         
   2  -1   7         70.66         76.03         2.30 o                         
   3  -1   7        423.23        404.18         4.75 o                         
   4  -1   7         91.82         91.02         2.60 o                         
   5  -1   7         36.30         38.67         3.00 o                         
   6  -1   7        242.95        268.80         9.47 o                         
   7  -1   7        120.14        103.66        12.30 o                         
   8  -1   7          3.31          5.27         8.02 o                         
  -8   0   7          0.04          1.88         5.73 o                         
  -7   0   7          4.65          7.33         3.85 o                         
  -6   0   7          3.05         -0.14         5.97 o                         
  -5   0   7        636.80        642.73        14.83 o                         
  -4   0   7          4.87          9.45         1.75 o                         
  -3   0   7        539.76        514.13        18.16 o                         
  -2   0   7       1694.32       1719.39        26.76 o                         
  -1   0   7       1164.15       1227.41        16.08 o                         
   0   0   7        411.05        355.46         5.29 o                         
   1   0   7        251.32        260.15         3.61 o                         
   2   0   7       1924.85       1999.84        14.69 o                         
   3   0   7        209.48        194.48         3.85 o                         
   4   0   7         90.84         93.12         3.58 o                         
   5   0   7         47.06         54.11         5.89 o                         
   6   0   7         10.50          4.32         2.74 o                         
   7   0   7          8.19          5.86         6.49 o                         
  -8   1   7         12.16         13.49         5.10 o                         
  -7   1   7         75.29         87.83        11.18 o                         
  -6   1   7        191.50        196.81        15.47 o                         
  -5   1   7          5.89          7.97         2.57 o                         
  -4   1   7         28.48         27.36         2.52 o                         
  -3   1   7         12.78         11.83         1.95 o                         
  -2   1   7          3.70          5.19         1.69 o                         
  -1   1   7         10.70          9.81         1.30 o                         
   0   1   7        145.56        152.37         2.46 o                         
   1   1   7        587.64        603.29         7.26 o                         
   2   1   7       2317.54       2369.32        17.52 o                         
   3   1   7        212.16        224.93         4.35 o                         
   4   1   7        745.93        723.41         9.13 o                         
   5   1   7        271.27        261.67         8.00 o                         
   6   1   7        539.54        582.44        24.51 o                         
   7   1   7         39.46         49.45        10.46 o                         
  -8   2   7         42.39         34.00         6.63 o                         
  -7   2   7         45.21         48.96         6.38 o                         
  -6   2   7        239.00        207.80         9.45 o                         
  -5   2   7         66.50         67.15         5.81 o                         
  -4   2   7        232.51        224.54         4.84 o                         
  -3   2   7         26.07         21.78         3.33 o                         
  -2   2   7        655.58        602.34        15.29 o                         
  -1   2   7         51.05         43.23         1.68 o                         
   0   2   7        556.05        549.20         5.54 o                         
   1   2   7        940.57        986.34         8.15 o                         
   2   2   7       1373.56       1426.15        12.86 o                         
   3   2   7        926.78        881.82         9.00 o                         
   4   2   7       1251.97       1226.97        12.38 o                         
   5   2   7         45.87         38.44         3.60 o                         
   6   2   7         18.12         14.26         6.06 o                         
   7   2   7         41.12         44.67         9.58 o                         
  -8   3   7        180.66        166.17        11.81 o                         
  -7   3   7          7.27         12.29         4.47 o                         
  -6   3   7         40.95         38.97         5.15 o                         
  -5   3   7        102.60        102.79         8.06 o                         
  -4   3   7         35.52         38.43         2.35 o                         
  -3   3   7          6.26          7.86         1.17 o                         
  -2   3   7         13.22         15.05         1.34 o                         
  -1   3   7          0.13         -0.54         0.68 o                         
   0   3   7        192.68        181.79         3.83 o                         
   1   3   7         39.36         40.58         2.20 o                         
   2   3   7        352.51        345.72         5.50 o                         
   3   3   7       1747.56       1738.05        18.82 o                         
   4   3   7       1407.27       1402.13        15.17 o                         
   5   3   7          0.25          1.07         3.33 o                         
   6   3   7          0.01          3.45         3.95 o                         
  -8   4   7        115.62         87.18         9.03 o                         
  -7   4   7          0.42          4.06         3.49 o                         
  -6   4   7         11.96          6.09         3.78 o                         
  -5   4   7         36.71         36.79         3.26 o                         
  -4   4   7         83.80         77.43         3.22 o                         
  -3   4   7         26.47         36.86         3.05 o                         
  -2   4   7        138.01        140.57         3.46 o                         
  -1   4   7         66.03         83.12         3.12 o                         
   0   4   7        443.19        450.95         5.76 o                         
   1   4   7         11.77          8.26         1.46 o                         
   2   4   7          6.25          5.79         1.72 o                         
   3   4   7       1690.23       1706.49        19.04 o                         
   4   4   7        193.09        192.13         8.60 o                         
   5   4   7         31.58         29.96         4.92 o                         
   6   4   7          5.46         12.92         6.50 o                         
  -8   5   7         67.69         65.97         8.94 o                         
  -7   5   7         37.07         32.46        11.16 o                         
  -6   5   7         44.53         46.96         4.34 o                         
  -5   5   7          0.11         -1.41         1.91 o                         
  -4   5   7          2.95          2.24         1.56 o                         
  -3   5   7         27.90         30.25         2.33 o                         
  -2   5   7         10.37         11.16         1.94 o                         
  -1   5   7          5.59          6.40         1.50 o                         
   0   5   7        157.40        145.43         4.17 o                         
   1   5   7        486.03        463.76         6.76 o                         
   2   5   7        144.52        150.64         5.62 o                         
   3   5   7        514.84        501.45         9.40 o                         
   4   5   7        245.12        239.46        10.56 o                         
   5   5   7        299.87        307.84        11.23 o                         
  -7   6   7         50.07         49.82         6.06 o                         
  -6   6   7        361.39        373.70        12.10 o                         
  -5   6   7        237.00        237.62         8.06 o                         
  -4   6   7         16.83         17.61         2.44 o                         
  -3   6   7        705.54        680.57         9.60 o                         
  -2   6   7        556.60        537.10         7.71 o                         
  -1   6   7         94.63         99.79         5.10 o                         
   0   6   7         52.63         41.86         3.96 o                         
   1   6   7        258.98        265.40         8.02 o                         
   2   6   7         42.42         39.77         4.12 o                         
   3   6   7        104.01        122.92        13.69 o                         
   4   6   7         35.34         29.90         6.37 o                         
   5   6   7          4.94          3.38         8.47 o                         
  -7   7   7          4.33          4.13         3.78 o                         
  -6   7   7        117.06        118.41         8.73 o                         
  -5   7   7         22.08         24.90         4.36 o                         
  -4   7   7          0.83          1.91         2.48 o                         
  -3   7   7          5.50          7.70         2.32 o                         
  -2   7   7         24.35         26.26         2.81 o                         
  -1   7   7         11.48         16.06         3.66 o                         
   0   7   7         26.49         25.74         3.65 o                         
   1   7   7        106.47        115.35         6.22 o                         
   2   7   7        122.94        139.19        14.51 o                         
   3   7   7         59.14         51.12        10.05 o                         
   4   7   7          0.18         -1.17         4.19 o                         
  -6   8   7        156.12        167.95         9.96 o                         
  -5   8   7          7.17          6.11         3.70 o                         
  -4   8   7        507.49        498.84        24.78 o                         
  -3   8   7        180.61        195.22         7.58 o                         
  -2   8   7        193.33        177.38         7.60 o                         
  -1   8   7         61.81         56.17         5.30 o                         
   0   8   7         47.46         43.93         4.69 o                         
   1   8   7          3.09          6.70         7.02 o                         
   2   8   7          8.30         10.62         8.28 o                         
  -5   9   7          0.84          4.10         4.07 o                         
  -4   9   7          2.75          3.32         4.68 o                         
  -3   9   7          0.09          1.67         3.86 o                         
  -2   9   7          2.81          9.02         3.87 o                         
  -1   9   7         35.62         29.66         5.46 o                         
   0   9   7        129.70        121.54        15.51 o                         
   1   9   7         24.62         20.41         9.36 o                         
  -1  -9   8         17.98         17.30         5.61 o                         
   0  -9   8         29.19         28.66         5.89 o                         
   1  -9   8         14.82          9.70         7.07 o                         
   2  -9   8         12.11         12.77         7.67 o                         
   3  -9   8         36.28         27.68         9.13 o                         
   4  -9   8        376.92        379.44        19.87 o                         
  -3  -8   8          2.26         -3.28         3.28 o                         
  -2  -8   8        228.55        229.60        10.45 o                         
  -1  -8   8        289.74        295.98        10.86 o                         
   0  -8   8        120.49        121.53         9.33 o                         
   1  -8   8         61.97         57.81         6.95 o                         
   2  -8   8          2.99          4.97         3.98 o                         
   3  -8   8        165.88        169.72         7.23 o                         
   4  -8   8       1043.32       1111.60        32.62 o                         
   5  -8   8         35.23         35.78         5.50 o                         
  -4  -7   8         67.53         60.68         6.92 o                         
  -3  -7   8         49.10         46.70         4.54 o                         
  -2  -7   8          1.90          0.75         2.77 o                         
  -1  -7   8          3.31          1.09         2.82 o                         
   0  -7   8          6.39          7.31         3.70 o                         
   1  -7   8          0.33         -2.95         2.95 o                         
   2  -7   8         92.86         76.85        12.43 o                         
   3  -7   8        126.80        136.44         6.30 o                         
   4  -7   8        660.00        663.59        12.97 o                         
   5  -7   8        267.20        259.23        13.94 o                         
   6  -7   8        354.71        372.90        14.38 o                         
  -5  -6   8        238.34        255.75        15.13 o                         
  -4  -6   8          2.61          2.23         3.61 o                         
  -3  -6   8         56.90         57.21         4.45 o                         
  -2  -6   8         59.65         59.26         5.50 o                         
  -1  -6   8          0.49         -0.15         2.67 o                         
   0  -6   8        494.01        540.89        14.36 o                         
   1  -6   8        110.87        128.02        28.05 o                         
   2  -6   8       1021.13       1009.56        14.01 o                         
   3  -6   8         83.19         86.49         6.90 o                         
   4  -6   8        152.51        151.83         9.70 o                         
   5  -6   8         99.53        101.17         6.56 o                         
   6  -6   8        101.75         95.56         8.48 o                         
   7  -6   8          5.01          6.26         5.37 o                         
  -6  -5   8        184.31        180.03        13.66 o                         
  -5  -5   8        292.97        284.03        14.52 o                         
  -4  -5   8          1.43          1.11         2.08 o                         
  -3  -5   8         10.27         10.96         2.33 o                         
  -2  -5   8         94.24         89.13         5.29 o                         
  -1  -5   8        104.57         99.04         5.15 o                         
   0  -5   8         14.79         11.23         2.85 o                         
   1  -5   8         16.90         15.34         6.39 o                         
   2  -5   8        435.39        410.39         7.57 o                         
   3  -5   8          0.54         -0.39         1.52 o                         
   4  -5   8          3.10          2.15         1.65 o                         
   5  -5   8         51.72         46.95         3.94 o                         
   6  -5   8        299.15        303.02         9.82 o                         
   7  -5   8        110.22        113.37        18.90 o                         
  -6  -4   8        133.16        146.23        11.37 o                         
  -5  -4   8        116.85        129.88         7.55 o                         
  -4  -4   8         68.51         60.34         3.64 o                         
  -3  -4   8       2028.88       1990.76        20.58 o                         
  -2  -4   8        379.60        394.98         7.49 o                         
  -1  -4   8         82.46         66.04         2.93 o                         
   0  -4   8         11.85         11.31         2.45 o                         
   1  -4   8        232.39        239.71         7.96 o                         
   2  -4   8        848.45        867.13        11.32 o                         
   3  -4   8        130.41        125.27         3.80 o                         
   4  -4   8         22.66         22.80         2.31 o                         
   5  -4   8          5.13          6.13         2.43 o                         
   6  -4   8          9.88          7.14         3.42 o                         
   7  -4   8          8.53          4.18         3.81 o                         
  -7  -3   8         41.05         43.20         8.09 o                         
  -6  -3   8         60.33         51.53         5.76 o                         
  -5  -3   8        112.74        118.03         5.84 o                         
  -4  -3   8        145.63        142.49         6.17 o                         
  -3  -3   8         16.31         19.25         2.40 o                         
  -2  -3   8          1.50          3.22         1.52 o                         
  -1  -3   8          1.40          0.87         1.74 o                         
   0  -3   8         91.19         91.69         3.21 o                         
   1  -3   8         49.46         40.60         3.72 o                         
   2  -3   8        326.08        328.30         5.46 o                         
   3  -3   8        325.99        301.45         5.19 o                         
   4  -3   8        335.30        323.73         5.93 o                         
   5  -3   8        440.01        438.91         7.69 o                         
   6  -3   8         14.33         16.36         3.75 o                         
   7  -3   8        299.10        313.83        10.39 o                         
  -7  -2   8        102.92        104.80         8.66 o                         
  -6  -2   8          0.60          0.79         3.11 o                         
  -5  -2   8        214.87        200.59         8.05 o                         
  -4  -2   8       1710.65       1717.13        23.01 o                         
  -3  -2   8       2073.99       1999.29        22.53 o                         
  -2  -2   8         71.30         82.39         4.68 o                         
  -1  -2   8        674.51        636.29         9.53 o                         
   0  -2   8       3899.88       4315.92        47.09 o                         
   1  -2   8        166.35        152.77         4.56 o                         
   2  -2   8        161.87        185.51         3.62 o                         
   3  -2   8          1.18          4.18         1.19 o                         
   4  -2   8         52.28         47.71         2.42 o                         
   5  -2   8        104.12        101.81         4.84 o                         
   6  -2   8          1.94          0.43         3.40 o                         
   7  -2   8         10.20          8.42         5.74 o                         
  -8  -1   8         32.50         35.22         6.50 o                         
  -7  -1   8        184.95        184.47        10.26 o                         
  -6  -1   8        128.89        133.10         7.88 o                         
  -5  -1   8         33.51         34.67         2.79 o                         
  -4  -1   8        308.18        304.01         8.71 o                         
  -3  -1   8        119.91        116.32         6.45 o                         
  -2  -1   8         91.36         84.58         5.35 o                         
  -1  -1   8         45.95         49.22         3.60 o                         
   0  -1   8         41.00         56.83         3.53 o                         
   1  -1   8        130.48        123.24         2.65 o                         
   2  -1   8          3.17          1.43         0.88 o                         
   3  -1   8        186.44        195.75         4.23 o                         
   4  -1   8         97.50         84.17         2.86 o                         
   5  -1   8        378.13        375.80        10.04 o                         
   6  -1   8         71.95         76.27         6.67 o                         
   7  -1   8         54.73         79.19         6.79 o                         
  -8   0   8         16.85         13.10         5.29 o                         
  -7   0   8         45.40         51.59         6.57 o                         
  -6   0   8         42.64         44.60         5.28 o                         
  -5   0   8        490.62        472.65        11.81 o                         
  -4   0   8        356.88        349.76         9.90 o                         
  -3   0   8        920.77        961.46        27.84 o                         
  -2   0   8       1494.43       1500.53        24.62 o                         
  -1   0   8        132.65        171.78         4.81 o                         
   0   0   8        852.18        876.59        10.39 o                         
   1   0   8        632.23        716.35         7.19 o                         
   2   0   8         19.19         39.66         1.99 o                         
   3   0   8        439.35        441.42         5.50 o                         
   4   0   8         69.71         59.66         3.03 o                         
   5   0   8         44.52         45.39         3.27 o                         
   6   0   8         96.93         94.46         6.15 o                         
   7   0   8         50.42         49.27        10.35 o                         
  -8   1   8         12.06         14.05         5.08 o                         
  -7   1   8         31.23         29.06         5.16 o                         
  -6   1   8        117.60        116.59         8.09 o                         
  -5   1   8        184.55        178.60         5.57 o                         
  -4   1   8          1.23          0.02         1.09 o                         
  -3   1   8          8.20         10.98         1.63 o                         
  -2   1   8         62.72         59.86         2.46 o                         
  -1   1   8         32.66         37.54         2.88 o                         
   0   1   8         98.31         97.77         1.97 o                         
   1   1   8        156.06        185.94         3.19 o                         
   2   1   8        428.57        396.61         4.96 o                         
   3   1   8        369.65        381.81         5.85 o                         
   4   1   8         25.35         24.17         2.58 o                         
   5   1   8          5.63          3.95         2.72 o                         
   6   1   8        117.68        114.06        12.69 o                         
   7   1   8         70.31         52.77        11.48 o                         
  -8   2   8         29.89         28.32         5.98 o                         
  -7   2   8        469.01        447.69        15.03 o                         
  -6   2   8         34.31         47.09         5.65 o                         
  -5   2   8        983.09       1010.18        18.65 o                         
  -4   2   8        181.83        181.55         5.61 o                         
  -3   2   8        213.77        219.11         5.82 o                         
  -2   2   8        543.44        513.90        22.95 o                         
  -1   2   8       1274.87       1251.11        15.11 o                         
   0   2   8        928.51        928.47         8.24 o                         
   1   2   8       2371.57       2532.32        21.04 o                         
   2   2   8          4.35          7.57         1.23 o                         
   3   2   8         38.02         35.55         2.18 o                         
   4   2   8         11.59          8.17         2.07 o                         
   5   2   8          0.01          0.22         2.42 o                         
   6   2   8         18.30         17.92         7.06 o                         
   7   2   8          0.10          1.97         7.20 o                         
  -8   3   8        148.17        146.49        11.21 o                         
  -7   3   8        291.15        286.82        14.96 o                         
  -6   3   8          1.68         -3.07         6.09 o                         
  -5   3   8        200.63        199.55        10.57 o                         
  -4   3   8         14.86         12.72         2.17 o                         
  -3   3   8          6.86          5.24         1.41 o                         
  -2   3   8          8.76          8.47         1.24 o                         
  -1   3   8         14.60         13.90         1.28 o                         
   0   3   8        330.07        307.58         4.78 o                         
   1   3   8        675.99        665.31        10.42 o                         
   2   3   8         84.44         79.50         3.14 o                         
   3   3   8         22.13         20.42         2.37 o                         
   4   3   8        349.82        376.94        11.63 o                         
   5   3   8        134.16        118.82        13.17 o                         
   6   3   8         85.63         72.92        11.17 o                         
  -8   4   8         33.20         36.86         6.74 o                         
  -7   4   8        297.50        291.85        12.80 o                         
  -6   4   8          2.23          0.69         4.49 o                         
  -5   4   8        277.02        283.83        10.71 o                         
  -4   4   8         12.63         13.14         1.92 o                         
  -3   4   8       1172.73       1165.51        12.00 o                         
  -2   4   8        241.00        231.48         4.42 o                         
  -1   4   8         56.10         57.18         2.68 o                         
   0   4   8        440.31        426.68         5.77 o                         
   1   4   8         84.60         82.88         3.21 o                         
   2   4   8        391.19        410.46        14.09 o                         
   3   4   8         34.21         32.90         3.62 o                         
   4   4   8          0.93          3.85         2.51 o                         
   5   4   8         42.31         39.42         9.12 o                         
   6   4   8          5.78          3.47         8.07 o                         
  -8   5   8         34.84         26.14         6.74 o                         
  -7   5   8         88.60         95.09         9.44 o                         
  -6   5   8         15.43          6.19        10.00 o                         
  -5   5   8          0.63          1.70         2.28 o                         
  -4   5   8         11.93         11.69         2.18 o                         
  -3   5   8         58.21         62.08         3.19 o                         
  -2   5   8         18.54         18.33         1.97 o                         
  -1   5   8         24.57         22.95         2.09 o                         
   0   5   8         36.80         35.71         2.25 o                         
   1   5   8        206.40        199.08         6.66 o                         
   2   5   8        608.63        612.75        12.34 o                         
   3   5   8          0.18          3.22         2.57 o                         
   4   5   8         13.61         19.07         6.90 o                         
   5   5   8        180.90        207.68        18.33 o                         
  -7   6   8         47.31         40.38         7.06 o                         
  -6   6   8          0.49         -2.78         2.78 o                         
  -5   6   8        238.03        241.18         7.75 o                         
  -4   6   8         36.32         34.65         3.24 o                         
  -3   6   8        220.65        228.34         5.51 o                         
  -2   6   8        399.67        391.55         6.99 o                         
  -1   6   8         93.23         90.65         4.06 o                         
   0   6   8          5.50          5.03         2.45 o                         
   1   6   8          5.69          8.65         2.79 o                         
   2   6   8         42.07         47.79         6.21 o                         
   3   6   8        159.15        158.94        15.46 o                         
   4   6   8          0.40         -5.40         5.71 o                         
  -7   7   8          0.07         -3.06         3.30 o                         
  -6   7   8          9.82         12.63         4.81 o                         
  -5   7   8         23.71         22.02         3.33 o                         
  -4   7   8          0.58          1.81         2.28 o                         
  -3   7   8          0.03          0.77         2.19 o                         
  -2   7   8         13.46         15.07         3.41 o                         
  -1   7   8         48.98         45.18         5.55 o                         
   0   7   8        146.12        152.28         9.45 o                         
   1   7   8          7.52          3.47         2.92 o                         
   2   7   8         28.08         28.77         7.18 o                         
   3   7   8          1.75         -4.16         6.64 o                         
  -6   8   8          0.91          8.97         3.76 o                         
  -5   8   8        168.08        204.24        13.34 o                         
  -4   8   8        469.35        466.25        12.61 o                         
  -3   8   8        686.38        672.02        28.51 o                         
  -2   8   8          9.86          9.76         4.45 o                         
  -1   8   8          8.87          0.20         3.16 o                         
   0   8   8         45.25         43.91         4.64 o                         
   1   8   8          5.77          5.05         3.76 o                         
   2   8   8         62.18         64.76        11.78 o                         
  -4   9   8          2.34          7.68         5.62 o                         
  -3   9   8         15.64         16.22         5.52 o                         
  -2   9   8          0.14          0.67         3.48 o                         
  -1   9   8          0.00         -3.72         3.72 o                         
   0   9   8         77.40         73.53         7.25 o                         
  -1  -9   9         22.57         12.88         5.78 o                         
   0  -9   9         12.48         15.47         6.88 o                         
   1  -9   9         63.67         65.44        10.74 o                         
   2  -9   9          7.95          5.19         6.60 o                         
   3  -9   9          1.73          3.22         7.08 o                         
   4  -9   9          7.16         11.33         5.44 o                         
  -3  -8   9         24.70         29.32         5.06 o                         
  -2  -8   9         64.68         75.08         8.15 o                         
  -1  -8   9          8.52          0.66         4.20 o                         
   0  -8   9        159.33        172.34        15.57 o                         
   1  -8   9        853.62        877.58        44.36 o                         
   2  -8   9         76.78         80.56        10.73 o                         
   3  -8   9        142.30        133.96        14.68 o                         
   4  -8   9         19.75         23.20         4.61 o                         
   5  -8   9          0.60          3.74         4.15 o                         
  -4  -7   9         24.96         16.33         4.12 o                         
  -3  -7   9         58.15         56.49         4.85 o                         
  -2  -7   9         10.49         13.78         3.70 o                         
  -1  -7   9          2.69         -1.46         2.65 o                         
   0  -7   9          0.03          3.06         3.42 o                         
   1  -7   9        147.93        139.30        17.03 o                         
   2  -7   9        124.17        125.89         9.21 o                         
   3  -7   9         55.25         57.92         4.42 o                         
   4  -7   9         57.93         58.63         8.57 o                         
   5  -7   9        108.80        106.58         6.11 o                         
   6  -7   9        195.03        211.30        12.11 o                         
  -5  -6   9        105.47        141.33        12.45 o                         
  -4  -6   9          2.52          7.26         3.18 o                         
  -3  -6   9        486.56        488.89        11.61 o                         
  -2  -6   9        186.67        195.17         7.50 o                         
  -1  -6   9        743.08        703.53        19.93 o                         
   0  -6   9          6.08          3.58         3.07 o                         
   1  -6   9        139.05        125.42         7.56 o                         
   2  -6   9        596.28        606.58        12.61 o                         
   3  -6   9        190.00        209.69         7.80 o                         
   4  -6   9         62.76         58.66         6.13 o                         
   5  -6   9         46.18         40.62         3.86 o                         
   6  -6   9         35.47         39.74         6.47 o                         
   7  -6   9          9.75          6.74         5.49 o                         
  -6  -5   9         43.33         32.01         7.06 o                         
  -5  -5   9        202.97        231.80        13.06 o                         
  -4  -5   9         20.85         22.69         3.23 o                         
  -3  -5   9         11.07         12.29         3.04 o                         
  -2  -5   9         24.68         23.41         2.85 o                         
  -1  -5   9         20.12         20.30         3.05 o                         
   0  -5   9         15.14         12.09         3.08 o                         
   1  -5   9         17.26         14.01         3.28 o                         
   2  -5   9         87.75         77.78         6.32 o                         
   3  -5   9         90.51         94.11         4.69 o                         
   4  -5   9        114.23        117.98         4.65 o                         
   5  -5   9         46.86         38.97         3.37 o                         
   6  -5   9        345.96        362.83        13.33 o                         
   7  -5   9         28.81         28.27         6.18 o                         
  -6  -4   9         18.46         26.35         6.45 o                         
  -5  -4   9        233.14        216.10         7.69 o                         
  -4  -4   9         29.17         36.33         3.02 o                         
  -3  -4   9        477.48        462.92         9.39 o                         
  -2  -4   9        362.78        364.17         9.31 o                         
  -1  -4   9        586.26        580.01         7.97 o                         
   0  -4   9        358.54        339.91        11.24 o                         
   1  -4   9        476.94        466.16        11.69 o                         
   2  -4   9          5.22          8.02         1.45 o                         
   3  -4   9         17.54         15.17         2.06 o                         
   4  -4   9        152.72        150.88         4.47 o                         
   5  -4   9        198.19        191.09         6.10 o                         
   6  -4   9         16.45         21.74         4.10 o                         
   7  -4   9         54.82         58.00         5.88 o                         
  -7  -3   9         29.87         36.20         8.05 o                         
  -6  -3   9         41.38         47.98         5.73 o                         
  -5  -3   9         92.80         94.06         5.09 o                         
  -4  -3   9         45.88         50.22         4.03 o                         
  -3  -3   9         82.65         80.62         4.34 o                         
  -2  -3   9          6.67          4.85         1.69 o                         
  -1  -3   9          0.16          1.89         1.76 o                         
   0  -3   9         15.01         12.09         1.50 o                         
   1  -3   9        293.23        281.30         8.19 o                         
   2  -3   9        117.07        128.05         3.41 o                         
   3  -3   9        344.34        348.42         6.48 o                         
   4  -3   9        846.56        845.93         9.56 o                         
   5  -3   9          0.46          1.47         1.93 o                         
   6  -3   9          1.19         -2.46         2.94 o                         
   7  -3   9          7.83         12.70         4.24 o                         
  -7  -2   9         16.55         17.87         7.57 o                         
  -6  -2   9          8.84         10.02         3.63 o                         
  -5  -2   9        182.36        180.40         7.60 o                         
  -4  -2   9        565.37        564.88        10.98 o                         
  -3  -2   9       3872.14       3709.98        38.02 o                         
  -2  -2   9       2200.66       2218.83        24.58 o                         
  -1  -2   9       1791.51       1990.03        22.22 o                         
   0  -2   9         68.40         51.40         2.48 o                         
   1  -2   9        485.34        428.80         6.55 o                         
   2  -2   9       1202.77       1246.38        12.03 o                         
   3  -2   9        483.59        489.66         6.26 o                         
   4  -2   9        388.61        399.61         5.94 o                         
   5  -2   9        126.51        119.68         5.39 o                         
   6  -2   9          8.81          1.45         3.22 o                         
   7  -2   9         16.02         22.46         5.39 o                         
  -8  -1   9          5.96          9.41         5.10 o                         
  -7  -1   9        213.19        214.16        10.99 o                         
  -6  -1   9        221.46        221.53         9.44 o                         
  -5  -1   9         63.33         58.28         3.59 o                         
  -4  -1   9         75.67         72.68        10.21 o                         
  -3  -1   9         74.49         70.57         5.45 o                         
  -2  -1   9          6.92          9.10         2.15 o                         
  -1  -1   9        249.57        258.77        11.59 o                         
   0  -1   9        240.91        250.34         6.16 o                         
   1  -1   9        294.77        276.16         5.54 o                         
   2  -1   9       1073.43       1082.76         9.87 o                         
   3  -1   9          5.04          2.94         1.36 o                         
   4  -1   9         62.80         58.52         2.66 o                         
   5  -1   9         22.21         28.21         3.03 o                         
   6  -1   9        406.65        456.51        11.59 o                         
   7  -1   9        274.10        314.66        13.89 o                         
  -8   0   9          0.04         -4.04         4.04 o                         
  -7   0   9        168.76        153.85         9.50 o                         
  -6   0   9        284.32        294.04        24.98 o                         
  -5   0   9        163.17        162.02         5.25 o                         
  -4   0   9        156.99        155.95        11.99 o                         
  -3   0   9          8.09         15.90         4.93 o                         
  -2   0   9       3099.87       3427.48        49.26 o                         
  -1   0   9       5333.51       5496.86        59.97 o                         
   0   0   9        580.87        596.41         8.14 o                         
   1   0   9        101.26         91.37         2.10 o                         
   2   0   9        459.26        445.20         5.94 o                         
   3   0   9          6.46          5.67         1.35 o                         
   4   0   9         79.82         81.47         4.07 o                         
   5   0   9         46.50         54.21         3.81 o                         
   6   0   9          2.74          0.06         3.96 o                         
   7   0   9         13.24         23.39         8.75 o                         
  -8   1   9         45.51         50.10        12.65 o                         
  -7   1   9          0.06          3.95         3.68 o                         
  -6   1   9         68.92         49.25        14.59 o                         
  -5   1   9        140.47        129.85         6.89 o                         
  -4   1   9         11.75         12.94         2.09 o                         
  -3   1   9         17.65         16.18         3.18 o                         
  -2   1   9         87.75         95.69         3.00 o                         
  -1   1   9        104.57         93.68         4.81 o                         
   0   1   9        219.66        215.89         3.58 o                         
   1   1   9          4.20          2.70         1.14 o                         
   2   1   9        404.74        385.67         7.70 o                         
   3   1   9        219.50        206.51         4.20 o                         
   4   1   9         48.02         57.99         4.39 o                         
   5   1   9        197.38        225.97         7.90 o                         
   6   1   9        188.02        182.34         9.53 o                         
   7   1   9         23.20         18.80         8.87 o                         
  -8   2   9          0.78          2.27         4.62 o                         
  -7   2   9         17.30         17.68         4.80 o                         
  -6   2   9        308.89        296.19        16.46 o                         
  -5   2   9          0.77          3.04         1.96 o                         
  -4   2   9        334.92        322.16         8.57 o                         
  -3   2   9       1157.48       1115.50        16.30 o                         
  -2   2   9        693.39        725.44        17.70 o                         
  -1   2   9        633.14        615.19         8.44 o                         
   0   2   9        179.34        164.41         2.83 o                         
   1   2   9        602.85        597.31         7.04 o                         
   2   2   9         62.68         58.97         2.51 o                         
   3   2   9          1.86         -1.07         1.53 o                         
   4   2   9         58.97         64.25         4.53 o                         
   5   2   9          6.85          7.74         3.10 o                         
   6   2   9         15.26         19.93         8.24 o                         
   7   2   9         39.40         27.40        10.05 o                         
  -8   3   9         25.68         26.17         6.20 o                         
  -7   3   9         74.19         77.09         7.84 o                         
  -6   3   9          8.01          8.16         3.75 o                         
  -5   3   9         15.33         20.53         6.38 o                         
  -4   3   9         14.59          9.48         2.78 o                         
  -3   3   9          0.00         -0.99         1.21 o                         
  -2   3   9          3.26          2.06         1.02 o                         
  -1   3   9         31.49         36.07         1.85 o                         
   0   3   9        100.44         89.94         2.88 o                         
   1   3   9       1206.79       1164.78        11.49 o                         
   2   3   9        130.83        126.16         4.11 o                         
   3   3   9        276.00        272.61         7.80 o                         
   4   3   9        104.24        104.44         7.35 o                         
   5   3   9        528.30        535.32        17.99 o                         
   6   3   9         19.22         28.54         9.09 o                         
  -8   4   9          0.53          4.05         7.07 o                         
  -7   4   9         82.21         71.05        12.54 o                         
  -6   4   9         74.24         87.40         8.12 o                         
  -5   4   9         91.02         87.43         7.19 o                         
  -4   4   9         54.74         52.43         5.47 o                         
  -3   4   9        180.75        175.62         3.92 o                         
  -2   4   9         66.45         59.12         2.74 o                         
  -1   4   9        168.72        166.70         3.59 o                         
   0   4   9        133.96        126.45         3.22 o                         
   1   4   9        752.50        794.26        10.86 o                         
   2   4   9        311.78        301.03        13.30 o                         
   3   4   9        888.68        897.98        15.84 o                         
   4   4   9         13.41          8.14         2.97 o                         
   5   4   9         16.88         11.56         7.54 o                         
   6   4   9         46.64         40.64        10.82 o                         
  -8   5   9         10.06          9.60         8.46 o                         
  -7   5   9          9.33          4.17         4.48 o                         
  -6   5   9         53.21         48.61         6.40 o                         
  -5   5   9         15.99         12.18         2.70 o                         
  -4   5   9          0.02         -1.64         1.64 o                         
  -3   5   9          8.75          7.26         1.72 o                         
  -2   5   9          9.99          9.71         1.70 o                         
  -1   5   9         90.06         86.51         3.60 o                         
   0   5   9          5.09          4.67         1.49 o                         
   1   5   9        273.22        258.23         8.63 o                         
   2   5   9        835.24        826.04        15.08 o                         
   3   5   9       1092.09       1077.19        18.47 o                         
   4   5   9          3.64         -3.10         6.02 o                         
   5   5   9          0.26          4.87         7.10 o                         
  -7   6   9         19.60         19.34         5.88 o                         
  -6   6   9          2.44          3.51         6.08 o                         
  -5   6   9          2.48         -0.52         2.43 o                         
  -4   6   9          0.29          4.17         2.20 o                         
  -3   6   9         48.75         53.13         3.32 o                         
  -2   6   9          2.60          0.20         1.66 o                         
  -1   6   9        260.97        271.59         6.17 o                         
   0   6   9          9.27          5.88         2.62 o                         
   1   6   9          5.20          9.65         2.99 o                         
   2   6   9        857.96        879.85        17.69 o                         
   3   6   9        264.85        273.08        10.82 o                         
   4   6   9         42.75         50.57        10.63 o                         
  -7   7   9          8.65         11.54         9.18 o                         
  -6   7   9          0.03         -1.24         3.49 o                         
  -5   7   9          2.33          7.74         3.28 o                         
  -4   7   9         20.79         17.37         3.00 o                         
  -3   7   9          4.05          1.47         2.23 o                         
  -2   7   9          1.25          1.14         2.61 o                         
  -1   7   9         74.47         74.18         7.23 o                         
   0   7   9        165.61        163.65         7.89 o                         
   1   7   9         87.95         92.11         6.24 o                         
   2   7   9        350.95        346.58        12.57 o                         
   3   7   9        189.45        226.17        20.10 o                         
  -6   8   9        121.79        134.37         7.96 o                         
  -5   8   9         13.11         11.16         3.89 o                         
  -4   8   9        276.84        244.12         9.43 o                         
  -3   8   9        108.44         97.68         8.32 o                         
  -2   8   9         71.82         71.12         6.30 o                         
  -1   8   9         37.95         31.66         4.56 o                         
   0   8   9         58.93         48.96         5.15 o                         
   1   8   9         20.07         20.20         4.57 o                         
   2   8   9        131.50         97.44        13.35 o                         
  -4   9   9          3.75          9.00         4.94 o                         
  -3   9   9         13.52         10.21         5.17 o                         
  -2   9   9          3.06          5.13         5.15 o                         
  -1   9   9          3.80         -1.53         4.39 o                         
   0   9   9         42.90         26.79         9.13 o                         
  -1  -9  10          0.74         -6.68         6.68 o                         
   0  -9  10          1.20         -3.01         8.37 o                         
   1  -9  10          0.01         -5.29         5.36 o                         
   2  -9  10          8.73         16.99         7.39 o                         
   3  -9  10          4.48          7.23         7.11 o                         
  -3  -8  10        145.55        172.75        20.10 o                         
  -2  -8  10        120.74        118.77        11.31 o                         
  -1  -8  10         17.42         19.08         5.28 o                         
   0  -8  10         73.20        104.30        29.66 o                         
   1  -8  10        170.22        176.42        15.29 o                         
   2  -8  10         61.85         78.52        10.71 o                         
   3  -8  10        249.30        232.44        17.03 o                         
   4  -8  10         75.69         59.95        13.14 o                         
   5  -8  10         35.78         23.75         5.36 o                         
  -4  -7  10          0.32          4.64         3.39 o                         
  -3  -7  10         13.25         10.56         3.20 o                         
  -2  -7  10         24.78         24.77         3.84 o                         
  -1  -7  10         48.88         61.23         5.66 o                         
   0  -7  10         26.79         19.91         4.47 o                         
   1  -7  10         23.90         17.67         4.38 o                         
   2  -7  10         79.54         70.34         7.39 o                         
   3  -7  10        600.10        583.88        17.74 o                         
   4  -7  10         97.07         97.33         5.79 o                         
   5  -7  10         18.93         17.86         3.31 o                         
   6  -7  10         91.20         94.02        13.61 o                         
  -5  -6  10         28.53         36.15         7.07 o                         
  -4  -6  10          0.01          0.46         2.75 o                         
  -3  -6  10        197.87        203.71         7.10 o                         
  -2  -6  10        577.36        561.63        11.13 o                         
  -1  -6  10        138.42        144.54         7.03 o                         
   0  -6  10         67.97         65.89         6.18 o                         
   1  -6  10         68.33         67.58         6.46 o                         
   2  -6  10        161.78        158.30         9.00 o                         
   3  -6  10       2220.30       2261.26        31.05 o                         
   4  -6  10         86.51         80.91         6.04 o                         
   5  -6  10         45.60         44.69         4.04 o                         
   6  -6  10          4.22         10.12         4.98 o                         
  -6  -5  10         27.82         14.97         6.16 o                         
  -5  -5  10         87.76         89.94         8.91 o                         
  -4  -5  10         81.31         80.12         7.18 o                         
  -3  -5  10          0.35          2.15         2.06 o                         
  -2  -5  10          1.56          0.30         1.80 o                         
  -1  -5  10         15.50         13.78         2.64 o                         
   0  -5  10          0.48          2.39         3.07 o                         
   1  -5  10        142.62        140.34         7.64 o                         
   2  -5  10        129.85        128.88         7.76 o                         
   3  -5  10       1450.43       1407.93        18.25 o                         
   4  -5  10        421.97        412.92        12.79 o                         
   5  -5  10        737.17        731.48        10.95 o                         
   6  -5  10          4.37         12.62         7.48 o                         
   7  -5  10        161.71        159.88        11.04 o                         
  -6  -4  10        151.27        149.13        11.12 o                         
  -5  -4  10          3.95          8.32         2.60 o                         
  -4  -4  10          3.09          5.21         2.20 o                         
  -3  -4  10        231.89        243.10         6.91 o                         
  -2  -4  10          1.11          3.16         2.15 o                         
  -1  -4  10        707.02        790.14        13.14 o                         
   0  -4  10         98.98        117.63         5.04 o                         
   1  -4  10       1479.57       1393.21        37.70 o                         
   2  -4  10        122.29        130.47         5.03 o                         
   3  -4  10        509.55        495.11         8.13 o                         
   4  -4  10        106.87         92.60         3.98 o                         
   5  -4  10        278.51        276.49         5.93 o                         
   6  -4  10         17.06         14.66         8.50 o                         
   7  -4  10          0.07         -1.63         4.87 o                         
  -7  -3  10        144.10        150.60        14.36 o                         
  -6  -3  10        271.56        264.67        10.76 o                         
  -5  -3  10          0.01          1.60         4.04 o                         
  -4  -3  10         16.62         15.12         2.74 o                         
  -3  -3  10         60.38         58.17         3.88 o                         
  -2  -3  10        133.63        131.05         4.93 o                         
  -1  -3  10         74.53         81.16         4.88 o                         
   0  -3  10         15.09         15.54         2.39 o                         
   1  -3  10        767.96        743.60        16.82 o                         
   2  -3  10          3.54          3.32         1.20 o                         
   3  -3  10         24.20         20.95         1.81 o                         
   4  -3  10         99.66         93.35         3.52 o                         
   5  -3  10        790.95        785.57        11.14 o                         
   6  -3  10        186.17        203.45         8.59 o                         
   7  -3  10          0.78         -0.55         3.86 o                         
  -7  -2  10         99.09        107.78         8.60 o                         
  -6  -2  10        231.58        250.88        10.07 o                         
  -5  -2  10         23.17         21.72         6.69 o                         
  -4  -2  10       1910.63       1853.34        25.46 o                         
  -3  -2  10         58.55         68.80         4.48 o                         
  -2  -2  10        107.38         84.25         4.04 o                         
  -1  -2  10         77.70        121.29         4.33 o                         
   0  -2  10        322.41        322.81         5.00 o                         
   1  -2  10       1377.40       1419.03        19.28 o                         
   2  -2  10         37.48         35.32         1.83 o                         
   3  -2  10         88.77         81.06         2.95 o                         
   4  -2  10          0.01          0.46         1.37 o                         
   5  -2  10          1.44          0.70         2.76 o                         
   6  -2  10         19.60         15.76         4.01 o                         
   7  -2  10         12.67         18.10         4.55 o                         
  -7  -1  10         45.34         51.65         6.26 o                         
  -6  -1  10        146.56        152.65         8.34 o                         
  -5  -1  10         87.66         79.08         5.72 o                         
  -4  -1  10         19.11         20.58         5.65 o                         
  -3  -1  10          0.16         -1.28         2.21 o                         
  -2  -1  10          2.58          5.35         2.09 o                         
  -1  -1  10         37.36         34.98         3.05 o                         
   0  -1  10         50.94         46.60         2.35 o                         
   1  -1  10        283.54        272.60        23.90 o                         
   2  -1  10        413.42        399.11         5.12 o                         
   3  -1  10        562.86        560.08         7.44 o                         
   4  -1  10        441.38        461.06         6.53 o                         
   5  -1  10         35.13         34.43         3.39 o                         
   6  -1  10        290.14        294.03         9.73 o                         
   7  -1  10        366.26        401.50        13.97 o                         
  -8   0  10         69.22         63.67         7.90 o                         
  -7   0  10          1.85          1.38         3.62 o                         
  -6   0  10        107.83        107.93         7.20 o                         
  -5   0  10       1077.84       1082.67        20.92 o                         
  -4   0  10       2522.77       2503.09        59.77 o                         
  -3   0  10         75.63         78.93         9.10 o                         
  -2   0  10        116.12         99.48         5.81 o                         
  -1   0  10       2634.01       2771.64        33.20 o                         
   0   0  10        101.98         92.22         3.39 o                         
   1   0  10         56.80         70.85         2.03 o                         
   2   0  10          0.06          0.37         1.08 o                         
   3   0  10        110.93        104.28         3.80 o                         
   4   0  10        100.23        101.34         4.58 o                         
   5   0  10          5.11          5.07         2.60 o                         
   6   0  10          0.05          0.84         3.38 o                         
   7   0  10          1.50          2.41         4.08 o                         
  -8   1  10        110.75        115.20        20.75 o                         
  -7   1  10         67.40         68.93         7.20 o                         
  -6   1  10         35.88         37.59         5.05 o                         
  -5   1  10        192.37        188.54        10.47 o                         
  -4   1  10         88.64         90.95         5.19 o                         
  -3   1  10         55.60         58.46         3.74 o                         
  -2   1  10         35.18         33.17         3.15 o                         
  -1   1  10         91.23         95.00         4.24 o                         
   0   1  10        126.06        117.84         3.07 o                         
   1   1  10         15.90         12.72         1.54 o                         
   2   1  10         70.63         76.90         2.86 o                         
   3   1  10        171.00        158.78         4.73 o                         
   4   1  10        421.37        433.61         8.93 o                         
   5   1  10         50.69         51.29         4.80 o                         
   6   1  10         31.24         40.07         4.74 o                         
   7   1  10        186.68        240.30        18.72 o                         
  -8   2  10          4.97          2.88         4.50 o                         
  -7   2  10         37.45         26.05         5.44 o                         
  -6   2  10        326.93        352.35        12.18 o                         
  -5   2  10        478.15        470.94        23.26 o                         
  -4   2  10        499.07        484.29        12.14 o                         
  -3   2  10        765.57        779.57        15.62 o                         
  -2   2  10          0.30         -1.54         1.54 o                         
  -1   2  10        672.74        708.51         9.08 o                         
   0   2  10         55.10         67.77         2.22 o                         
   1   2  10         81.74        102.21         3.33 o                         
   2   2  10        370.13        386.33         5.74 o                         
   3   2  10        122.37        122.31         4.89 o                         
   4   2  10         17.41         13.87         2.82 o                         
   5   2  10        141.56        133.21         7.01 o                         
   6   2  10         51.42         58.65         8.24 o                         
  -8   3  10          4.85          2.55         4.97 o                         
  -7   3  10         52.54         54.92         6.84 o                         
  -6   3  10        108.23        102.17        12.84 o                         
  -5   3  10          6.87          7.29         3.85 o                         
  -4   3  10          0.08         -0.99         2.23 o                         
  -3   3  10         28.83         26.24         5.39 o                         
  -2   3  10         24.26         24.77         2.05 o                         
  -1   3  10         31.61         27.49         1.81 o                         
   0   3  10         63.87         65.86         2.26 o                         
   1   3  10        203.68        186.61         4.66 o                         
   2   3  10        460.17        456.20         7.92 o                         
   3   3  10          0.05         -0.31         2.31 o                         
   4   3  10         18.63         15.77         3.43 o                         
   5   3  10        112.36        111.22         6.60 o                         
   6   3  10         59.19         63.65        12.26 o                         
  -8   4  10        222.63        203.11        12.75 o                         
  -7   4  10         18.98         17.68         6.37 o                         
  -6   4  10        402.36        415.76        14.38 o                         
  -5   4  10         99.97         98.00         7.70 o                         
  -4   4  10         38.08         37.12         4.77 o                         
  -3   4  10        319.93        311.67         9.86 o                         
  -2   4  10        566.58        546.05         7.23 o                         
  -1   4  10        263.26        260.23         4.55 o                         
   0   4  10       1219.30       1296.46        13.28 o                         
   1   4  10         20.32         25.33         2.55 o                         
   2   4  10         12.62         14.10         2.97 o                         
   3   4  10         55.13         51.64         4.58 o                         
   4   4  10         11.45          4.41         3.15 o                         
   5   4  10         17.53         24.29         8.30 o                         
  -7   5  10          0.00          3.18         4.61 o                         
  -6   5  10         83.48         79.16        11.72 o                         
  -5   5  10         11.90          9.93         3.95 o                         
  -4   5  10          1.77          2.24         2.15 o                         
  -3   5  10         12.33         12.90         2.21 o                         
  -2   5  10         17.87         17.37         2.02 o                         
  -1   5  10        106.48         92.56         3.97 o                         
   0   5  10        412.17        412.51         7.75 o                         
   1   5  10         21.39         29.40         3.64 o                         
   2   5  10         28.11         21.72         3.58 o                         
   3   5  10        140.70        136.93         9.49 o                         
   4   5  10        145.13        135.02        14.53 o                         
   5   5  10         23.56         15.92         9.95 o                         
  -7   6  10          0.23          2.85         5.20 o                         
  -6   6  10        181.57        192.82        14.64 o                         
  -5   6  10         19.55         32.64         4.02 o                         
  -4   6  10        353.09        362.87         9.01 o                         
  -3   6  10        106.26        119.72         5.31 o                         
  -2   6  10         59.56         55.62         3.29 o                         
  -1   6  10        178.65        176.64         5.55 o                         
   0   6  10        129.90        139.15         6.78 o                         
   1   6  10        146.27        138.39         7.49 o                         
   2   6  10        153.35        149.33         7.63 o                         
   3   6  10          0.02          3.60         4.42 o                         
   4   6  10         22.20         32.61         9.89 o                         
  -6   7  10          0.12          2.43         3.33 o                         
  -5   7  10          2.41          6.89         3.52 o                         
  -4   7  10         25.87         22.21         3.36 o                         
  -3   7  10          9.30          9.52         2.60 o                         
  -2   7  10          6.01          3.57         2.90 o                         
  -1   7  10         17.06         12.12         3.32 o                         
   0   7  10        116.65        117.11         6.95 o                         
   1   7  10        339.15        350.93        10.64 o                         
   2   7  10         36.96         49.40         8.55 o                         
   3   7  10         34.12         36.63         9.76 o                         
  -5   8  10          8.54         11.12         3.95 o                         
  -4   8  10        171.13        166.31         9.54 o                         
  -3   8  10         76.97         86.53         8.20 o                         
  -2   8  10         49.66         53.98         6.71 o                         
  -1   8  10          0.33          1.54         3.29 o                         
   0   8  10          5.24          1.28         5.29 o                         
   1   8  10         60.41         47.00        12.24 o                         
   2   8  10         23.50         25.52        10.01 o                         
  -4   9  10          0.64         -0.57         5.95 o                         
  -3   9  10          4.67          3.35         5.43 o                         
  -2   9  10         22.19         23.58         5.82 o                         
  -1   9  10         36.57         31.39         5.96 o                         
   0  -9  11         10.47          6.04        12.57 o                         
   1  -9  11          0.57          6.32         6.27 o                         
   2  -9  11         56.24         43.13        10.34 o                         
   3  -9  11         53.12         48.00        11.18 o                         
  -2  -8  11        303.09        311.53        11.33 o                         
  -1  -8  11         80.62         92.28         8.99 o                         
   0  -8  11        163.89        164.35        11.52 o                         
   1  -8  11          0.47         -1.69         4.80 o                         
   2  -8  11        265.89        279.30        17.54 o                         
   3  -8  11         88.04         74.61        11.54 o                         
   4  -8  11          4.50          2.51         7.08 o                         
   5  -8  11          3.58         -1.57         4.21 o                         
  -4  -7  11         22.02         13.21         3.94 o                         
  -3  -7  11          0.44          2.07         2.87 o                         
  -2  -7  11         25.64         28.17         3.77 o                         
  -1  -7  11         18.62         19.22         3.88 o                         
   0  -7  11         89.75         86.25         6.52 o                         
   1  -7  11          9.93         12.18         4.30 o                         
   2  -7  11         27.58         37.99         5.76 o                         
   3  -7  11         57.99         53.58         9.23 o                         
   4  -7  11         19.46         23.16         3.62 o                         
   5  -7  11          1.88          0.90         3.66 o                         
   6  -7  11         19.01         15.23         7.94 o                         
  -5  -6  11         63.86         67.08         8.66 o                         
  -4  -6  11         19.66         25.60         3.97 o                         
  -3  -6  11         95.36        106.06         7.13 o                         
  -2  -6  11         32.40         43.01         3.91 o                         
  -1  -6  11        319.43        315.29         8.35 o                         
   0  -6  11       1767.43       1658.39        56.12 o                         
   1  -6  11         68.52         66.81         6.53 o                         
   2  -6  11        172.53        161.36         9.14 o                         
   3  -6  11         12.81         14.67         4.76 o                         
   4  -6  11          4.58          5.32         2.85 o                         
   5  -6  11         24.90         16.03         3.12 o                         
   6  -6  11          0.89         -3.49         5.12 o                         
  -5  -5  11         49.41         56.38         7.26 o                         
  -4  -5  11         67.51         60.35         5.91 o                         
  -3  -5  11          5.88          4.82         2.79 o                         
  -2  -5  11          0.13         -1.08         2.17 o                         
  -1  -5  11          0.08         -1.74         1.74 o                         
   0  -5  11        265.27        253.55        14.70 o                         
   1  -5  11        188.08        193.73         8.41 o                         
   2  -5  11        215.70        225.61         9.54 o                         
   3  -5  11         30.08         34.36         3.70 o                         
   4  -5  11        216.59        213.76         6.04 o                         
   5  -5  11        235.81        238.98         5.91 o                         
   6  -5  11          3.40         13.16         8.08 o                         
   7  -5  11        109.59         90.80         9.01 o                         
  -6  -4  11        163.35        217.27        11.32 o                         
  -5  -4  11          2.24         -1.12         3.92 o                         
  -4  -4  11        698.66        675.60        12.42 o                         
  -3  -4  11        521.92        565.01        15.18 o                         
  -2  -4  11       1003.72        919.42        19.22 o                         
  -1  -4  11          8.33          4.32         2.28 o                         
   0  -4  11        517.55        512.22        11.01 o                         
   1  -4  11        443.43        435.12         9.87 o                         
   2  -4  11        930.58        956.82        16.40 o                         
   3  -4  11         54.14         58.50         3.41 o                         
   4  -4  11         54.91         53.49         3.89 o                         
   5  -4  11         23.57         18.53         2.70 o                         
   6  -4  11         10.47         11.68         5.52 o                         
   7  -4  11          9.25          0.21         5.15 o                         
  -7  -3  11         40.42         34.00         5.67 o                         
  -6  -3  11        141.48        155.41         8.64 o                         
  -5  -3  11         52.49         56.14         6.05 o                         
  -4  -3  11         25.43         27.34         3.43 o                         
  -3  -3  11         21.40         22.41         2.87 o                         
  -2  -3  11         13.35         12.84         2.35 o                         
  -1  -3  11          6.44          8.09         3.11 o                         
   0  -3  11         32.75         34.61         2.17 o                         
   1  -3  11         99.84         99.92         4.85 o                         
   2  -3  11        349.23        347.49         6.81 o                         
   3  -3  11         79.28         81.91         3.09 o                         
   4  -3  11         48.81         41.21         2.65 o                         
   5  -3  11        465.41        445.57         7.88 o                         
   6  -3  11         69.14         77.07         8.86 o                         
   7  -3  11          1.29          3.26         5.15 o                         
  -7  -2  11         29.98         51.42         9.68 o                         
  -6  -2  11        131.26        128.12         7.75 o                         
  -5  -2  11         28.53         48.57         9.51 o                         
  -4  -2  11          9.72          6.47         2.61 o                         
  -3  -2  11        421.54        420.47         8.60 o                         
  -2  -2  11       1016.22       1004.29        14.31 o                         
  -1  -2  11        342.32        320.44         7.09 o                         
   0  -2  11        667.54        642.83         8.10 o                         
   1  -2  11          2.27          8.84         1.66 o                         
   2  -2  11         77.68         80.85         2.55 o                         
   3  -2  11        136.09        132.83         4.15 o                         
   4  -2  11        241.73        232.16         4.78 o                         
   5  -2  11         35.28         23.24         3.59 o                         
   6  -2  11         83.09         88.63         6.49 o                         
   7  -2  11         72.54         60.33         6.78 o                         
  -7  -1  11         45.18         47.72         9.21 o                         
  -6  -1  11         88.14        102.29         7.33 o                         
  -5  -1  11         36.28         32.08         7.10 o                         
  -4  -1  11         27.24         19.73         3.51 o                         
  -3  -1  11          1.66          5.27         2.79 o                         
  -2  -1  11         13.63         18.55         2.81 o                         
  -1  -1  11         23.27         15.92         2.88 o                         
   0  -1  11        429.11        413.54         6.51 o                         
   1  -1  11        107.21        132.23        11.06 o                         
   2  -1  11        430.45        425.80         5.44 o                         
   3  -1  11       1009.85        988.37        10.96 o                         
   4  -1  11          2.30         10.10         1.76 o                         
   5  -1  11          2.61          1.07         2.41 o                         
   6  -1  11          2.41          1.16         3.49 o                         
   7  -1  11         14.80          8.86         5.06 o                         
  -8   0  11          4.57          1.33         4.46 o                         
  -7   0  11         29.05         31.32         7.38 o                         
  -6   0  11        288.86        300.27        10.86 o                         
  -5   0  11         87.21         85.52        11.73 o                         
  -4   0  11       2570.90       2552.86        61.48 o                         
  -3   0  11       2018.08       1946.43        48.48 o                         
  -2   0  11        860.98        962.66        28.66 o                         
  -1   0  11         40.06         25.74         2.77 o                         
   0   0  11        734.51        704.80        10.94 o                         
   1   0  11       1122.88       1191.09        10.19 o                         
   2   0  11        373.99        384.23         7.60 o                         
   3   0  11        480.28        462.87         7.12 o                         
   4   0  11        180.98        173.39         5.41 o                         
   5   0  11         12.97         14.41         3.52 o                         
   6   0  11         33.72         50.57         5.25 o                         
   7   0  11          9.53          7.05         4.61 o                         
  -8   1  11        115.16        130.78        10.29 o                         
  -7   1  11        162.64        164.03         9.67 o                         
  -6   1  11         31.31         32.22         5.02 o                         
  -5   1  11         26.49         25.85        10.32 o                         
  -4   1  11         47.34         43.27         4.04 o                         
  -3   1  11          0.17          0.51         1.77 o                         
  -2   1  11         97.15        105.28         3.64 o                         
  -1   1  11         87.00         93.44         8.13 o                         
   0   1  11        195.68        168.38        11.68 o                         
   1   1  11        924.13        913.45        12.32 o                         
   2   1  11         18.92         17.52         2.04 o                         
   3   1  11         81.36         74.61         3.90 o                         
   4   1  11         13.69         14.16         2.75 o                         
   5   1  11        383.47        415.72        10.97 o                         
   6   1  11        375.61        443.53        12.05 o                         
  -8   2  11        109.80        101.92        15.54 o                         
  -7   2  11         91.61         92.45         8.23 o                         
  -6   2  11         74.59         72.35         6.72 o                         
  -5   2  11         29.18         28.55         4.17 o                         
  -4   2  11         45.21         47.98         4.61 o                         
  -3   2  11       1310.85       1309.93        38.27 o                         
  -2   2  11       3130.65       3179.00        45.92 o                         
  -1   2  11        294.94        291.34         8.34 o                         
   0   2  11        213.61        223.34         3.99 o                         
   1   2  11        302.80        307.19         5.65 o                         
   2   2  11         37.96         38.43         2.46 o                         
   3   2  11         36.32         39.20         3.14 o                         
   4   2  11         32.55         37.42         3.67 o                         
   5   2  11          7.96          2.83         3.20 o                         
   6   2  11          6.14          9.36         4.43 o                         
  -8   3  11          4.12          0.06         4.47 o                         
  -7   3  11         20.12         12.93         4.81 o                         
  -6   3  11         68.23         52.72         9.93 o                         
  -5   3  11          2.56          1.95         2.77 o                         
  -4   3  11          1.38          5.13         2.66 o                         
  -3   3  11         39.10         41.02         5.67 o                         
  -2   3  11        105.39        101.77         3.79 o                         
  -1   3  11        140.87        138.53         3.32 o                         
   0   3  11          2.38          3.11         1.00 o                         
   1   3  11        255.19        247.10         4.69 o                         
   2   3  11        277.37        268.95         6.22 o                         
   3   3  11         63.61         70.07         5.63 o                         
   4   3  11         87.17         91.30         6.89 o                         
   5   3  11        171.70        180.28        14.35 o                         
   6   3  11         66.87         81.17        12.92 o                         
  -8   4  11         26.48         14.95         5.52 o                         
  -7   4  11        101.08        104.48         9.22 o                         
  -6   4  11         15.01         12.85         4.16 o                         
  -5   4  11        120.60        139.44        17.53 o                         
  -4   4  11        530.83        544.71        22.37 o                         
  -3   4  11        287.73        320.96        10.55 o                         
  -2   4  11        492.35        497.35         8.48 o                         
  -1   4  11        116.61        113.33         3.25 o                         
   0   4  11         76.03         74.46         3.25 o                         
   1   4  11          1.91          4.13         1.84 o                         
   2   4  11         11.43         13.64         3.07 o                         
   3   4  11         29.90         25.81         3.78 o                         
   4   4  11          0.42          3.20         3.55 o                         
   5   4  11         14.47          2.48         4.07 o                         
  -7   5  11          6.48          7.17         4.34 o                         
  -6   5  11          6.14          5.53         4.35 o                         
  -5   5  11         14.03         17.40         6.04 o                         
  -4   5  11          0.68         -3.04         3.04 o                         
  -3   5  11          1.10         -0.61         1.65 o                         
  -2   5  11          4.91          4.58         1.70 o                         
  -1   5  11         23.57         22.89         2.09 o                         
   0   5  11        448.63        462.52         8.36 o                         
   1   5  11         73.05         78.51         5.48 o                         
   2   5  11         31.48         24.87         3.80 o                         
   3   5  11         20.81         18.81         7.50 o                         
   4   5  11        336.80        357.06        12.86 o                         
  -7   6  11         36.96         38.40        16.09 o                         
  -6   6  11         40.76         48.06         7.15 o                         
  -5   6  11         47.60         50.63        11.78 o                         
  -4   6  11         40.62         56.99         4.58 o                         
  -3   6  11         45.98         46.37         3.57 o                         
  -2   6  11         47.07         48.88         3.54 o                         
  -1   6  11          5.00          3.37         1.96 o                         
   0   6  11        326.20        333.89        10.73 o                         
   1   6  11         87.30         86.61         6.07 o                         
   2   6  11        376.42        396.71        11.21 o                         
   3   6  11          0.05         -3.65         3.89 o                         
   4   6  11         10.36         11.64         8.50 o                         
  -6   7  11          5.17          5.00         4.80 o                         
  -5   7  11          0.49          0.04         4.53 o                         
  -4   7  11          4.00          3.45         4.10 o                         
  -3   7  11         14.64         14.36         2.78 o                         
  -2   7  11         29.75         25.42         7.76 o                         
  -1   7  11          0.10         -0.64         2.81 o                         
   0   7  11        159.18        163.47        10.97 o                         
   1   7  11        290.72        294.64        10.00 o                         
   2   7  11        604.11        621.27        17.54 o                         
   3   7  11          0.93         -3.30         4.26 o                         
  -5   8  11          0.30          3.05         3.43 o                         
  -4   8  11         10.16         11.01         3.69 o                         
  -3   8  11          1.51          0.67         3.73 o                         
  -2   8  11        110.20        109.16        14.13 o                         
  -1   8  11          2.26          0.04         4.05 o                         
   0   8  11          8.05          6.75         4.52 o                         
   1   8  11        296.50        293.02        21.78 o                         
  -3   9  11          0.07         -4.21         4.43 o                         
  -2   9  11         25.48         10.20         5.33 o                         
  -1   9  11         42.43         36.08         6.24 o                         
   0  -9  12          3.71          3.92         5.41 o                         
   1  -9  12         43.97         47.67         9.74 o                         
   2  -9  12         14.78         14.37         7.82 o                         
  -2  -8  12        437.50        441.20        13.40 o                         
  -1  -8  12        317.84        339.04        11.97 o                         
   0  -8  12         61.20         61.81        15.74 o                         
   1  -8  12         14.76         18.21         7.03 o                         
   2  -8  12         92.76         82.98        11.38 o                         
   3  -8  12         87.48         89.36        12.26 o                         
   4  -8  12          5.69          3.43         7.80 o                         
  -3  -7  12          7.24          9.36         3.68 o                         
  -2  -7  12          0.37         -1.56         2.68 o                         
  -1  -7  12          5.59          1.98         2.96 o                         
   0  -7  12         11.37          9.18         3.53 o                         
   1  -7  12         15.31          7.84         6.69 o                         
   2  -7  12          0.02          4.16         4.04 o                         
   3  -7  12          6.12          7.35         4.09 o                         
   4  -7  12        181.42        185.02        16.95 o                         
   5  -7  12         72.40         67.54         6.20 o                         
  -4  -6  12        229.63        252.14         9.09 o                         
  -3  -6  12        122.64        111.24         5.93 o                         
  -2  -6  12         50.97         48.22         4.24 o                         
  -1  -6  12        124.76        130.15         6.13 o                         
   0  -6  12         72.16         79.48         5.81 o                         
   1  -6  12        151.43        149.83        10.17 o                         
   2  -6  12        154.38        148.39        13.90 o                         
   3  -6  12        102.22        112.71        11.56 o                         
   4  -6  12         83.05         86.33         5.32 o                         
   5  -6  12          3.65          3.62         2.84 o                         
   6  -6  12         41.95         43.05         7.23 o                         
  -5  -5  12          2.87          2.08         3.94 o                         
  -4  -5  12         18.64         16.96         5.12 o                         
  -3  -5  12         24.31         22.19         3.94 o                         
  -2  -5  12         53.73         49.67         7.88 o                         
  -1  -5  12         38.10         36.73         4.34 o                         
   0  -5  12         24.95         25.55         3.14 o                         
   1  -5  12        178.55        180.33         8.25 o                         
   2  -5  12        700.18        695.80        17.34 o                         
   3  -5  12        136.16        142.17         7.69 o                         
   4  -5  12         98.79         93.11         4.77 o                         
   5  -5  12        170.78        183.14         5.51 o                         
   6  -5  12        267.67        256.04        12.44 o                         
  -6  -4  12        120.18        133.33        19.98 o                         
  -5  -4  12          8.53         16.32         5.69 o                         
  -4  -4  12        115.08        108.15         7.93 o                         
  -3  -4  12        755.86        759.80        13.52 o                         
  -2  -4  12        107.30        116.18         7.10 o                         
  -1  -4  12         37.36         44.65         4.37 o                         
   0  -4  12        217.76        222.93        11.47 o                         
   1  -4  12        150.33        148.28         5.98 o                         
   2  -4  12       3219.90       3193.73        40.20 o                         
   3  -4  12        227.97        228.99         5.61 o                         
   4  -4  12         19.03         16.08         2.21 o                         
   5  -4  12         12.23          8.23         2.36 o                         
   6  -4  12          1.72          2.98         5.45 o                         
   7  -4  12         17.77         18.63         6.26 o                         
  -6  -3  12         99.94         98.17        12.78 o                         
  -5  -3  12         85.30         70.27         6.94 o                         
  -4  -3  12          3.31          5.20         2.56 o                         
  -3  -3  12          0.26         -1.08         1.73 o                         
  -2  -3  12         16.01         13.54         2.75 o                         
  -1  -3  12          5.81          2.80         2.02 o                         
   0  -3  12        127.25        122.72         3.60 o                         
   1  -3  12         95.45        110.26         5.35 o                         
   2  -3  12       2306.16       2180.25        28.99 o                         
   3  -3  12        554.54        554.26         7.81 o                         
   4  -3  12       1021.10        970.15        11.82 o                         
   5  -3  12         24.53         14.15         2.82 o                         
   6  -3  12        299.16        282.93        12.14 o                         
   7  -3  12         65.96         43.84         7.26 o                         
  -7  -2  12         40.29         41.37         6.40 o                         
  -6  -2  12         24.11         24.27         9.92 o                         
  -5  -2  12          8.85         -0.61         6.02 o                         
  -4  -2  12        270.99        270.22         8.16 o                         
  -3  -2  12         14.24         20.90         2.73 o                         
  -2  -2  12        515.06        567.86        10.26 o                         
  -1  -2  12        149.49        186.46         6.55 o                         
   0  -2  12       1110.96       1027.62        11.63 o                         
   1  -2  12         64.67         92.32         3.82 o                         
   2  -2  12       1157.11       1136.15        18.09 o                         
   3  -2  12         90.95         85.13         3.19 o                         
   4  -2  12        451.26        414.51         6.53 o                         
   5  -2  12         35.61         32.31         3.55 o                         
   6  -2  12          0.29          1.61         4.25 o                         
   7  -2  12         26.86         19.65         6.20 o                         
  -7  -1  12        144.47        147.74         9.13 o                         
  -6  -1  12          2.93          5.80         6.32 o                         
  -5  -1  12         18.77         20.19         4.28 o                         
  -4  -1  12         16.43         17.20         3.57 o                         
  -3  -1  12         99.40        111.38        10.08 o                         
  -2  -1  12        111.92        125.50         5.64 o                         
  -1  -1  12         21.97         25.61         3.47 o                         
   0  -1  12        720.85        688.64         9.35 o                         
   1  -1  12          0.99          3.23         1.74 o                         
   2  -1  12         77.23         82.16         2.88 o                         
   3  -1  12        133.05        120.72         3.77 o                         
   4  -1  12       1413.98       1356.82        13.54 o                         
   5  -1  12        265.23        268.06         8.39 o                         
   6  -1  12         23.57         34.42         5.00 o                         
   7  -1  12          1.29          4.93         6.72 o                         
  -7   0  12        247.65        258.78        16.23 o                         
  -6   0  12         25.52         23.86         5.18 o                         
  -5   0  12        945.28        911.30        33.11 o                         
  -4   0  12         12.82         13.23         6.13 o                         
  -3   0  12        162.56        155.18        11.80 o                         
  -2   0  12        204.35        272.41        13.92 o                         
  -1   0  12        251.62        251.59         5.35 o                         
   0   0  12       1414.85       1430.75        22.69 o                         
   1   0  12          0.82          2.06         1.09 o                         
   2   0  12        150.78        142.56         3.41 o                         
   3   0  12          2.24          0.40         1.59 o                         
   4   0  12         51.67         43.79         3.50 o                         
   5   0  12         25.01         20.23         4.15 o                         
   6   0  12         28.95         30.36         4.65 o                         
   7   0  12          0.11          3.72         5.22 o                         
  -8   1  12         21.81         20.74        10.69 o                         
  -7   1  12        125.18        134.68        12.45 o                         
  -6   1  12         55.42         46.73         8.84 o                         
  -5   1  12         15.72         11.67         3.08 o                         
  -4   1  12          0.59         -1.62         2.00 o                         
  -3   1  12          0.72         -0.99         1.63 o                         
  -2   1  12          4.61          3.41         1.30 o                         
  -1   1  12         33.78         34.43         3.50 o                         
   0   1  12        113.87        112.63         4.39 o                         
   1   1  12        298.47        285.21         5.06 o                         
   2   1  12        723.65        721.05         9.81 o                         
   3   1  12        268.53        294.43         6.56 o                         
   4   1  12         62.69         74.83         4.66 o                         
   5   1  12        213.29        197.43         9.47 o                         
   6   1  12        268.32        273.43        11.82 o                         
  -8   2  12          9.03         10.67         4.96 o                         
  -7   2  12         18.86         11.57         9.41 o                         
  -6   2  12        438.59        446.22        13.79 o                         
  -5   2  12       1931.07       1905.13        33.13 o                         
  -4   2  12         17.14         15.78         6.35 o                         
  -3   2  12         11.89         11.73         3.38 o                         
  -2   2  12        814.27        842.68        16.93 o                         
  -1   2  12         87.25         88.39         6.37 o                         
   0   2  12          1.81          2.17         1.11 o                         
   1   2  12          0.41          0.91         1.39 o                         
   2   2  12        155.80        159.07         4.82 o                         
   3   2  12         59.83         61.27         3.76 o                         
   4   2  12         10.71          9.63         2.85 o                         
   5   2  12          7.68          5.97         3.63 o                         
   6   2  12          0.01         -4.39         4.39 o                         
  -8   3  12         28.17         26.64         6.45 o                         
  -7   3  12         20.98         20.09         4.96 o                         
  -6   3  12         83.01         89.88        11.41 o                         
  -5   3  12         58.84         46.73         5.50 o                         
  -4   3  12         19.84         16.26         3.72 o                         
  -3   3  12         21.83         16.46         3.36 o                         
  -2   3  12         78.41         75.45         3.92 o                         
  -1   3  12        107.11         99.61         3.40 o                         
   0   3  12         33.04         34.41         2.26 o                         
   1   3  12          3.80          6.40         1.96 o                         
   2   3  12        194.41        189.34         5.48 o                         
   3   3  12        326.74        335.90        14.56 o                         
   4   3  12         28.51         25.75         4.30 o                         
   5   3  12          6.44          4.93         3.76 o                         
  -7   4  12        172.01        183.36        11.55 o                         
  -6   4  12        386.40        392.92        14.30 o                         
  -5   4  12        275.93        281.39        17.88 o                         
  -4   4  12        304.63        320.05        11.30 o                         
  -3   4  12         44.75         43.78         5.16 o                         
  -2   4  12        372.28        386.83         6.81 o                         
  -1   4  12          5.35          5.60         1.49 o                         
   0   4  12         43.33         41.64         6.40 o                         
   1   4  12        144.98        150.27         5.06 o                         
   2   4  12         85.56         89.18         8.76 o                         
   3   4  12          0.90         -1.23         2.72 o                         
   4   4  12        134.27        128.17         7.35 o                         
   5   4  12         32.89         30.86         5.64 o                         
  -7   5  12         47.18         59.19        12.37 o                         
  -6   5  12          7.23          8.77         4.25 o                         
  -5   5  12          3.59          3.00         3.43 o                         
  -4   5  12         19.24         22.27        10.74 o                         
  -3   5  12          9.77         10.98         2.56 o                         
  -2   5  12          3.62          6.55         1.91 o                         
  -1   5  12          9.85         12.01         2.31 o                         
   0   5  12         67.54         65.53         3.94 o                         
   1   5  12        310.02        335.64         9.45 o                         
   2   5  12          3.45          0.41         2.96 o                         
   3   5  12         10.74          7.61         3.99 o                         
   4   5  12         60.54         66.92         7.10 o                         
  -7   6  12        134.88        141.65        12.06 o                         
  -6   6  12         28.23         32.68         6.67 o                         
  -5   6  12          4.73          5.99         4.36 o                         
  -4   6  12        177.30        186.40         6.97 o                         
  -3   6  12        228.58        241.24         7.38 o                         
  -2   6  12         53.03         62.83         3.90 o                         
  -1   6  12        433.03        444.56         9.82 o                         
   0   6  12         48.89         51.30         4.85 o                         
   1   6  12          3.13          2.67         3.22 o                         
   2   6  12         83.55         78.73         6.23 o                         
   3   6  12         20.30         18.59         5.87 o                         
  -6   7  12          4.90          7.06         5.45 o                         
  -5   7  12          0.86         -2.04         3.01 o                         
  -4   7  12          9.02          5.07         2.95 o                         
  -3   7  12         10.98          3.63         2.52 o                         
  -2   7  12         26.59         24.57         3.73 o                         
  -1   7  12        196.55        200.35        16.67 o                         
   0   7  12          9.27          5.36         3.91 o                         
   1   7  12         11.25          0.50         3.52 o                         
   2   7  12         28.04         26.74         5.12 o                         
  -5   8  12         76.07         78.48         6.12 o                         
  -4   8  12         34.97         47.58         6.13 o                         
  -3   8  12         34.14         20.14        11.77 o                         
  -2   8  12         54.79         56.70         7.00 o                         
  -1   8  12        107.40        111.22        16.79 o                         
   0   8  12         51.66         40.26         6.51 o                         
   1   8  12        169.51        153.54        13.75 o                         
  -2  -8  13         77.98         82.25        10.57 o                         
  -1  -8  13        324.11        321.73        11.73 o                         
   0  -8  13         88.67        105.94         8.00 o                         
   1  -8  13          3.46          3.93         6.20 o                         
   2  -8  13        121.26        110.32        12.97 o                         
   3  -8  13        197.33        214.16        18.39 o                         
   4  -8  13          9.23          4.94         8.38 o                         
  -3  -7  13         12.72         11.90         4.35 o                         
  -2  -7  13          0.48         -2.71         2.98 o                         
  -1  -7  13         17.44         15.60         3.47 o                         
   0  -7  13          5.38          2.64         5.06 o                         
   1  -7  13        118.66        129.62        18.16 o                         
   2  -7  13         56.99         68.41         9.63 o                         
   3  -7  13        149.68        131.68        13.44 o                         
   4  -7  13         22.91         33.53         9.47 o                         
   5  -7  13         61.77         63.68         5.64 o                         
  -4  -6  13        137.52        136.84        12.23 o                         
  -3  -6  13        499.79        527.12        11.24 o                         
  -2  -6  13        184.38        185.68         7.03 o                         
  -1  -6  13        121.79         97.75         5.52 o                         
   0  -6  13          0.93         -2.05         2.05 o                         
   1  -6  13        516.05        516.70        12.75 o                         
   2  -6  13        125.04        117.75         7.44 o                         
   3  -6  13         30.49         23.84         4.60 o                         
   4  -6  13          0.38         -1.22         3.34 o                         
   5  -6  13          7.71          7.95         2.93 o                         
   6  -6  13          0.94          1.56         3.98 o                         
  -5  -5  13         32.07         22.77         7.68 o                         
  -4  -5  13          0.74         -4.47         5.53 o                         
  -3  -5  13         17.69         10.43         3.49 o                         
  -2  -5  13         13.66         11.63         3.49 o                         
  -1  -5  13         86.50         80.02         4.84 o                         
   0  -5  13         10.98          7.89         2.53 o                         
   1  -5  13        109.39        118.83         6.63 o                         
   2  -5  13        152.53        150.27         7.29 o                         
   3  -5  13          6.74          5.41         3.71 o                         
   4  -5  13          8.81         14.33         2.67 o                         
   5  -5  13         45.27         44.55         3.98 o                         
   6  -5  13        132.97        128.39        10.31 o                         
  -6  -4  13         83.82         76.98        12.90 o                         
  -5  -4  13         25.63         38.61         7.73 o                         
  -4  -4  13         66.08         71.03         5.69 o                         
  -3  -4  13         62.11         71.34         5.61 o                         
  -2  -4  13        528.94        524.26        15.67 o                         
  -1  -4  13       2528.84       2328.55        32.57 o                         
   0  -4  13         81.46         68.37         5.28 o                         
   1  -4  13        100.79        102.92         6.25 o                         
   2  -4  13        258.09        249.76        10.19 o                         
   3  -4  13         14.39          9.90         2.99 o                         
   4  -4  13         86.35         84.00         4.12 o                         
   5  -4  13          1.84          1.41         2.95 o                         
   6  -4  13          2.49          1.69         4.90 o                         
  -6  -3  13         74.06         67.08        12.79 o                         
  -5  -3  13         64.04         56.51         6.63 o                         
  -4  -3  13          3.16          1.69         2.64 o                         
  -3  -3  13          2.15         -0.43         1.93 o                         
  -2  -3  13          2.88          2.19         2.47 o                         
  -1  -3  13        325.84        310.72         8.97 o                         
   0  -3  13        219.55        226.10         5.83 o                         
   1  -3  13        407.05        417.84         9.59 o                         
   2  -3  13          0.48         -2.61         2.75 o                         
   3  -3  13        324.50        323.40         5.93 o                         
   4  -3  13        177.43        186.78         5.28 o                         
   5  -3  13         16.88         12.93         2.92 o                         
   6  -3  13        161.16        174.72        10.95 o                         
  -7  -2  13        139.60        168.30        15.87 o                         
  -6  -2  13          1.23          9.76         7.80 o                         
  -5  -2  13        552.93        525.94        25.34 o                         
  -4  -2  13        865.33        872.99        16.22 o                         
  -3  -2  13        858.23        778.23        13.05 o                         
  -2  -2  13         11.98         12.14         2.35 o                         
  -1  -2  13       1121.74       1101.51        23.68 o                         
   0  -2  13        172.50        176.35         5.35 o                         
   1  -2  13       1999.51       1993.78        20.26 o                         
   2  -2  13          2.06          4.00         1.80 o                         
   3  -2  13         66.56         83.09         3.52 o                         
   4  -2  13          0.37         -0.37         1.87 o                         
   5  -2  13          8.52          6.70         2.81 o                         
   6  -2  13          3.94          4.87         4.70 o                         
   7  -2  13          2.12         -7.38         7.55 o                         
  -7  -1  13         65.17         57.30         6.44 o                         
  -6  -1  13         61.84         77.29        12.95 o                         
  -5  -1  13         23.00         19.82         7.23 o                         
  -4  -1  13         10.65         11.60         3.50 o                         
  -3  -1  13          5.01          4.88         2.98 o                         
  -2  -1  13          1.31         -0.31         2.06 o                         
  -1  -1  13         11.92         12.55         2.70 o                         
   0  -1  13         64.64         64.71         4.19 o                         
   1  -1  13        818.25        824.26        13.42 o                         
   2  -1  13         35.63         36.33         2.17 o                         
   3  -1  13         50.66         52.63         3.05 o                         
   4  -1  13        412.69        377.66         7.14 o                         
   5  -1  13        119.37        109.14         7.13 o                         
   6  -1  13          0.22          3.87        10.69 o                         
  -7   0  13         31.09         34.92         6.79 o                         
  -6   0  13         32.23         39.37         8.44 o                         
  -5   0  13        132.80        148.43        15.31 o                         
  -4   0  13        179.26        177.90        14.11 o                         
  -3   0  13        923.45        904.41        30.42 o                         
  -2   0  13        300.43        288.64        15.22 o                         
  -1   0  13        422.38        394.39         7.18 o                         
   0   0  13          0.02          1.34         1.55 o                         
   1   0  13        244.81        240.62         4.76 o                         
   2   0  13         67.28         67.02         2.77 o                         
   3   0  13        186.59        182.85         4.76 o                         
   4   0  13         41.92         27.02         3.25 o                         
   5   0  13         89.92         96.99         7.20 o                         
   6   0  13         92.66        100.85         8.39 o                         
  -7   1  13         49.40         33.90         5.74 o                         
  -6   1  13         35.96         30.92        12.99 o                         
  -5   1  13          1.67          0.00         3.02 o                         
  -4   1  13          0.08         -2.96         4.50 o                         
  -3   1  13         11.88          7.87         4.99 o                         
  -2   1  13         40.32         38.64         5.72 o                         
  -1   1  13        403.35        392.95        16.17 o                         
   0   1  13         59.58         63.97         3.99 o                         
   1   1  13        354.72        356.95         7.81 o                         
   2   1  13        830.13        813.22        10.72 o                         
   3   1  13         10.86         14.06         2.39 o                         
   4   1  13          2.39          2.09         2.54 o                         
   5   1  13          0.14         -1.95         3.31 o                         
   6   1  13          7.95          5.00         4.11 o                         
  -7   2  13        225.73        208.84        10.99 o                         
  -6   2  13          0.50          4.14         3.12 o                         
  -5   2  13        946.46        955.36        20.68 o                         
  -4   2  13       1454.35       1467.20        26.55 o                         
  -3   2  13        216.88        222.21         7.97 o                         
  -2   2  13         17.29         13.92         2.86 o                         
  -1   2  13        772.77        740.98        11.93 o                         
   0   2  13        573.02        588.69         8.96 o                         
   1   2  13        138.40        140.25         4.16 o                         
   2   2  13        358.82        379.41         7.26 o                         
   3   2  13        133.63        123.71         5.13 o                         
   4   2  13         17.45         18.78         3.38 o                         
   5   2  13         41.10         50.90         6.29 o                         
   6   2  13         24.60         17.42         5.45 o                         
  -7   3  13         10.92         10.31         4.90 o                         
  -6   3  13          3.93          0.28         5.90 o                         
  -5   3  13         20.41         16.46         6.57 o                         
  -4   3  13          0.03         -2.40         2.40 o                         
  -3   3  13         17.84         19.48         4.23 o                         
  -2   3  13         15.46         16.47         3.26 o                         
  -1   3  13        124.81        126.10         4.88 o                         
   0   3  13        499.66        496.47         9.44 o                         
   1   3  13         10.46         11.50         2.75 o                         
   2   3  13         83.04         69.82         4.03 o                         
   3   3  13          7.68          4.65         2.88 o                         
   4   3  13        257.05        257.10         9.20 o                         
   5   3  13        336.78        404.09        17.39 o                         
  -7   4  13         15.93         14.17         5.37 o                         
  -6   4  13          0.73          1.82         3.94 o                         
  -5   4  13        106.73         96.88         8.06 o                         
  -4   4  13        506.66        490.09        14.40 o                         
  -3   4  13       1488.50       1487.39        27.87 o                         
  -2   4  13        123.02        128.29         8.31 o                         
  -1   4  13        184.94        182.55         5.50 o                         
   0   4  13        213.54        224.41         5.64 o                         
   1   4  13         49.42         53.35         3.58 o                         
   2   4  13         10.42          5.86         2.88 o                         
   3   4  13         15.87          8.48         3.33 o                         
   4   4  13         10.03          9.06         3.80 o                         
   5   4  13          1.92          3.65         4.81 o                         
  -7   5  13         21.80         36.33        14.14 o                         
  -6   5  13          1.44          5.14         5.09 o                         
  -5   5  13          0.14         -1.76         3.31 o                         
  -4   5  13         18.17         10.40         3.83 o                         
  -3   5  13         65.39         67.54         7.29 o                         
  -2   5  13         59.87         63.18         4.25 o                         
  -1   5  13          4.96          2.44         1.94 o                         
   0   5  13        145.34        152.69         5.62 o                         
   1   5  13        168.04        167.28        10.17 o                         
   2   5  13         68.15         64.00         5.49 o                         
   3   5  13         19.98          9.29         4.04 o                         
   4   5  13         98.64         85.29         7.90 o                         
  -6   6  13         29.84         30.78        10.44 o                         
  -5   6  13        183.22        182.18        11.19 o                         
  -4   6  13        106.64        103.72         8.76 o                         
  -3   6  13        325.40        339.43         8.62 o                         
  -2   6  13         55.83         58.79         3.95 o                         
  -1   6  13          0.09         -0.92         2.46 o                         
   0   6  13          1.63          5.02         3.43 o                         
   1   6  13         13.17         16.09         3.88 o                         
   2   6  13          6.89          7.55         3.82 o                         
   3   6  13          1.02          1.72         4.14 o                         
  -6   7  13          7.46          8.22         5.40 o                         
  -5   7  13          0.63         -0.47         4.27 o                         
  -4   7  13          0.33         -0.27         3.13 o                         
  -3   7  13          0.08          2.34         3.43 o                         
  -2   7  13          5.17          3.41         2.89 o                         
  -1   7  13        117.60        116.91         8.91 o                         
   0   7  13         36.32         25.52         5.35 o                         
   1   7  13          0.89          1.32         4.32 o                         
   2   7  13          2.16          5.52         5.26 o                         
  -4   8  13          6.70         11.02         4.59 o                         
  -3   8  13         10.12          9.03         4.11 o                         
  -2   8  13          0.89          0.64         4.84 o                         
  -1   8  13         89.26         90.97         8.53 o                         
   0   8  13         26.49         25.98         6.20 o                         
  -1  -8  14         37.84         35.25         7.74 o                         
   0  -8  14        321.04        312.85        11.75 o                         
   1  -8  14         32.80         33.50         6.61 o                         
   2  -8  14          2.01         14.21         6.46 o                         
   3  -8  14         28.90         22.74         9.00 o                         
  -3  -7  14          9.27         12.28         4.31 o                         
  -2  -7  14          0.74         -3.24         3.24 o                         
  -1  -7  14          2.70          8.07         3.63 o                         
   0  -7  14         74.99         57.98         5.83 o                         
   1  -7  14         38.61         43.05         6.26 o                         
   2  -7  14         94.90         98.81         8.98 o                         
   3  -7  14          0.45         -1.30         6.21 o                         
   4  -7  14        124.91        118.73        10.27 o                         
   5  -7  14        471.14        496.71        25.85 o                         
  -4  -6  14          0.09          5.74         5.36 o                         
  -3  -6  14        567.27        581.60        15.53 o                         
  -2  -6  14        660.70        662.49        12.74 o                         
  -1  -6  14        108.80         82.15         5.33 o                         
   0  -6  14         70.41         73.50         9.76 o                         
   1  -6  14         90.74         96.02        10.61 o                         
   2  -6  14        389.99        412.38        12.01 o                         
   3  -6  14          8.40          6.34         3.63 o                         
   4  -6  14          5.44          1.11         4.15 o                         
   5  -6  14         21.25         27.48         4.27 o                         
  -5  -5  14         82.46         72.35        10.55 o                         
  -4  -5  14          9.28         -2.72         4.37 o                         
  -3  -5  14          0.03         -2.68         2.68 o                         
  -2  -5  14          9.19          3.36         2.73 o                         
  -1  -5  14         57.67         46.55         3.84 o                         
   0  -5  14         14.99         13.14         2.91 o                         
   1  -5  14          3.07         -1.09         2.50 o                         
   2  -5  14        114.61        106.56         6.87 o                         
   3  -5  14        225.10        234.14        10.71 o                         
   4  -5  14        107.40        107.34         5.46 o                         
   5  -5  14          7.27          9.47         2.96 o                         
   6  -5  14        133.08        124.74         7.71 o                         
  -6  -4  14         50.16         59.32        12.34 o                         
  -5  -4  14        282.15        285.71        12.88 o                         
  -4  -4  14         91.01         84.78         6.40 o                         
  -3  -4  14         87.24         89.11         6.46 o                         
  -2  -4  14        190.11        212.96         8.45 o                         
  -1  -4  14          0.13          1.37         2.58 o                         
   0  -4  14        243.83        220.74         6.40 o                         
   1  -4  14         47.21         42.29         4.16 o                         
   2  -4  14         43.72         43.83         4.51 o                         
   3  -4  14        109.36        102.56         6.51 o                         
   4  -4  14          2.02          1.98         2.08 o                         
   5  -4  14         37.24         41.55         3.85 o                         
   6  -4  14          1.99         -0.27         5.03 o                         
  -6  -3  14          5.55          7.42         7.85 o                         
  -5  -3  14         23.39         23.89         5.46 o                         
  -4  -3  14         17.95         15.02         6.36 o                         
  -3  -3  14         37.03         34.42         3.66 o                         
  -2  -3  14         38.22         35.81         4.19 o                         
  -1  -3  14          9.37         11.61         3.01 o                         
   0  -3  14        286.29        274.06        10.57 o                         
   1  -3  14        551.29        524.83        11.23 o                         
   2  -3  14        131.96        135.16         6.34 o                         
   3  -3  14        211.39        209.97         6.38 o                         
   4  -3  14        276.94        303.05         7.25 o                         
   5  -3  14        436.63        431.90        11.08 o                         
   6  -3  14         20.70         23.46         5.89 o                         
  -7  -2  14        225.58        265.13        11.60 o                         
  -6  -2  14         23.02         29.33         9.64 o                         
  -5  -2  14         48.01         52.36        10.25 o                         
  -4  -2  14        648.51        631.37        13.86 o                         
  -3  -2  14         67.92         70.83         5.31 o                         
  -2  -2  14          1.58          6.69         3.27 o                         
  -1  -2  14        258.79        285.27         8.36 o                         
   0  -2  14        173.68        166.93         5.64 o                         
   1  -2  14       2694.27       2597.74        28.04 o                         
   2  -2  14        481.09        454.57        10.50 o                         
   3  -2  14          1.05          1.29         1.74 o                         
   4  -2  14         22.45         16.47         2.90 o                         
   5  -2  14          5.36          4.67         2.66 o                         
   6  -2  14         18.98         12.20         5.33 o                         
  -7  -1  14         92.02         80.93         8.15 o                         
  -6  -1  14         60.67         72.75        12.84 o                         
  -5  -1  14          2.27         -2.18         5.44 o                         
  -4  -1  14          2.42          0.27         4.69 o                         
  -3  -1  14         16.56         21.14         4.34 o                         
  -2  -1  14          9.92          9.08         2.71 o                         
  -1  -1  14         48.71         51.96         4.45 o                         
   0  -1  14         36.19         43.47         4.19 o                         
   1  -1  14       2256.22       2216.42        28.35 o                         
   2  -1  14        656.53        661.25        10.59 o                         
   3  -1  14        884.31        830.81        13.97 o                         
   4  -1  14         47.54         39.87         4.09 o                         
   5  -1  14        411.32        427.95        26.91 o                         
   6  -1  14         97.34         81.53         8.69 o                         
  -7   0  14         21.54         20.34         4.86 o                         
  -6   0  14         15.64          8.65         7.72 o                         
  -5   0  14        133.18        126.16        15.07 o                         
  -4   0  14         69.32         94.14        12.25 o                         
  -3   0  14        206.45        205.81        14.50 o                         
  -2   0  14        167.22        177.22        12.73 o                         
  -1   0  14        403.44        368.57        16.89 o                         
   0   0  14          2.80          4.53         2.20 o                         
   1   0  14       1300.06       1264.97        17.18 o                         
   2   0  14         89.72         91.94         3.45 o                         
   3   0  14        451.54        398.55         9.11 o                         
   4   0  14         48.01         37.16         3.96 o                         
   5   0  14          1.40          1.36         4.32 o                         
   6   0  14         29.18         23.52         5.88 o                         
  -7   1  14          6.48          9.55         4.41 o                         
  -6   1  14         15.59         16.47         3.93 o                         
  -5   1  14          0.90          2.04         2.45 o                         
  -4   1  14         37.89         38.11         8.37 o                         
  -3   1  14         68.38         66.13         4.54 o                         
  -2   1  14         33.77         32.61         3.53 o                         
  -1   1  14        441.68        414.72        10.88 o                         
   0   1  14          7.14          8.87         4.86 o                         
   1   1  14        124.06        113.81         4.79 o                         
   2   1  14        173.77        161.42         4.62 o                         
   3   1  14       1585.56       1513.74        17.66 o                         
   4   1  14        289.92        311.05         8.44 o                         
   5   1  14         54.12         66.92         7.33 o                         
   6   1  14         21.24          8.06         5.28 o                         
  -7   2  14         48.49         48.81         6.58 o                         
  -6   2  14        241.93        241.76        10.50 o                         
  -5   2  14        109.36        112.30         8.57 o                         
  -4   2  14        133.88        129.06         7.13 o                         
  -3   2  14        121.60        150.34         7.11 o                         
  -2   2  14        140.82        145.10         6.81 o                         
  -1   2  14        869.23        865.38        17.87 o                         
   0   2  14          4.98          7.58         2.47 o                         
   1   2  14        103.61        112.48         3.98 o                         
   2   2  14          4.53          1.93         2.04 o                         
   3   2  14        144.79        142.70         5.60 o                         
   4   2  14         23.64         21.29         3.65 o                         
   5   2  14         38.27         31.31         9.13 o                         
  -7   3  14         33.80         28.96         5.98 o                         
  -6   3  14          9.44          8.50         4.83 o                         
  -5   3  14          0.61         -3.18         4.13 o                         
  -4   3  14          0.77         -0.17         2.72 o                         
  -3   3  14          0.44          0.24         2.53 o                         
  -2   3  14         14.91         14.28         3.40 o                         
  -1   3  14         36.42         32.41         4.23 o                         
   0   3  14        142.12        138.35         4.82 o                         
   1   3  14        594.30        610.68        10.49 o                         
   2   3  14        104.20        109.69         5.06 o                         
   3   3  14         84.49         69.88         5.38 o                         
   4   3  14        117.62        103.44         9.21 o                         
   5   3  14        123.01        130.96         9.53 o                         
  -7   4  14        127.69        125.56        16.41 o                         
  -6   4  14       1066.56       1115.05        26.08 o                         
  -5   4  14          1.24         -0.56         3.63 o                         
  -4   4  14          1.62         -2.12         3.16 o                         
  -3   4  14        191.49        193.34         8.94 o                         
  -2   4  14         54.18         51.02         5.47 o                         
  -1   4  14          2.48          2.78         2.04 o                         
   0   4  14          0.56          1.02         1.99 o                         
   1   4  14        132.87        119.27         5.55 o                         
   2   4  14         17.30         10.77         3.91 o                         
   3   4  14         14.91         15.16         3.91 o                         
   4   4  14         18.94         16.77         5.07 o                         
  -7   5  14         23.93         20.59         7.04 o                         
  -6   5  14         33.89         31.80         6.45 o                         
  -5   5  14          6.62          4.89         3.48 o                         
  -4   5  14         11.44         16.60         4.30 o                         
  -3   5  14         40.84         58.28         9.24 o                         
  -2   5  14         56.81         64.49         4.34 o                         
  -1   5  14         42.57         42.65         3.36 o                         
   0   5  14          2.86          0.29         2.26 o                         
   1   5  14        143.69        130.57        15.42 o                         
   2   5  14        190.09        201.60        10.73 o                         
   3   5  14         14.69         21.67         5.40 o                         
   4   5  14          0.00         -1.32         6.16 o                         
  -6   6  14        181.06        179.01        16.35 o                         
  -5   6  14         88.01         96.54         9.47 o                         
  -4   6  14         65.98         77.76        16.85 o                         
  -3   6  14        166.35        167.92         6.91 o                         
  -2   6  14         25.77         27.56         3.74 o                         
  -1   6  14         12.28          8.71         2.88 o                         
   0   6  14         29.64         33.79         5.11 o                         
   1   6  14         34.33         25.25         6.22 o                         
   2   6  14          0.86          6.84         4.53 o                         
   3   6  14         80.53         85.47         8.62 o                         
  -5   7  14          6.06          6.38         4.88 o                         
  -4   7  14          3.72          3.24         3.17 o                         
  -3   7  14          0.05          2.58         3.45 o                         
  -2   7  14          0.51         -1.58         2.79 o                         
  -1   7  14         16.08         24.26         5.11 o                         
   0   7  14        131.41        129.03        16.56 o                         
   1   7  14          2.79          3.02         4.45 o                         
  -4   8  14         76.17         91.11         7.52 o                         
  -3   8  14          6.50         10.23         4.62 o                         
  -2   8  14        114.80        103.88         9.48 o                         
  -1   8  14         61.69         42.02         6.72 o                         
   0   8  14          1.57          5.00         8.12 o                         
  -1  -8  15         12.11         14.67         5.11 o                         
   0  -8  15         60.71         44.49         6.06 o                         
   1  -8  15        437.32        466.30        14.46 o                         
   2  -8  15         76.81         69.78         9.63 o                         
   3  -8  15         12.95         13.79        13.27 o                         
  -3  -7  15          2.30          2.60         3.82 o                         
  -2  -7  15         17.53          8.74         4.01 o                         
  -1  -7  15          0.14          1.10         3.27 o                         
   0  -7  15          8.07          8.05         3.86 o                         
   1  -7  15        281.89        275.13        19.76 o                         
   2  -7  15        136.65        140.62        10.46 o                         
   3  -7  15          0.22          9.07         4.86 o                         
   4  -7  15          1.15         -4.16         4.72 o                         
  -4  -6  15        143.72        143.59        11.65 o                         
  -3  -6  15         56.22         57.14         6.46 o                         
  -2  -6  15        461.91        477.86        10.82 o                         
  -1  -6  15        293.50        321.41         8.90 o                         
   0  -6  15          1.12         -0.72         3.12 o                         
   1  -6  15        219.88        247.36         9.42 o                         
   2  -6  15        336.37        362.71        11.61 o                         
   3  -6  15          7.99         10.83         4.22 o                         
   4  -6  15          5.92         -0.54         7.89 o                         
   5  -6  15         21.58         23.85         6.11 o                         
  -5  -5  15         59.14         56.61        10.14 o                         
  -4  -5  15         12.68          4.48         4.96 o                         
  -3  -5  15          0.01         -2.78         2.78 o                         
  -2  -5  15         16.37         12.21         5.02 o                         
  -1  -5  15         16.44         25.39         4.06 o                         
   0  -5  15        151.01        143.60         6.33 o                         
   1  -5  15         46.00         42.84         5.40 o                         
   2  -5  15        253.07        256.91         9.25 o                         
   3  -5  15         20.49         17.57         3.98 o                         
   4  -5  15        124.72        123.85         9.68 o                         
   5  -5  15         14.42         13.54         3.17 o                         
  -5  -4  15         87.46         90.42         9.07 o                         
  -4  -4  15        604.58        656.31        15.47 o                         
  -3  -4  15        306.76        290.67        15.20 o                         
  -2  -4  15         44.66         48.37         9.73 o                         
  -1  -4  15          4.45         16.54         3.64 o                         
   0  -4  15        525.15        538.43        10.35 o                         
   1  -4  15         99.11         94.61         5.65 o                         
   2  -4  15        102.10        106.33         9.77 o                         
   3  -4  15          3.99          3.00         2.94 o                         
   4  -4  15         12.34         13.25         2.59 o                         
   5  -4  15         11.59         11.79         3.05 o                         
   6  -4  15          3.48          6.81         5.33 o                         
  -6  -3  15         31.88         49.33        11.94 o                         
  -5  -3  15          0.78         -1.25         4.16 o                         
  -4  -3  15          6.67          5.37         3.01 o                         
  -3  -3  15          3.67         -0.15         2.33 o                         
  -2  -3  15         50.93         45.26         7.68 o                         
  -1  -3  15          8.20          6.94         2.73 o                         
   0  -3  15        191.20        193.40         5.87 o                         
   1  -3  15        165.61        158.01         5.71 o                         
   2  -3  15          0.95          2.09         2.44 o                         
   3  -3  15         11.36         11.73         4.08 o                         
   4  -3  15         95.17         78.91         5.36 o                         
   5  -3  15        153.08        182.05        10.56 o                         
   6  -3  15         28.31         22.63         6.40 o                         
  -6  -2  15         48.83         57.46        11.41 o                         
  -5  -2  15         20.05         24.46         8.32 o                         
  -4  -2  15         83.36         95.12         6.46 o                         
  -3  -2  15        674.87        708.93        22.08 o                         
  -2  -2  15       2299.07       2184.95        26.99 o                         
  -1  -2  15        118.45         96.02         5.98 o                         
   0  -2  15         12.00         10.30         2.44 o                         
   1  -2  15        724.06        688.98        11.01 o                         
   2  -2  15         22.45         24.85         3.51 o                         
   3  -2  15        126.44        128.36         5.13 o                         
   4  -2  15          0.72          0.62         2.27 o                         
   5  -2  15          5.86          3.78         3.38 o                         
   6  -2  15         32.73         24.96         6.26 o                         
  -7  -1  15         74.25         58.58        12.59 o                         
  -6  -1  15         58.76         64.29        13.11 o                         
  -5  -1  15          2.55          3.52         5.99 o                         
  -4  -1  15          5.96          0.17         3.59 o                         
  -3  -1  15          3.16          1.74         4.16 o                         
  -2  -1  15        268.24        252.74        11.14 o                         
  -1  -1  15        197.30        206.02         8.70 o                         
   0  -1  15        405.45        408.85         9.06 o                         
   1  -1  15         66.93         58.52         4.20 o                         
   2  -1  15        368.00        364.55         8.84 o                         
   3  -1  15         72.18         81.41         4.57 o                         
   4  -1  15         31.16         24.42         3.02 o                         
   5  -1  15        169.12        159.28        10.28 o                         
   6  -1  15        197.67        202.63        12.08 o                         
  -7   0  15         21.37         24.31         4.92 o                         
  -6   0  15        273.33        276.22        21.27 o                         
  -5   0  15        832.22        905.28        35.51 o                         
  -4   0  15        499.83        487.35        23.99 o                         
  -3   0  15          9.37          7.72         5.08 o                         
  -2   0  15       1163.70       1143.20        35.36 o                         
  -1   0  15         73.60         71.59         5.23 o                         
   0   0  15       2074.97       2080.14        32.00 o                         
   1   0  15         83.79         79.98         5.06 o                         
   2   0  15         81.42         89.31         3.79 o                         
   3   0  15         19.56         16.89         2.97 o                         
   4   0  15          7.16          7.31         3.11 o                         
   5   0  15          0.43         -4.51         4.51 o                         
   6   0  15          0.01          2.36         4.99 o                         
  -7   1  15         37.95         39.79         6.13 o                         
  -6   1  15         12.57         12.74         3.93 o                         
  -5   1  15          2.58          8.02         7.03 o                         
  -4   1  15          0.01         -4.93         4.93 o                         
  -3   1  15          0.00         -0.89         4.57 o                         
  -2   1  15          0.96          5.27         2.37 o                         
  -1   1  15         48.75         40.69         4.43 o                         
   0   1  15        935.61        945.77        25.69 o                         
   1   1  15         19.15         21.50         5.33 o                         
   2   1  15         56.93         57.19         3.80 o                         
   3   1  15        209.63        204.68         6.88 o                         
   4   1  15        150.62        168.75         9.98 o                         
   5   1  15          0.51          2.19         4.70 o                         
   6   1  15         65.14         67.45        10.68 o                         
  -7   2  15         22.09         21.19         5.42 o                         
  -6   2  15        273.90        265.35        11.12 o                         
  -5   2  15         16.56         15.12         6.11 o                         
  -4   2  15        517.77        499.85        13.57 o                         
  -3   2  15        246.36        237.48         8.86 o                         
  -2   2  15        124.49        122.73         6.66 o                         
  -1   2  15          1.45          1.45         2.52 o                         
   0   2  15        432.32        425.82        16.36 o                         
   1   2  15         13.20         13.84         2.37 o                         
   2   2  15         87.55         84.47         4.69 o                         
   3   2  15         25.84         16.90         3.27 o                         
   4   2  15         71.84         62.21         5.68 o                         
   5   2  15         79.93         76.57         7.87 o                         
  -7   3  15         25.81         23.64         5.99 o                         
  -6   3  15          0.44          2.75         4.09 o                         
  -5   3  15          1.64         -2.87         9.00 o                         
  -4   3  15         10.43          9.89         3.76 o                         
  -3   3  15         31.46         31.68         4.44 o                         
  -2   3  15        232.66        218.04         8.91 o                         
  -1   3  15         24.60         24.48         4.07 o                         
   0   3  15        225.03        231.10         6.99 o                         
   1   3  15        450.29        454.83         9.08 o                         
   2   3  15         30.03         35.85         4.32 o                         
   3   3  15          1.38         -2.33         3.17 o                         
   4   3  15          4.00          4.30         4.40 o                         
   5   3  15          4.42          1.37         8.28 o                         
  -7   4  15          3.67          3.34         4.99 o                         
  -6   4  15        167.09        162.84        11.05 o                         
  -5   4  15        823.22        863.02        21.49 o                         
  -4   4  15         41.74         31.28         6.74 o                         
  -3   4  15         14.09         10.78         3.72 o                         
  -2   4  15        463.22        443.17        13.41 o                         
  -1   4  15        196.01        192.03         9.86 o                         
   0   4  15         30.74         29.50         3.22 o                         
   1   4  15        165.51        166.12         6.24 o                         
   2   4  15         59.54         51.01         5.91 o                         
   3   4  15         15.76          9.80         5.34 o                         
   4   4  15         31.01         27.52         5.78 o                         
  -6   5  15          5.28          5.08         7.08 o                         
  -5   5  15          0.15          0.48         3.61 o                         
  -4   5  15          2.01          1.94         3.50 o                         
  -3   5  15          1.04          4.89         3.57 o                         
  -2   5  15         66.07         67.88         9.30 o                         
  -1   5  15        229.47        231.37         7.91 o                         
   0   5  15          1.87          3.51         2.52 o                         
   1   5  15         70.07         59.49         4.68 o                         
   2   5  15          6.21          9.26         4.27 o                         
   3   5  15        123.55        124.36        12.87 o                         
  -6   6  15         91.94        102.44        10.47 o                         
  -5   6  15        190.48        198.20        12.05 o                         
  -4   6  15        585.88        578.14        18.97 o                         
  -3   6  15         58.65         74.90        19.63 o                         
  -2   6  15        113.53        108.25         6.69 o                         
  -1   6  15        129.34        112.89         6.14 o                         
   0   6  15         27.97         25.56         6.60 o                         
   1   6  15          3.58          1.77         4.50 o                         
   2   6  15          6.33          3.46         4.33 o                         
  -5   7  15          4.45         -0.88         4.48 o                         
  -4   7  15         33.96         27.45         6.19 o                         
  -3   7  15         20.69         17.14         4.38 o                         
  -2   7  15          4.29          5.52         3.92 o                         
  -1   7  15         74.85         65.02         9.20 o                         
   0   7  15         62.88         58.20         7.03 o                         
   1   7  15         44.09         37.92         6.26 o                         
  -3   8  15         26.35         25.73         5.31 o                         
  -2   8  15         14.70          7.95         5.30 o                         
   0  -8  16          8.20         10.84         7.49 o                         
   1  -8  16         79.48         72.53         8.54 o                         
  -2  -7  16         20.91         18.73         4.59 o                         
  -1  -7  16         12.54          8.68         3.83 o                         
   0  -7  16          5.12          1.75         3.63 o                         
   1  -7  16         39.29         34.15         7.97 o                         
   2  -7  16        102.04         93.96         8.92 o                         
   3  -7  16        125.62        123.22        10.49 o                         
   4  -7  16         35.92         28.44         9.19 o                         
  -3  -6  16        213.31        239.29        14.90 o                         
  -2  -6  16         55.39         53.17         7.77 o                         
  -1  -6  16        427.79        396.95        14.63 o                         
   0  -6  16         66.90         63.22         5.32 o                         
   1  -6  16          0.36          9.15         3.78 o                         
   2  -6  16         60.06         43.56         6.56 o                         
   3  -6  16         60.42         49.22         9.50 o                         
   4  -6  16         17.57          8.92         5.44 o                         
  -4  -5  16          8.03          8.86         5.44 o                         
  -3  -5  16          1.54          1.82         3.29 o                         
  -2  -5  16          0.95          4.04         3.63 o                         
  -1  -5  16         74.06         65.13         6.22 o                         
   0  -5  16         68.43         61.41         6.14 o                         
   1  -5  16        199.24        202.11         9.24 o                         
   2  -5  16          0.22         -1.28         2.90 o                         
   3  -5  16        241.70        234.50         9.53 o                         
   4  -5  16        787.34        832.02        29.46 o                         
   5  -5  16        292.86        285.44         8.75 o                         
  -5  -4  16          2.44         -1.70         4.68 o                         
  -4  -4  16        501.32        503.52        14.55 o                         
  -3  -4  16        889.49        915.27        18.85 o                         
  -2  -4  16         97.71         72.38         6.27 o                         
  -1  -4  16        185.95        176.79         8.74 o                         
   0  -4  16         45.63         47.34         3.90 o                         
   1  -4  16        815.23        789.07        13.67 o                         
   2  -4  16         16.58          7.46         3.51 o                         
   3  -4  16         14.23          8.86         3.58 o                         
   4  -4  16         48.28         61.03         6.07 o                         
   5  -4  16          0.01          0.04         2.81 o                         
  -6  -3  16         72.77         72.47        14.16 o                         
  -5  -3  16          9.95         10.55         5.15 o                         
  -4  -3  16          0.10          2.91         2.95 o                         
  -3  -3  16          8.02         11.23         3.00 o                         
  -2  -3  16        103.20         91.19         6.56 o                         
  -1  -3  16          5.68          8.55         2.93 o                         
   0  -3  16          7.67          8.67         3.09 o                         
   1  -3  16        440.74        451.60         9.57 o                         
   2  -3  16        200.77        207.52         7.91 o                         
   3  -3  16        103.83        105.39         6.68 o                         
   4  -3  16         55.42         59.52         5.19 o                         
   5  -3  16        162.78        163.56         8.12 o                         
   6  -3  16        134.12        142.65        11.07 o                         
  -6  -2  16        239.74        245.70        22.79 o                         
  -5  -2  16         58.31         40.85        10.63 o                         
  -4  -2  16        103.14        109.85         7.18 o                         
  -3  -2  16        231.77        242.57         8.98 o                         
  -2  -2  16         62.84         32.30         3.66 o                         
  -1  -2  16        234.40        222.21         8.07 o                         
   0  -2  16          3.63          4.28         3.51 o                         
   1  -2  16          5.30          6.46         2.18 o                         
   2  -2  16         86.43         89.41         6.48 o                         
   3  -2  16          1.22         -0.96         2.48 o                         
   4  -2  16         11.71         11.45         3.61 o                         
   5  -2  16         10.56          7.07         3.58 o                         
   6  -2  16         46.23         50.51         7.60 o                         
  -6  -1  16         27.48         30.97         9.81 o                         
  -5  -1  16          9.53         11.54         7.33 o                         
  -4  -1  16         15.40         13.11         4.03 o                         
  -3  -1  16         16.37         16.23         6.66 o                         
  -2  -1  16          0.45          1.94         2.95 o                         
  -1  -1  16        310.65        305.60        10.87 o                         
   0  -1  16        266.50        249.01         7.25 o                         
   1  -1  16         65.91         48.96         4.28 o                         
   2  -1  16        254.41        249.79         7.61 o                         
   3  -1  16        357.27        399.65         8.58 o                         
   4  -1  16        483.60        512.08        10.25 o                         
   5  -1  16         11.75         16.10         7.02 o                         
   6  -1  16          4.90         -1.88         6.39 o                         
  -7   0  16         17.85         24.96        10.73 o                         
  -6   0  16         21.29         33.16        10.81 o                         
  -5   0  16        335.55        331.56        21.72 o                         
  -4   0  16         49.18         53.81        10.20 o                         
  -3   0  16         11.05          5.52         5.07 o                         
  -2   0  16        101.35        107.79        12.29 o                         
  -1   0  16        255.35        237.94         8.34 o                         
   0   0  16       1151.54       1122.33        20.36 o                         
   1   0  16        624.36        634.37        24.13 o                         
   2   0  16          1.55         -0.99         3.57 o                         
   3   0  16         18.90         11.84         3.13 o                         
   4   0  16          5.14          7.15         4.17 o                         
   5   0  16         11.34         15.12         6.29 o                         
  -7   1  16         29.73         28.93         5.49 o                         
  -6   1  16          0.35         -1.36         3.15 o                         
  -5   1  16          2.25          6.21         6.05 o                         
  -4   1  16          9.91         12.91         6.58 o                         
  -3   1  16         11.51         13.53         2.98 o                         
  -2   1  16          5.27          5.98         2.51 o                         
  -1   1  16         11.50          8.31         2.87 o                         
   0   1  16       1198.14       1193.07        31.17 o                         
   1   1  16        667.77        676.38        22.76 o                         
   2   1  16        465.85        467.15        10.55 o                         
   3   1  16         45.30         38.17         4.55 o                         
   4   1  16        413.58        425.99         9.75 o                         
   5   1  16         98.24        103.69        11.52 o                         
  -7   2  16          5.38          8.84         4.33 o                         
  -6   2  16         26.68         23.72         5.00 o                         
  -5   2  16        120.18        142.84         8.09 o                         
  -4   2  16         61.53         71.20         6.17 o                         
  -3   2  16        144.61        138.50        10.65 o                         
  -2   2  16         64.34         62.65         5.61 o                         
  -1   2  16          8.05          7.65         3.01 o                         
   0   2  16        792.01        794.91        24.63 o                         
   1   2  16         94.26         97.45         5.10 o                         
   2   2  16        291.32        273.12         7.39 o                         
   3   2  16         44.74         40.74         4.14 o                         
   4   2  16          1.88          3.19         3.56 o                         
   5   2  16         24.28         24.74         5.81 o                         
  -7   3  16          6.70          3.18         7.03 o                         
  -6   3  16          0.00         -1.70         4.46 o                         
  -5   3  16          7.79          6.25         4.13 o                         
  -4   3  16         28.94         31.91         8.12 o                         
  -3   3  16         21.49         13.13         3.79 o                         
  -2   3  16        186.37        174.42         8.56 o                         
  -1   3  16         40.57         34.31         4.85 o                         
   0   3  16        120.37        122.28        11.07 o                         
   1   3  16        173.24        178.13        11.62 o                         
   2   3  16       1204.58       1171.64        17.32 o                         
   3   3  16        235.54        247.16        10.98 o                         
   4   3  16         59.78         58.82         6.98 o                         
  -6   4  16        139.75        114.04         9.83 o                         
  -5   4  16         33.59         36.28         5.86 o                         
  -4   4  16         39.20         42.42         5.98 o                         
  -3   4  16         72.56         60.99         6.43 o                         
  -2   4  16        333.72        334.78        15.25 o                         
  -1   4  16          0.25         -0.04         6.97 o                         
   0   4  16         37.19         41.40         4.52 o                         
   1   4  16          2.35          1.95         3.78 o                         
   2   4  16        176.30        159.97        10.32 o                         
   3   4  16         12.19         10.19         4.87 o                         
   4   4  16         34.95         37.15         6.59 o                         
  -6   5  16          0.28          2.11         4.90 o                         
  -5   5  16          0.21         -2.87         3.66 o                         
  -4   5  16          1.71          2.13         3.58 o                         
  -3   5  16          3.00          3.92         5.57 o                         
  -2   5  16         12.28         10.42         4.05 o                         
  -1   5  16         60.34         61.60         4.76 o                         
   0   5  16        318.47        308.93         9.06 o                         
   1   5  16         24.78         25.04         3.91 o                         
   2   5  16         91.78         88.60         8.00 o                         
   3   5  16         49.80         44.03         6.77 o                         
  -5   6  16          0.02         12.06         9.86 o                         
  -4   6  16         22.07         21.99         5.61 o                         
  -3   6  16         25.72         27.19        10.81 o                         
  -2   6  16          2.57          5.27         3.34 o                         
  -1   6  16          2.28          5.91         3.76 o                         
   0   6  16         88.09         70.97         4.95 o                         
   1   6  16          1.04         -4.60         6.68 o                         
   2   6  16         16.83         16.39         5.65 o                         
  -4   7  16         16.73         13.85         5.92 o                         
  -3   7  16         23.29         33.74         8.88 o                         
  -2   7  16         26.84         23.11         5.77 o                         
  -1   7  16          4.94          2.93         3.48 o                         
   0   7  16         85.96        107.29        10.97 o                         
  -2  -7  17          4.53          5.04        10.83 o                         
  -1  -7  17          0.26          6.15         4.06 o                         
   0  -7  17         42.90         31.33         5.20 o                         
   1  -7  17          9.17         10.62         4.71 o                         
   2  -7  17         83.26         76.36        20.35 o                         
   3  -7  17         91.41         90.55         9.40 o                         
  -3  -6  17          7.37          5.64         5.52 o                         
  -2  -6  17         45.57         41.77         9.75 o                         
  -1  -6  17         51.05         44.27         5.10 o                         
   0  -6  17        547.20        526.45        13.49 o                         
   1  -6  17        135.11        127.19         7.99 o                         
   2  -6  17         29.01         19.83         5.51 o                         
   3  -6  17          0.03         -1.75         6.54 o                         
   4  -6  17         25.99         36.78         7.03 o                         
  -4  -5  17          0.91         -6.40         6.40 o                         
  -3  -5  17         14.72         16.00         4.38 o                         
  -2  -5  17          1.21          1.96         3.60 o                         
  -1  -5  17          2.73          2.15         4.22 o                         
   0  -5  17        469.05        465.70        10.67 o                         
   1  -5  17        210.55        228.03         7.83 o                         
   2  -5  17          0.20          0.28         3.43 o                         
   3  -5  17          3.30          6.30         4.40 o                         
   4  -5  17        135.88        143.14        16.34 o                         
   5  -5  17        199.82        247.88        19.40 o                         
  -5  -4  17         99.51         97.10        10.09 o                         
  -4  -4  17         18.76          3.19         6.74 o                         
  -3  -4  17        437.52        450.51        23.46 o                         
  -2  -4  17        550.17        549.16        14.34 o                         
  -1  -4  17          1.24         -0.80         2.79 o                         
   0  -4  17        344.90        356.20         8.79 o                         
   1  -4  17        376.54        380.50         9.67 o                         
   2  -4  17          0.95          0.23         3.02 o                         
   3  -4  17          8.35          5.10         3.61 o                         
   4  -4  17         12.58         13.17         4.31 o                         
   5  -4  17          2.62          3.41         4.29 o                         
  -5  -3  17         10.73         12.32         8.14 o                         
  -4  -3  17          0.04          1.64         3.61 o                         
  -3  -3  17          7.38          3.99         2.69 o                         
  -2  -3  17         35.09         39.57         8.95 o                         
  -1  -3  17        114.60        106.59         6.99 o                         
   0  -3  17         32.82         29.44         3.28 o                         
   1  -3  17        290.20        288.32         7.91 o                         
   2  -3  17         16.76         18.90         3.08 o                         
   3  -3  17        152.27        148.30         9.23 o                         
   4  -3  17         12.06         14.31         4.12 o                         
   5  -3  17          8.65          3.96         4.24 o                         
  -6  -2  17         30.04         31.69        10.50 o                         
  -5  -2  17        530.56        600.06        29.80 o                         
  -4  -2  17        355.27        364.49        11.50 o                         
  -3  -2  17          2.82         -0.45         2.88 o                         
  -2  -2  17         67.10        106.95         6.85 o                         
  -1  -2  17        283.51        301.36         9.64 o                         
   0  -2  17         41.50         35.86         3.73 o                         
   1  -2  17        175.55        175.88         5.33 o                         
   2  -2  17         15.22         13.70         2.83 o                         
   3  -2  17         16.91         18.74         3.85 o                         
   4  -2  17         36.41         35.93         3.83 o                         
   5  -2  17         14.94         17.78         4.70 o                         
  -6  -1  17          1.01          0.77         7.27 o                         
  -5  -1  17          0.46         12.05         7.33 o                         
  -4  -1  17          0.03          1.57         3.41 o                         
  -3  -1  17         17.41         16.67         7.18 o                         
  -2  -1  17          0.82         -2.80         3.12 o                         
  -1  -1  17        188.79        184.46         8.99 o                         
   0  -1  17         63.40         50.04         6.73 o                         
   1  -1  17         19.45         16.26         2.99 o                         
   2  -1  17          7.32          9.02         2.82 o                         
   3  -1  17        139.15        134.91        13.23 o                         
   4  -1  17        123.73        122.99         9.01 o                         
   5  -1  17         66.02         71.35         5.67 o                         
  -6   0  17          1.74          4.83         7.56 o                         
  -5   0  17         79.28         87.75        14.61 o                         
  -4   0  17        662.31        687.09        29.64 o                         
  -3   0  17       1316.10       1298.77        41.61 o                         
  -2   0  17        137.78         92.59        11.82 o                         
  -1   0  17          8.70          6.19         3.38 o                         
   0   0  17        785.08        795.85        23.29 o                         
   1   0  17          6.73          7.62         2.69 o                         
   2   0  17         85.94         84.44         9.88 o                         
   3   0  17          0.32          1.03         2.48 o                         
   4   0  17         14.61          9.47         3.49 o                         
   5   0  17         22.40         28.39         6.08 o                         
  -7   1  17         46.52         54.00         6.74 o                         
  -6   1  17          3.05          4.92         3.81 o                         
  -5   1  17          5.15          7.44         7.34 o                         
  -4   1  17          2.22          0.51         5.12 o                         
  -3   1  17        133.53        125.12        14.08 o                         
  -2   1  17        139.12        124.63         6.93 o                         
  -1   1  17        219.36        205.86         8.54 o                         
   0   1  17        166.41        169.88        10.92 o                         
   1   1  17        289.04        292.11        14.84 o                         
   2   1  17         18.61         17.81         3.34 o                         
   3   1  17         29.21         30.45         4.44 o                         
   4   1  17        117.33        131.68         6.02 o                         
   5   1  17        159.72        152.09        10.68 o                         
  -7   2  17        111.10         96.94        13.64 o                         
  -6   2  17        505.99        531.37        16.04 o                         
  -5   2  17        226.32        250.14        12.59 o                         
  -4   2  17          2.40         -0.68         2.65 o                         
  -3   2  17        758.18        769.35        23.87 o                         
  -2   2  17         46.44         48.08         5.38 o                         
  -1   2  17       1208.77       1217.61        24.41 o                         
   0   2  17        309.46        307.64        14.80 o                         
   1   2  17         65.09         65.79         9.36 o                         
   2   2  17         50.53         49.97         5.76 o                         
   3   2  17          6.52          5.96         3.24 o                         
   4   2  17          0.26          3.54         5.90 o                         
  -6   3  17          0.89         -2.06         3.71 o                         
  -5   3  17          2.36          2.44         5.86 o                         
  -4   3  17          0.09         -2.81         2.81 o                         
  -3   3  17         11.06         11.54         3.82 o                         
  -2   3  17         33.33         37.59         5.34 o                         
  -1   3  17        698.67        711.21        17.95 o                         
   0   3  17         21.81         19.62         6.21 o                         
   1   3  17         54.45         48.53         4.61 o                         
   2   3  17         61.37         60.11         4.67 o                         
   3   3  17        134.72        126.15         8.01 o                         
   4   3  17          3.01         -3.76         7.26 o                         
  -6   4  17         10.11         20.56        16.60 o                         
  -5   4  17        187.14        204.80        17.06 o                         
  -4   4  17        165.51        169.23        10.07 o                         
  -3   4  17         17.47         15.73         4.23 o                         
  -2   4  17          0.67          4.49         3.61 o                         
  -1   4  17        457.68        483.10        14.79 o                         
   0   4  17          4.07          1.08         2.81 o                         
   1   4  17         28.78         40.25         4.85 o                         
   2   4  17          6.34          3.21         3.15 o                         
   3   4  17         36.79         18.67         5.15 o                         
  -6   5  17          1.95          2.46         4.90 o                         
  -5   5  17          6.82         11.39         6.24 o                         
  -4   5  17         19.21         20.19         6.79 o                         
  -3   5  17         85.59         99.19         8.62 o                         
  -2   5  17          8.25          1.24         3.74 o                         
  -1   5  17        135.28        144.00        13.95 o                         
   0   5  17        158.71        175.32         7.30 o                         
   1   5  17         36.63         46.02         6.42 o                         
   2   5  17          0.31          2.05         4.46 o                         
  -5   6  17          7.90         13.93         8.73 o                         
  -4   6  17          6.81          6.05         4.62 o                         
  -3   6  17        200.38        197.16        16.81 o                         
  -2   6  17         42.62         40.90         8.89 o                         
  -1   6  17          7.24          8.04         3.71 o                         
   0   6  17         48.76         38.85         4.29 o                         
   1   6  17         15.90         23.96         5.83 o                         
  -3   7  17         29.38         21.36         8.08 o                         
  -2   7  17         72.95         85.48        14.48 o                         
  -1   7  17          0.06         -3.73         3.73 o                         
   0   7  17         45.31         41.59         8.04 o                         
  -1  -7  18          7.32          9.62         4.30 o                         
   0  -7  18         72.41         78.52         6.98 o                         
   1  -7  18         95.59         81.64         7.58 o                         
   2  -7  18          8.13          5.17         5.05 o                         
  -3  -6  18        130.12         96.53        11.01 o                         
  -2  -6  18        213.53        207.13        14.61 o                         
  -1  -6  18          0.01          0.72         3.28 o                         
   0  -6  18         52.64         57.29         5.83 o                         
   1  -6  18        347.91        368.59        14.77 o                         
   2  -6  18         24.31         24.90         6.62 o                         
   3  -6  18         37.84         42.16         6.84 o                         
  -4  -5  18          2.30         -4.45         7.14 o                         
  -3  -5  18         10.61          7.45         5.04 o                         
  -2  -5  18          6.94         10.16         6.81 o                         
  -1  -5  18          4.97          4.43         4.31 o                         
   0  -5  18         43.34         47.29         4.78 o                         
   1  -5  18        227.49        234.32        10.86 o                         
   2  -5  18        195.03        178.72         9.11 o                         
   3  -5  18         15.49         13.61         5.08 o                         
   4  -5  18         13.68          4.79         6.37 o                         
  -4  -4  18        177.98        223.41        17.73 o                         
  -3  -4  18         74.24         74.27         7.57 o                         
  -2  -4  18        411.39        377.38        12.29 o                         
  -1  -4  18        104.09         87.32         6.93 o                         
   0  -4  18          0.37          0.46         2.42 o                         
   1  -4  18        107.63        120.79         7.59 o                         
   2  -4  18        121.73        114.32         6.41 o                         
   3  -4  18          3.71          1.99         3.23 o                         
   4  -4  18         32.53         44.88         7.09 o                         
   5  -4  18          0.17          8.10         8.26 o                         
  -5  -3  18          6.45         -4.47         7.31 o                         
  -4  -3  18          1.40         -3.23         3.23 o                         
  -3  -3  18          0.02         -2.86         2.86 o                         
  -2  -3  18         42.53         49.97         5.45 o                         
  -1  -3  18         86.37         92.71         6.75 o                         
   0  -3  18        252.12        251.55         7.36 o                         
   1  -3  18          0.41         -2.09         2.25 o                         
   2  -3  18        348.38        318.82         8.79 o                         
   3  -3  18        884.46        956.94        18.93 o                         
   4  -3  18        519.58        559.36        14.35 o                         
   5  -3  18          0.27         -3.27         4.18 o                         
  -6  -2  18          2.92          7.53         8.69 o                         
  -5  -2  18        285.63        372.48        24.34 o                         
  -4  -2  18        794.09        829.44        36.22 o                         
  -3  -2  18         37.32         24.19         4.39 o                         
  -2  -2  18        265.91        241.97         9.18 o                         
  -1  -2  18         22.10         28.46         4.21 o                         
   0  -2  18        932.01        931.96        16.48 o                         
   1  -2  18         35.18         30.93         3.21 o                         
   2  -2  18         30.39         31.26         3.67 o                         
   3  -2  18         54.64         65.09         7.04 o                         
   4  -2  18          0.51          3.02         3.54 o                         
   5  -2  18          0.15         -3.63         3.78 o                         
  -6  -1  18          7.46          4.35         8.68 o                         
  -5  -1  18          0.85          0.82         6.82 o                         
  -4  -1  18          3.45         -1.02         5.34 o                         
  -3  -1  18         92.23         76.19        11.14 o                         
  -2  -1  18          0.05         -1.17         3.89 o                         
  -1  -1  18         11.22         15.20         3.93 o                         
   0  -1  18        740.95        739.30        14.71 o                         
   1  -1  18        152.80        142.84         6.52 o                         
   2  -1  18         53.16         52.81         4.79 o                         
   3  -1  18        131.31        162.75        14.67 o                         
   4  -1  18        183.01        185.08         7.98 o                         
   5  -1  18        179.10        188.52        12.27 o                         
  -6   0  18         38.20         24.54        10.69 o                         
  -5   0  18         86.35         81.86        14.02 o                         
  -4   0  18        224.12        209.31        20.17 o                         
  -3   0  18        113.09         82.30        11.87 o                         
  -2   0  18        109.24        111.70        13.37 o                         
  -1   0  18          0.43          3.08         3.53 o                         
   0   0  18        141.73        161.69        10.49 o                         
   1   0  18         33.32         36.50         4.31 o                         
   2   0  18          1.32          3.17         4.50 o                         
   3   0  18          0.09         -0.64         2.33 o                         
   4   0  18         22.01         24.00         4.69 o                         
   5   0  18         32.55         30.28         6.93 o                         
  -6   1  18          5.29          6.23         4.87 o                         
  -5   1  18          3.79         15.32         8.53 o                         
  -4   1  18          3.13          0.71         4.91 o                         
  -3   1  18          2.98          3.73         2.45 o                         
  -2   1  18        225.07        235.57         9.21 o                         
  -1   1  18         89.13         97.16         9.08 o                         
   0   1  18          7.66          7.33         4.62 o                         
   1   1  18        186.84        193.24        12.98 o                         
   2   1  18        359.32        359.85        18.54 o                         
   3   1  18        344.77        374.89        13.33 o                         
   4   1  18          0.94          3.48         2.96 o                         
   5   1  18         30.89         18.83         8.85 o                         
  -6   2  18        103.31        109.79         8.62 o                         
  -5   2  18         26.60         26.69         4.98 o                         
  -4   2  18         22.14         18.66         4.30 o                         
  -3   2  18          6.70         12.86         3.87 o                         
  -2   2  18        239.73        225.37        20.80 o                         
  -1   2  18        246.63        249.18        10.26 o                         
   0   2  18        465.33        489.22        19.97 o                         
   1   2  18          0.33         -3.42         3.42 o                         
   2   2  18          5.76          1.14         2.88 o                         
   3   2  18          1.36          6.18         3.81 o                         
   4   2  18          3.32          2.22         3.71 o                         
  -6   3  18          1.80          7.21         4.35 o                         
  -5   3  18          3.01          3.93         4.05 o                         
  -4   3  18          6.12          9.30         5.92 o                         
  -3   3  18          0.09         -2.63         2.63 o                         
  -2   3  18          5.72          5.95         3.42 o                         
  -1   3  18        412.49        432.96        13.92 o                         
   0   3  18        511.49        534.29        21.65 o                         
   1   3  18        158.71        156.04         6.99 o                         
   2   3  18         19.19         10.42         3.83 o                         
   3   3  18        293.38        318.11         9.41 o                         
   4   3  18         74.27         68.40         7.86 o                         
  -6   4  18        104.86         82.89        17.93 o                         
  -5   4  18         14.50         12.30         5.04 o                         
  -4   4  18        100.87        136.15        10.25 o                         
  -3   4  18          2.80          1.47         4.16 o                         
  -2   4  18         13.48         18.84         4.59 o                         
  -1   4  18        294.17        296.52        12.02 o                         
   0   4  18        110.62         88.35        10.96 o                         
   1   4  18        125.48        129.65         9.59 o                         
   2   4  18         30.48         31.79         6.02 o                         
   3   4  18          0.96          3.30         4.70 o                         
  -5   5  18          8.05          0.61         7.38 o                         
  -4   5  18          9.93          7.04         5.57 o                         
  -3   5  18         49.64         66.13         8.79 o                         
  -2   5  18         53.75         67.67         7.44 o                         
  -1   5  18         75.91         65.62        10.29 o                         
   0   5  18        127.82        123.84        10.34 o                         
   1   5  18        639.92        650.62        15.47 o                         
   2   5  18        153.83        124.55         9.64 o                         
  -4   6  18         32.62         29.04         6.71 o                         
  -3   6  18         91.50         91.33         9.02 o                         
  -2   6  18          1.18          3.09         7.14 o                         
  -1   6  18          4.80          5.18         3.89 o                         
   0   6  18          0.44         -3.80         3.80 o                         
   1   6  18        127.89        103.06         8.96 o                         
  -2  -6  19        201.52        208.32        14.63 o                         
  -1  -6  19          7.50         -0.02         3.51 o                         
   0  -6  19         37.08         34.91         5.23 o                         
   1  -6  19        252.69        260.70        10.71 o                         
   2  -6  19        128.27        117.94        10.02 o                         
   3  -6  19          2.01         12.03         5.78 o                         
  -3  -5  19          8.19          5.90         9.96 o                         
  -2  -5  19          0.13          0.80         5.31 o                         
  -1  -5  19         31.68         16.75         5.91 o                         
   0  -5  19          7.84         10.96         5.10 o                         
   1  -5  19        128.68        140.36         9.23 o                         
   2  -5  19        151.35        170.72         9.30 o                         
   3  -5  19         80.30         76.88         8.49 o                         
   4  -5  19          0.43         -3.79         4.96 o                         
  -4  -4  19          1.74         -6.39         6.39 o                         
  -3  -4  19         81.72         78.35         7.25 o                         
  -2  -4  19         55.27         56.25         6.36 o                         
  -1  -4  19        460.12        462.48        16.82 o                         
   0  -4  19        181.97        169.67         6.99 o                         
   1  -4  19         48.91         48.76         4.71 o                         
   2  -4  19          3.84          5.49         3.53 o                         
   3  -4  19         55.45         53.52         8.74 o                         
   4  -4  19          0.85          2.65         5.15 o                         
  -5  -3  19          0.35          8.27         8.08 o                         
  -4  -3  19          7.78          7.91         4.08 o                         
  -3  -3  19          1.48          2.88         4.31 o                         
  -2  -3  19          0.15         -0.12         3.41 o                         
  -1  -3  19        510.73        511.29        13.87 o                         
   0  -3  19        257.19        265.74         7.85 o                         
   1  -3  19          0.33         -2.34         2.34 o                         
   2  -3  19          5.17         10.22         3.23 o                         
   3  -3  19         84.84         80.62        10.91 o                         
   4  -3  19        275.77        286.54        13.15 o                         
  -5  -2  19          0.33          4.00         8.40 o                         
  -4  -2  19        284.78        306.32        13.84 o                         
  -3  -2  19        628.65        635.92        16.39 o                         
  -2  -2  19          6.61          7.35         6.32 o                         
  -1  -2  19        423.90        448.28        15.74 o                         
   0  -2  19        273.05        280.75         7.83 o                         
   1  -2  19          2.96          1.17         2.02 o                         
   2  -2  19          8.29          3.90         3.21 o                         
   3  -2  19          0.49         -1.71         3.11 o                         
   4  -2  19          1.00         -2.35         5.15 o                         
   5  -2  19         14.40         14.62         4.74 o                         
  -6  -1  19          7.81         10.22         9.23 o                         
  -5  -1  19          0.02          5.94         7.90 o                         
  -4  -1  19          0.82         -2.41         3.62 o                         
  -3  -1  19         44.42         52.51        10.96 o                         
  -2  -1  19         54.44         49.01        10.10 o                         
  -1  -1  19         26.56         30.42         3.81 o                         
   0  -1  19        202.58        214.04         7.61 o                         
   1  -1  19         24.24         15.90         3.31 o                         
   2  -1  19        116.56        102.57        18.46 o                         
   3  -1  19          2.22          3.50         5.84 o                         
   4  -1  19         25.25         25.78         7.77 o                         
   5  -1  19        345.68        385.91        14.00 o                         
  -6   0  19        335.68        345.85        25.08 o                         
  -5   0  19        295.84        305.95        22.16 o                         
  -4   0  19          2.85          2.49         6.61 o                         
  -3   0  19        188.64        185.99        17.98 o                         
  -2   0  19         71.83         87.72        17.42 o                         
  -1   0  19         10.48          8.91         4.15 o                         
   0   0  19        153.14        148.68        10.77 o                         
   1   0  19         14.22         16.77         5.93 o                         
   2   0  19         15.33         19.61         6.03 o                         
   3   0  19         53.55         54.14        12.40 o                         
   4   0  19         18.43         20.68         4.48 o                         
  -6   1  19          0.08          1.06         8.09 o                         
  -5   1  19          2.77         -2.49         6.56 o                         
  -4   1  19          2.83          1.17         7.57 o                         
  -3   1  19          1.10          3.71         3.01 o                         
  -2   1  19        117.07        107.28         7.66 o                         
  -1   1  19          1.33          7.20         3.89 o                         
   0   1  19         37.55         34.42         6.86 o                         
   1   1  19          4.60          5.65         4.72 o                         
   2   1  19        137.79        124.02        12.82 o                         
   3   1  19         68.88         74.05         5.71 o                         
   4   1  19         91.18         98.77        13.19 o                         
  -6   2  19         61.20         69.63         7.27 o                         
  -5   2  19        457.85        511.63        15.58 o                         
  -4   2  19        526.74        511.90        25.48 o                         
  -3   2  19         98.84         94.43         7.32 o                         
  -2   2  19         17.06         22.94         6.09 o                         
  -1   2  19        424.43        432.31        17.77 o                         
   0   2  19          2.34          4.60         4.51 o                         
   1   2  19         27.57         16.10         6.05 o                         
   2   2  19          3.71          5.40         6.17 o                         
   3   2  19         24.66         17.28         4.21 o                         
   4   2  19         10.10         12.17         3.75 o                         
  -6   3  19          2.54          7.61         4.94 o                         
  -5   3  19          2.18         -1.47         3.73 o                         
  -4   3  19         50.72         50.28         6.46 o                         
  -3   3  19         69.59         56.83         6.48 o                         
  -2   3  19         72.04         57.18         8.81 o                         
  -1   3  19        151.37        135.43        12.38 o                         
   0   3  19        121.44        107.75        11.77 o                         
   1   3  19          4.39         -4.33         5.47 o                         
   2   3  19         13.61         21.06         5.13 o                         
   3   3  19         49.20         49.67         6.32 o                         
  -5   4  19          0.00         -2.81         4.06 o                         
  -4   4  19        360.32        377.19        14.30 o                         
  -3   4  19         39.97         46.35        14.22 o                         
  -2   4  19        441.10        444.81        15.01 o                         
  -1   4  19        405.09        426.32        19.98 o                         
   0   4  19         29.06         13.30         7.27 o                         
   1   4  19         54.94         44.80         5.02 o                         
   2   4  19          6.38          5.72         4.39 o                         
  -5   5  19          0.00         -1.78         5.08 o                         
  -4   5  19         14.19         19.83         5.36 o                         
  -3   5  19         15.10         10.13         4.81 o                         
  -2   5  19        361.39        385.16        14.78 o                         
  -1   5  19         38.45         30.61         8.32 o                         
   0   5  19         37.75         39.67         9.99 o                         
   1   5  19          7.41         10.86         4.26 o                         
  -4   6  19          0.18          0.13         6.65 o                         
  -3   6  19          0.02          0.44         5.50 o                         
  -2   6  19        309.87        338.00        21.03 o                         
  -1   6  19          7.45         20.51         7.96 o                         
   0   6  19          6.57         -1.38         4.16 o                         
  -1  -6  20        391.53        422.36        12.61 o                         
   0  -6  20          1.40         -0.49         3.66 o                         
   1  -6  20          8.71          5.54         4.49 o                         
   2  -6  20         90.74         85.24         7.66 o                         
  -3  -5  20         61.65         68.48         9.66 o                         
  -2  -5  20          8.66         13.11         6.16 o                         
  -1  -5  20         96.43         97.37        10.28 o                         
   0  -5  20         96.65         81.57         6.39 o                         
   1  -5  20         17.32         17.46         4.56 o                         
   2  -5  20        228.06        228.98        10.22 o                         
   3  -5  20        210.26        208.92        10.39 o                         
  -4  -4  20        134.35         89.59        14.00 o                         
  -3  -4  20        272.20        305.09        15.14 o                         
  -2  -4  20         16.19         26.35         6.98 o                         
  -1  -4  20         26.78         30.80         9.96 o                         
   0  -4  20        356.30        351.94        10.73 o                         
   1  -4  20         53.35         41.95         5.10 o                         
   2  -4  20         56.20         59.49         6.06 o                         
   3  -4  20          2.88          5.01         3.70 o                         
   4  -4  20         17.48         11.39         5.93 o                         
  -4  -3  20          1.53          3.25         5.20 o                         
  -3  -3  20          3.74         -0.23         4.39 o                         
  -2  -3  20          2.81          1.99         3.63 o                         
  -1  -3  20         25.13         24.26         4.72 o                         
   0  -3  20        358.96        363.57         9.37 o                         
   1  -3  20        251.76        245.09         8.44 o                         
   2  -3  20          1.63         -0.80         3.37 o                         
   3  -3  20          0.62         -3.87         4.30 o                         
   4  -3  20        114.39         95.45        10.69 o                         
  -5  -2  20         96.12        104.15        16.98 o                         
  -4  -2  20         82.95         79.98         8.79 o                         
  -3  -2  20        288.04        278.09        11.17 o                         
  -2  -2  20        114.57        111.05         9.56 o                         
  -1  -2  20          3.99          0.06         3.02 o                         
   0  -2  20        144.56        157.40         6.68 o                         
   1  -2  20        177.96        181.25         6.26 o                         
   2  -2  20          0.03         -0.61         4.55 o                         
   3  -2  20         35.57         33.32        13.90 o                         
   4  -2  20          0.45         -5.24         6.85 o                         
  -5  -1  20          0.56          3.22         8.32 o                         
  -4  -1  20          0.29          1.21         4.16 o                         
  -3  -1  20         10.27          0.33         6.80 o                         
  -1  -1  20        209.93        222.25        11.31 o                         
   0  -1  20          1.40         -2.13         2.97 o                         
   1  -1  20        379.76        373.79        22.28 o                         
   2  -1  20        668.44        684.54        18.19 o                         
   3  -1  20        623.27        726.46        28.50 o                         
   4  -1  20          2.47          5.17         7.65 o                         
  -5   0  20        481.15        536.57        29.58 o                         
  -4   0  20          2.84         -2.52         6.83 o                         
  -3   0  20        213.39        184.93        18.70 o                         
  -2   0  20         23.89         31.78         4.58 o                         
  -1   0  20        655.33        673.78        21.45 o                         
   0   0  20         54.31         57.17         7.85 o                         
   1   0  20         43.66         30.20         7.45 o                         
   2   0  20         38.44         66.45        10.14 o                         
   3   0  20          2.03          8.86         5.05 o                         
   4   0  20          0.17          4.09         3.95 o                         
  -6   1  20          0.93         -6.50         7.78 o                         
  -5   1  20          0.23         -2.53         6.35 o                         
  -4   1  20         46.02          9.73         7.97 o                         
  -3   1  20          4.99          7.11         3.50 o                         
  -2   1  20         15.37         14.43         3.95 o                         
  -1   1  20        695.28        760.38        24.03 o                         
   0   1  20        108.92        102.93        10.73 o                         
   1   1  20          8.87          8.41         5.37 o                         
   2   1  20        161.63        147.58        14.53 o                         
   3   1  20        183.08        149.42        15.48 o                         
   4   1  20        150.70        143.38         7.46 o                         
  -5   2  20        148.77        158.64        19.33 o                         
  -4   2  20         66.75         57.21         6.45 o                         
  -3   2  20         15.20         14.73         4.42 o                         
  -2   2  20          0.97         -0.21         3.34 o                         
  -1   2  20        288.67        289.44        14.91 o                         
   0   2  20          8.45          6.25         4.99 o                         
   1   2  20          0.57          5.15         5.02 o                         
   2   2  20          8.55         15.30         7.52 o                         
   3   2  20         22.84         17.11         4.33 o                         
  -5   3  20          0.33          1.98         4.10 o                         
  -4   3  20          7.18          8.05         4.25 o                         
  -3   3  20         92.33         99.49         8.33 o                         
  -2   3  20         24.12         24.15         5.45 o                         
  -1   3  20          5.50         12.66         5.15 o                         
   0   3  20         79.99         86.34        10.74 o                         
   1   3  20        261.22        243.50        17.27 o                         
   2   3  20        158.99        179.82         8.22 o                         
   3   3  20          1.59          3.79         4.02 o                         
  -5   4  20         12.25         11.68         5.13 o                         
  -4   4  20          5.37          7.00         4.37 o                         
  -3   4  20        141.45        154.47        10.90 o                         
  -2   4  20         12.92         22.41         9.23 o                         
  -1   4  20        195.16        191.30        14.41 o                         
   0   4  20          3.06          6.97         7.35 o                         
   1   4  20          0.65          0.47         6.54 o                         
   2   4  20          0.02          4.33         3.97 o                         
  -4   5  20          0.80         12.94         5.33 o                         
  -3   5  20          4.13          3.34         4.26 o                         
  -2   5  20         89.48         95.53         9.27 o                         
  -1   5  20        294.48        289.45        18.75 o                         
   0   5  20         39.82         29.65         9.12 o                         
   1   5  20          2.25          2.89         3.62 o                         
  -2   6  20         53.29         56.69        11.49 o                         
  -2  -5  21         11.47         13.33        11.01 o                         
  -1  -5  21        211.52        203.92        14.33 o                         
   0  -5  21        167.94        179.84         9.12 o                         
   1  -5  21        201.87        212.12        10.09 o                         
   2  -5  21         62.20         67.28         6.97 o                         
  -3  -4  21        161.47        156.10        12.67 o                         
  -2  -4  21          1.63          4.66         5.54 o                         
  -1  -4  21         69.36         71.67         8.75 o                         
   0  -4  21        198.14        202.69         8.99 o                         
   1  -4  21        196.34        204.22        12.67 o                         
   2  -4  21         14.85         10.97         4.28 o                         
   3  -4  21          7.68          2.70         4.89 o                         
  -3  -3  21          0.87         -1.27         7.85 o                         
  -2  -3  21         16.08         15.25         6.25 o                         
  -1  -3  21          1.76          2.97         4.58 o                         
   0  -3  21        144.06        152.19         7.89 o                         
   1  -3  21        202.06        237.89         9.49 o                         
   2  -3  21        105.97        105.06         7.32 o                         
   3  -3  21         19.92         18.81         5.57 o                         
  -4  -2  21         82.99         76.16        13.98 o                         
  -3  -2  21         69.22         76.60        15.43 o                         
  -2  -2  21        262.31        261.21        26.20 o                         
  -1  -2  21        166.16        163.21         6.82 o                         
   0  -2  21         50.34         53.99         5.19 o                         
   1  -2  21         19.95         20.04         4.80 o                         
   2  -2  21         56.56         56.15        15.73 o                         
   3  -2  21         19.28         19.81         7.89 o                         
   4  -2  21          0.58          4.77         8.13 o                         
  -5  -1  21          2.24          8.15         9.56 o                         
  -4  -1  21          0.67          0.53         4.25 o                         
  -3  -1  21          0.12          0.98         7.02 o                         
  -1  -1  21        236.61        236.77        12.10 o                         
   0  -1  21          0.82          2.83         4.76 o                         
   1  -1  21          6.61         16.18         6.17 o                         
   2  -1  21         33.87         29.48         5.25 o                         
   3  -1  21        228.80        238.98        17.26 o                         
   4  -1  21         13.86         -3.18         7.51 o                         
  -5   0  21        122.68        123.37        17.38 o                         
  -4   0  21        465.17        478.93        28.38 o                         
  -3   0  21         19.23         14.12         8.82 o                         
  -2   0  21        362.88        405.53        15.18 o                         
  -1   0  21        147.53        168.75        11.19 o                         
   0   0  21         10.76         14.47         5.59 o                         
   1   0  21          5.03         10.20         5.93 o                         
   2   0  21          4.50         15.54         7.27 o                         
   3   0  21          1.47         -0.33         4.40 o                         
  -5   1  21          0.62          0.58         7.16 o                         
  -4   1  21         36.40         24.36        10.12 o                         
  -3   1  21         17.95         13.12         4.76 o                         
  -2   1  21         24.94         20.22         5.19 o                         
  -1   1  21         91.57        105.38        10.69 o                         
   0   1  21         34.19         36.74         7.96 o                         
   1   1  21         61.87         79.63        10.03 o                         
   2   1  21          1.51         -1.13         5.51 o                         
   3   1  21         45.64         29.01         9.66 o                         
  -5   2  21          5.54          9.25         4.45 o                         
  -4   2  21        258.96        296.65        11.98 o                         
  -3   2  21          6.86         11.48         4.18 o                         
  -2   2  21          5.43          1.79         3.64 o                         
  -1   2  21         74.20         69.99         9.32 o                         
   0   2  21          2.95          9.71         5.25 o                         
   1   2  21         11.29          7.00         5.81 o                         
   2   2  21         41.31         33.62         9.02 o                         
   3   2  21          9.63          0.18         7.17 o                         
  -5   3  21          0.05         10.73         4.76 o                         
  -4   3  21          5.30         12.95         4.73 o                         
  -3   3  21         38.47         32.40         5.55 o                         
  -2   3  21          9.96         10.22         4.59 o                         
  -1   3  21         31.16         28.88         7.28 o                         
   0   3  21          3.74          2.66         6.02 o                         
   1   3  21         91.16         79.62        12.29 o                         
   2   3  21         30.40         34.28         9.69 o                         
  -4   4  21         40.79         30.10         6.28 o                         
  -3   4  21          2.97          4.64         4.29 o                         
  -2   4  21        151.15        130.61        10.40 o                         
  -1   4  21         21.64         19.93         7.10 o                         
   0   4  21          3.98         -0.12         6.62 o                         
   1   4  21          4.80         -5.87         5.87 o                         
  -3   5  21         15.43         18.99         6.00 o                         
  -2   5  21         78.93         82.27        12.44 o                         
  -1   5  21         21.32         21.51         8.48 o                         
   0   5  21          1.01          6.53         8.36 o                         
  -1  -5  22          0.36          0.21         5.63 o                         
   0  -5  22         39.69         29.84         5.07 o                         
   1  -5  22         55.20         52.97         9.30 o                         
  -2  -4  22        613.02        658.62        22.02 o                         
  -1  -4  22          3.69          9.72         5.95 o                         
   0  -4  22          7.09          6.03         3.88 o                         
   1  -4  22         78.50         71.58         6.49 o                         
   2  -4  22          0.07         -3.69         3.87 o                         
  -3  -3  22          6.89         -0.12         7.49 o                         
  -2  -3  22        107.16        110.88        14.15 o                         
  -1  -3  22         68.62         60.67         8.20 o                         
   0  -3  22         18.99         20.37         4.24 o                         
   1  -3  22        194.49        191.00        18.05 o                         
   2  -3  22        225.73        232.47        18.71 o                         
   3  -3  22          8.73          3.85         7.94 o                         
  -4  -2  22        244.39        245.49        25.02 o                         
  -2  -2  22         20.65         22.92         8.34 o                         
  -1  -2  22        232.13        231.20         8.80 o                         
   0  -2  22         81.46         83.19         6.50 o                         
   1  -2  22         53.52         44.22         6.32 o                         
   2  -2  22          0.82         -1.43         4.37 o                         
   3  -2  22         35.12         20.72         8.36 o                         
  -4  -1  22          3.01          1.83         7.85 o                         
  -3  -1  22          0.73         -3.22         7.65 o                         
  -1  -1  22        372.94        402.07        16.41 o                         
   0  -1  22        260.30        268.45        14.79 o                         
   1  -1  22          0.86         -2.30         5.03 o                         
   2  -1  22          9.65          9.38        11.84 o                         
   3  -1  22         94.79         90.27        12.57 o                         
  -4   0  22        160.57        155.15        18.80 o                         
  -3   0  22         79.55         62.09        13.42 o                         
  -2   0  22         15.46         24.86         5.38 o                         
  -1   0  22        143.73        168.85        11.83 o                         
   0   0  22        176.94        139.24        12.48 o                         
   1   0  22          1.10         -0.86         5.16 o                         
   2   0  22         19.95         26.81         7.53 o                         
   3   0  22          3.87         -2.21         5.16 o                         
  -5   1  22          0.32          1.83         7.61 o                         
  -4   1  22          0.21         -1.89         3.45 o                         
  -3   1  22         64.85         59.63         6.61 o                         
  -2   1  22        129.53        122.48        10.69 o                         
  -1   1  22          4.85         -0.07         4.87 o                         
   0   1  22        298.24        321.32        17.42 o                         
   1   1  22        356.05        380.80        19.97 o                         
   2   1  22        490.55        511.66        24.36 o                         
  -4   2  22        108.09         94.65        11.52 o                         
  -3   2  22         36.10         33.93         5.76 o                         
  -2   2  22        308.09        321.42        13.12 o                         
  -1   2  22         50.82         34.74         7.73 o                         
   0   2  22         41.73         45.75         8.87 o                         
   1   2  22         16.43         12.36         6.52 o                         
   2   2  22          3.79          5.00         6.96 o                         
  -4   3  22          7.85          4.97        12.46 o                         
  -3   3  22         14.93          3.34         4.42 o                         
  -2   3  22        428.74        438.52        15.67 o                         
  -1   3  22         77.22         83.19        11.50 o                         
   0   3  22          0.30         -1.94         4.87 o                         
   1   3  22        122.58        132.10        14.93 o                         
  -3   4  22          1.02          1.36         4.31 o                         
  -2   4  22        259.53        289.72        15.20 o                         
  -1   4  22          4.96         10.10         7.04 o                         
   0   4  22          0.01          0.99         6.69 o                         
  -1  -4  23         65.71         74.28         9.46 o                         
   0  -4  23          0.26          0.20         3.71 o                         
   1  -4  23          6.53         -0.06         4.01 o                         
  -2  -3  23        169.57        169.20        19.00 o                         
  -1  -3  23        151.40        159.36        12.17 o                         
   0  -3  23        151.56        148.38         8.47 o                         
   1  -3  23         79.36         74.53         6.81 o                         
   2  -3  23        227.26        242.23        13.28 o                         
  -1  -2  23        108.34        116.38         8.44 o                         
   0  -2  23        189.12        225.64        11.43 o                         
   1  -2  23         31.26         28.53         6.45 o                         
   2  -2  23          5.01          2.83         6.49 o                         
  -4  -1  23          2.41         -0.29         8.07 o                         
  -1  -1  23        107.76        116.72        10.24 o                         
   0  -1  23        207.02        236.44        14.45 o                         
   1  -1  23        113.84        116.46        12.71 o                         
   2  -1  23         46.04         60.87        10.01 o                         
  -4   0  23         77.83         78.70        14.66 o                         
  -3   0  23        104.38         73.01        14.56 o                         
  -2   0  23         94.96        102.66         9.95 o                         
  -1   0  23         29.38         19.42         6.30 o                         
   0   0  23         34.41         47.02         8.68 o                         
   1   0  23         28.87         19.26         7.02 o                         
   2   0  23         50.21         45.62         9.90 o                         
  -4   1  23          0.06          2.39         3.66 o                         
  -3   1  23        168.66        175.80        13.25 o                         
  -2   1  23        164.83        169.46        12.12 o                         
  -1   1  23          1.32          0.03         5.19 o                         
   0   1  23          6.68          9.82         6.68 o                         
   1   1  23         10.96          4.99         6.05 o                         
   2   1  23        103.79         84.82        12.59 o                         
  -4   2  23         23.99         25.98         6.98 o                         
  -3   2  23        202.17        215.04        11.95 o                         
  -2   2  23         62.78         55.55         8.78 o                         
  -1   2  23         10.27         13.67         6.52 o                         
   0   2  23          1.81          1.74         6.51 o                         
   1   2  23         13.09         11.06         7.04 o                         
  -3   3  23         19.39         11.10         5.48 o                         
  -2   3  23         32.51         40.79         9.08 o                         
  -1   3  23         33.17         42.08         9.44 o                         
   0   3  23         23.59         12.37         8.24 o                         
  -1  -3  24         55.27         55.80         8.21 o                         
   0  -3  24         26.53         21.84         4.70 o                         
  -1  -2  24          5.28         -1.21         4.55 o                         
   0  -2  24         39.70         34.74         9.26 o                         
   1  -2  24          0.76         -0.45         5.59 o                         
  -1  -1  24         12.50         14.44         6.08 o                         
   0  -1  24        121.35        116.47        11.96 o                         
   1  -1  24        164.75        161.64        15.13 o                         
  -2   0  24        100.28         84.68         9.19 o                         
  -1   0  24         87.21        106.38        11.34 o                         
   0   0  24         30.22         31.86         7.71 o                         
   1   0  24          0.02         -2.94         6.07 o                         
  -3   1  24          1.38          5.60         4.20 o                         
  -2   1  24        263.57        264.58        15.26 o                         
  -1   1  24        209.20        218.17        15.23 o                         
   0   1  24          3.76         -2.61         5.08 o                         
   1   1  24         36.87         29.77         8.17 o                         
  -3   2  24         26.05         22.93         9.01 o                         
  -2   2  24         96.92        105.13        12.14 o                         
  -1   2  24        134.25        153.32        14.36 o                         
   0   2  24          0.67         -0.18         6.33 o                         
  -1  -1  25         72.29         75.76         9.81 o                         
   0  -1  25         61.93         48.19         9.25 o                         
  -1   0  25        115.05        129.09        12.57 o                         
   0   0  25         35.91         28.74         8.18 o                         
                                                                                
